# Supplementary material for: Eosinophil Responses at the Airway Epithelial Barrier during the Early Phase of Influenza a Virus Infection in C57BL/6 Mice
Source: Cells. 2021 Feb 27;10(3):509. doi: 10.3390/cells10030509 (PMC7997358; doi:10.3390/cells10030509)
Supplement: Supplementary file 1 [file cells-10-00509-s001.zip › tables.xlsx]

## Sheet: Table S1
Table S1. Pathway Overrepresentation Analysis Results for Up-regulated DEGs in the Virus-infected vs. Mock-infected Group Comparison (V vs M).
Webgestalt: Wang, J., Vasaikar, S., Shi, Z., Greer, M., & Zhang, B. 2017. WebGestalt 2017: a more comprehensive, powerful, flexible and interactive gene set enrichment analysis toolkit. Nucleic Acids Res. 45: p. W130-W137.
Redundancy Reduction: Bodenhofer U., Kothmeier A., Hochreiter S. APCluster: an R package for affinity propagation clustering, Bioinformatics, Volume 27, Issue 17, 1 September 2011, Pages 2463–2464, https://doi.org/10.1093/bioinformatics/btr406.
Pathway description	General process	redundancy reduction (1 = exemplar, 2 = redundant)	Database	link	geneSet	FDR	Gene names
Interferon Signaling	Anti-Viral Response / Interferon Signaling	1	pathway_Reactome	http://reactome.org/PathwayBrowser/#/R-HSA-913531	R-HSA-913531	0	MX1;IFI27;XAF1;IFIT2;IFIT3;OASL;IFIT1;OAS2;BST2;ISG15;IFI6;IFITM1;TRIM22;HERC5;OAS3;UBE2L6;RSAD2;DDX58;SAMHD1;USP18;GBP1;MX2;HLA-F;HLA-B;UBA7;HLA-C;HLA-A;IFI35;IRF7;B2M;STAT1;PSMB8;OAS1;MT2A;TRIM21;IRF9;SP100;IRF1;HLA-G;EIF2AK2;PML;STAT2;TRIM14;IFITM3;TRIM38;ADAR;TRIM25;GBP3;TRIM34;TRIM31;HLA-E;EGR1;GBP4;NUP210;TRIM5;ISG20;NUP93;MID1;NUP188;ICAM1;NUP160;NUP50;TRIM26;IFITM2;KPNA2
Epstein-Barr virus infection	Anti-Viral Response / Interferon Signaling	1	pathway_KEGG	http://www.kegg.jp/kegg-bin/show_pathway?hsa05169+1017+1026+10379+1643+1647+23586+3105+3106+3107+3133+3134+3135+3383+355+3569+3627+3665+3725+4193+4615+4790+4791+4792+4938+4939+4940+5336+5608+5610+567+578+595+5971+6772+6773+6890+6891+6892+7128+7187+7188+864+890+898+9020+9134+9636+9641	hsa05169	1.03e-12	OAS2;ISG15;OAS3;DDX58;TAP2;HLA-F;TAP1;HLA-B;TNFAIP3;HLA-C;HLA-A;IRF7;B2M;NFKB2;STAT1;OAS1;IRF9;RELB;HLA-G;EIF2AK2;MDM2;CDKN1A;FAS;STAT2;IKBKE;HLA-E;RUNX3;NFKBIA;IL6;MAP3K14;TAPBP;MAP2K6;CCND1;BAK1;GADD45A;PLCG2;TRAF5;CCNE1;JUN;ICAM1;DDB2;TRAF3;CCNE2;NFKB1;CDK2;CCNA2;MYD88;CXCL10
Antiviral mechanism by IFN-stimulated genes	Anti-Viral Response / Interferon Signaling	1	pathway_Reactome	http://reactome.org/PathwayBrowser/#/R-HSA-1169410	R-HSA-1169410	1.74e-07	MX1;OASL;IFIT1;OAS2;ISG15;HERC5;OAS3;UBE2L6;DDX58;USP18;MX2;UBA7;STAT1;OAS1;EIF2AK2;TRIM25;NUP210;NUP93;NUP188;NUP160;NUP50;KPNA2
Type III interferon signaling	Anti-Viral Response / Interferon Signaling	1	pathway_Wikipathway	http://www.wikipathways.org/wpi/PathwayWidget.php?id=WP2113&label[]=STAT1&label[]=IRF9&label[]=STAT2&label[]=IFNL3&label[]=IFNL2&label[]=IFNL1&colors=steelblue	WP2113	0.000228	STAT1;IRF9;STAT2;IFNL3;IFNL2;IFNL1
Hepatitis B infection	Anti-Viral Response / Interferon Signaling	1	pathway_Wikipathway	http://www.wikipathways.org/wpi/PathwayWidget.php?id=WP4666&label[]=DDX58&label[]=IFIH1&label[]=CXCL8&label[]=TLR3&label[]=IRF7&label[]=STAT1&label[]=CDKN1A&label[]=FAS&label[]=STAT2&label[]=IKBKE&label[]=HSPG2&label[]=BRAF&label[]=IL6&label[]=PCNA&label[]=SMAD3&label[]=MAP2K6&label[]=STAT4&label[]=CREB5&label[]=JUN&label[]=DDB2&label[]=TRAF3&label[]=FOS&label[]=NFKB1&label[]=MYD88&label[]=CASP10…	WP4666	0.000395	DDX58;IFIH1;CXCL8;TLR3;IRF7;STAT1;CDKN1A;FAS;STAT2;IKBKE;HSPG2;BRAF;IL6;PCNA;SMAD3;MAP2K6;STAT4;CREB5;JUN;DDB2;TRAF3;FOS;NFKB1;MYD88;CASP10
TRAF3-dependent IRF activation pathway	Anti-Viral Response / Interferon Signaling	1	pathway_Reactome	http://reactome.org/PathwayBrowser/#/R-HSA-918233	R-HSA-918233	0.00216388	DDX58;IFIH1;IRF7;TRIM25;IKBKE;TRAF3
Toll Like Receptor 3 (TLR3) Cascade	Anti-Viral Response / Interferon Signaling	1	pathway_Reactome	http://reactome.org/PathwayBrowser/#/R-HSA-168164	R-HSA-168164	0.0227345	BIRC3;TLR3;IRF7;SAA1;NFKB2;IRAK2;IKBKE;NFKBIA;SARM1;MAP3K8;MAP2K6;JUN;TRAF3;FOS;NFKB1
Cell Cycle, Mitotic	Cell Cycle Regulation / DNA Replication, Damage & Repair	1	pathway_Reactome	http://reactome.org/PathwayBrowser/#/R-HSA-69278	R-HSA-69278	0	PSMB9;PSMB8;CDKN1A;HIST3H2BB;MASTL;HIST1H2BO;HIST2H2AA4;HIST2H2AA3;PHLDA1;CENPI;PLK1;AURKA;CDCA5;BUB1;CDC6;NCAPH;NCAPG;ZWINT;TPX2;CDC25C;HIST2H2BE;FOXM1;TK1;ESCO2;LMNB1;OPTN;CCNB2;KNTC1;HMMR;MCM5;LIG1;RRM2;AURKB;POLA2;NUP210;GTSE1;CDC25A;BLZF1;ORC6;CENPN;KIF2C;PSME2;HIST1H2BJ;PTTG1;HIST2H4A;HIST2H4B;KIF18A;NCAPG2;CDC45;TOP2A;KIF23;CDC25B;CENPF;HIST2H3A;CEP152;PCNT;HIST1H4A;POLE;MCM10;MCM2;CDT1;CE…
Nucleosome assembly	Cell Cycle Regulation / DNA Replication, Damage & Repair	1	pathway_Reactome	http://reactome.org/PathwayBrowser/#/R-HSA-774815	R-HSA-774815	2.72e-13	HIST3H2BB;HIST1H2BO;HIST2H2AA4;HIST2H2AA3;CENPI;HIST2H2BE;CENPN;HIST1H2BJ;HIST2H4A;HIST2H4B;RSF1;HIST1H4A;CENPK;HJURP;HIST1H2BK;HIST1H2BC;CENPU;OIP5;HIST1H2BD;CENPH;CENPL;CENPA;CENPW;HIST1H2AC;CENPO;ITGB3BP;CENPQ;HIST1H2AB;HIST1H2BM
Amplification of signal from the kinetochores	Cell Cycle Regulation / DNA Replication, Damage & Repair	1	pathway_Reactome	http://reactome.org/PathwayBrowser/#/R-HSA-141424	R-HSA-141424	1.48e-12	CENPI;PLK1;BUB1;ZWINT;KNTC1;AURKB;CENPN;KIF2C;KIF18A;CENPF;CENPK;INCENP;CENPU;CKAP5;CENPH;NDC80;CENPL;SKA1;CENPA;NUP160;CENPO;ZWILCH;CDCA8;RCC2;ITGB3BP;CENPE;SPDL1;CENPQ;CDC20;DSN1;NUF2;RANGAP1
Homology Directed Repair	Cell Cycle Regulation / DNA Replication, Damage & Repair	1	pathway_Reactome	http://reactome.org/PathwayBrowser/#/R-HSA-5693538	R-HSA-5693538	4.28e-12	HIST3H2BB;HIST1H2BO;CLSPN;XRCC3;XRCC2;EXO1;HIST2H2BE;RAD51AP1;BRCA1;EME1;SLX4;RMI2;HIST1H2BJ;HIST2H4A;HIST2H4B;BLM;POLQ;BRCA2;HIST1H4A;POLE;PARP2;HIST1H2BK;PCNA;HIST1H2BC;TIMELESS;HIST1H2BD;RFC3;RAD51;BRIP1;RAD51C;RAD51B;RAD9A;POLD3;CDK2;CCNA2;FEN1;HIST1H2BM;TOP3A
DNA Damage Response	Cell Cycle Regulation / DNA Replication, Damage & Repair	1	pathway_Wikipathway	http://www.wikipathways.org/wpi/PathwayWidget.php?id=WP707&label[]=MDM2&label[]=PML&label[]=CDKN1A&label[]=FAS&label[]=FANCD2&label[]=CDC25C&label[]=CCNB2&label[]=BRCA1&label[]=CDC25A&label[]=TLK2&label[]=BBC3&label[]=CDK1&label[]=TNFRSF10B&label[]=CCNB1&label[]=PMAIP1&label[]=CCND1&label[]=GADD45A&label[]=CCNE1&label[]=DDB2&label[]=SESN1&label[]=RAD51&label[]=RAD9A&label[]=CCNE2&label[]=CDK2&col…	WP707	4.04e-10	MDM2;PML;CDKN1A;FAS;FANCD2;CDC25C;CCNB2;BRCA1;CDC25A;TLK2;BBC3;CDK1;TNFRSF10B;CCNB1;PMAIP1;CCND1;GADD45A;CCNE1;DDB2;SESN1;RAD51;RAD9A;CCNE2;CDK2
Meiosis	Cell Cycle Regulation / DNA Replication, Damage & Repair	1	pathway_Reactome	http://reactome.org/PathwayBrowser/#/R-HSA-1500620	R-HSA-1500620	1.76e-09	HIST3H2BB;HIST1H2BO;HIST2H2AA4;HIST2H2AA3;MND1;HIST2H2BE;LMNB1;BRCA1;HIST1H2BJ;HIST2H4A;HIST2H4B;BLM;BRCA2;HIST2H3A;REC8;MSH5;HIST1H4A;HIST1H2BK;HIST1H2BC;HIST1H3C;HIST1H2BD;HIST1H2AC;RAD51;RAD51C;HIST1H3A;HIST1H3B;CDK2;HIST1H3H;HIST1H2AB;HIST1H2BM;TOP3A
DNA Replication	Cell Cycle Regulation / DNA Replication, Damage & Repair	1	pathway_Reactome	http://reactome.org/PathwayBrowser/#/R-HSA-69306	R-HSA-69306	2.52e-09	PSMB9;PSMB8;CDC6;MCM5;LIG1;POLA2;ORC6;PSME2;CDC45;POLE;MCM10;MCM2;CDT1;MCM7;PCNA;MCM3;ORC1;ORC3;CCNE1;GINS2;PSMA6;RFC3;GINS3;CCNE2;PSMB10;POLD3;CDK2;CCNA2;MCM8;FEN1;GINS1;DBF4
Cell Cycle	Cell Cycle Regulation / DNA Replication, Damage & Repair	1	pathway_Wikipathway	http://www.wikipathways.org/wpi/PathwayWidget.php?id=WP179&label[]=MDM2&label[]=CDKN1A&label[]=PLK1&label[]=BUB1&label[]=CDC6&label[]=CDC25C&label[]=TTK&label[]=CCNB2&label[]=MCM5&label[]=CDC25A&label[]=ORC6&label[]=PTTG1&label[]=CDC45&label[]=CDC25B&label[]=MCM2&label[]=MCM7&label[]=CDK1&label[]=PCNA&label[]=MCM3&label[]=CCNB1&label[]=SMAD3&label[]=ORC1&label[]=CCND1&label[]=ORC3&label[]=GADD45A…	WP179	2.52e-09	MDM2;CDKN1A;PLK1;BUB1;CDC6;CDC25C;TTK;CCNB2;MCM5;CDC25A;ORC6;PTTG1;CDC45;CDC25B;MCM2;MCM7;CDK1;PCNA;MCM3;CCNB1;SMAD3;ORC1;CCND1;ORC3;GADD45A;CCNE1;CCNE2;CDK2;CDC20;CCNA2;DBF4
Activation of the pre-replicative complex	Cell Cycle Regulation / DNA Replication, Damage & Repair	1	pathway_Reactome	http://reactome.org/PathwayBrowser/#/R-HSA-68962	R-HSA-68962	3.44e-09	CDC6;MCM5;POLA2;ORC6;CDC45;POLE;MCM10;MCM2;CDT1;MCM7;MCM3;ORC1;ORC3;CDK2;MCM8;DBF4
Homologous DNA Pairing and Strand Exchange	Cell Cycle Regulation / DNA Replication, Damage & Repair	1	pathway_Reactome	http://reactome.org/PathwayBrowser/#/R-HSA-5693579	R-HSA-5693579	1.19e-06	XRCC3;XRCC2;EXO1;RAD51AP1;BRCA1;RMI2;BLM;BRCA2;RFC3;RAD51;BRIP1;RAD51C;RAD51B;RAD9A;TOP3A
Activation of E2F1 target genes at G1/S	Cell Cycle Regulation / DNA Replication, Damage & Repair	1	pathway_Reactome	http://reactome.org/PathwayBrowser/#/R-HSA-539107	R-HSA-539107	2.38e-06	CDC6;TK1;RRM2;CDC45;CDT1;CDK1;PCNA;LIN9;TYMS;ORC1;FBXO5;CCNE1
G0 and Early G1	Cell Cycle Regulation / DNA Replication, Damage & Repair	1	pathway_Reactome	http://reactome.org/PathwayBrowser/#/R-HSA-1538133	R-HSA-1538133	1.3e-05	CDC6;CDC25A;TOP2A;CDK1;PCNA;LIN9;CCNE1;CCNE2;CDK2;CCNA2;MYBL2
G2/M Transition	Cell Cycle Regulation / DNA Replication, Damage & Repair	1	pathway_Reactome	http://reactome.org/PathwayBrowser/#/R-HSA-69275	R-HSA-69275	1.5e-05	PSMB9;PSMB8;CDKN1A;PHLDA1;PLK1;AURKA;TPX2;CDC25C;FOXM1;OPTN;CCNB2;HMMR;GTSE1;CDC25A;PSME2;CDC25B;CENPF;CEP152;PCNT;CDK1;LIN9;NEK2;CCNB1;CKAP5;BORA;PLK4;CCP110;PSMA6;PSMB10;HAUS6;CDK2;CCNA2;MYBL2
Cyclin A/B1/B2 associated events during G2/M transition	Cell Cycle Regulation / DNA Replication, Damage & Repair	1	pathway_Reactome	http://reactome.org/PathwayBrowser/#/R-HSA-69273	R-HSA-69273	4.24e-05	PLK1;CDC25C;FOXM1;CCNB2;CDC25A;CDC25B;CDK1;CCNB1;CDK2;CCNA2
Orc1 removal from chromatin	Cell Cycle Regulation / DNA Replication, Damage & Repair	1	pathway_Reactome	http://reactome.org/PathwayBrowser/#/R-HSA-68949	R-HSA-68949	5.95e-05	PSMB9;PSMB8;CDC6;MCM5;ORC6;PSME2;MCM2;CDT1;MCM7;MCM3;ORC1;ORC3;PSMA6;PSMB10;CDK2;CCNA2;MCM8
E2F-enabled inhibition of pre-replication complex formation	Cell Cycle Regulation / DNA Replication, Damage & Repair	1	pathway_Reactome	http://reactome.org/PathwayBrowser/#/R-HSA-113507	R-HSA-113507	0.000106	ORC6;CDK1;CCNB1;ORC1;ORC3;MCM8
Chromatin organization	Cell Cycle Regulation / DNA Replication, Damage & Repair	1	pathway_Reactome	http://reactome.org/PathwayBrowser/#/R-HSA-4839726	R-HSA-4839726	0.000122	NFKB2;HIST3H2BB;HIST1H2BO;HIST2H2AA4;HIST2H2AA3;HIST2H2BE;ATXN7;HIST1H2BJ;HIST2H4A;HIST2H4B;EZH2;HIST2H3A;KMT2D;MSL1;HIST1H4A;HIST1H2BK;HIST1H2BC;KAT2A;KDM5A;HIST1H3C;JADE2;ELP3;HIST1H2BD;CCND1;DOT1L;HCFC1;KDM5C;HIST1H2AM;SUV39H2;HIST1H2AC;HIST1H3A;HIST1H2AL;NFKB1;HIST1H3B;HIST1H3H;HIST1H2AB;HIST1H2AG;HIST1H2AK;HIST1H2BM
Kinesins	Cell Cycle Regulation / DNA Replication, Damage & Repair	1	pathway_Reactome	http://reactome.org/PathwayBrowser/#/R-HSA-983189	R-HSA-983189	0.00108741	KIFC1;KIF2C;KIF4A;KIF18A;KIF23;KIF21B;KIF18B;KIF20B;RACGAP1;CENPE;KIF22;KIF11;KIF20A
SUMOylation	Cell Cycle Regulation / DNA Replication, Damage & Repair	1	pathway_Reactome	http://reactome.org/PathwayBrowser/#/R-HSA-2990846	R-HSA-2990846	0.00176068	NFKB2;SP100;MDM2;PML;AURKA;IKBKE;BRCA1;AURKB;NUP210;HIST2H4A;HIST2H4B;BLM;TOP2A;NFKBIA;VDR;HIST1H4A;NUP93;PCNA;INCENP;SENP5;NUP188;TFAP2C;NR4A2;NUP160;NUP50;CDCA8;RANGAP1
Activation of NIMA Kinases NEK9, NEK6, NEK7	Cell Cycle Regulation / DNA Replication, Damage & Repair	1	pathway_Reactome	http://reactome.org/PathwayBrowser/#/R-HSA-2980767	R-HSA-2980767	0.00654494	PLK1;CCNB2;CDK1;CCNB1
Translesion synthesis by Y family DNA polymerases bypasses lesions on DNA template	Cell Cycle Regulation / DNA Replication, Damage & Repair	1	pathway_Reactome	http://reactome.org/PathwayBrowser/#/R-HSA-110313	R-HSA-110313	0.00957956	ISG15;UBE2L6;UBA7;TRIM25;REV3L;POLE;PCNA;RFC3;POLD3
Resolution of AP sites via the multiple-nucleotide patch replacement pathway	Cell Cycle Regulation / DNA Replication, Damage & Repair	1	pathway_Reactome	http://reactome.org/PathwayBrowser/#/R-HSA-110373	R-HSA-110373	0.0128731	LIG1;POLE;PARP2;PCNA;RFC3;POLD3;FEN1
SCF(Skp2)-mediated degradation of p27/p21	Cell Cycle Regulation / DNA Replication, Damage & Repair	1	pathway_Reactome	http://reactome.org/PathwayBrowser/#/R-HSA-187577	R-HSA-187577	0.0186194	PSMB9;PSMB8;CDKN1A;PSME2;CCND1;CCNE1;PSMA6;CCNE2;PSMB10;CDK2;CCNA2
Processive synthesis on the lagging strand	Cell Cycle Regulation / DNA Replication, Damage & Repair	1	pathway_Reactome	http://reactome.org/PathwayBrowser/#/R-HSA-69183	R-HSA-69183	0.0214591	LIG1;POLA2;PCNA;POLD3;FEN1
Activation of APC/C and APC/C:Cdc20 mediated degradation of mitotic proteins	Cell Cycle Regulation / DNA Replication, Damage & Repair	1	pathway_Reactome	http://reactome.org/PathwayBrowser/#/R-HSA-176814	R-HSA-176814	0.0377205	PSMB9;PSMB8;PLK1;PSME2;PTTG1;CDK1;NEK2;CCNB1;PSMA6;PSMB10;CDC20;CCNA2
Recruitment and ATM-mediated phosphorylation of repair and signaling proteins at DNA double strand breaks	Cell Cycle Regulation / DNA Replication, Damage & Repair	1	pathway_Reactome	http://reactome.org/PathwayBrowser/#/R-HSA-5693565	R-HSA-5693565	0.0377205	HIST3H2BB;HIST1H2BO;HIST2H2BE;BRCA1;HIST1H2BJ;HIST2H4A;HIST2H4B;HIST1H4A;HIST1H2BK;HIST1H2BC;HIST1H2BD;HIST1H2BM
Apoptosis Modulation and Signaling	Cell Death	1	pathway_Wikipathway	http://www.wikipathways.org/wpi/PathwayWidget.php?id=WP1772&label[]=BIRC3&label[]=CASP1&label[]=TNFSF10&label[]=FAS&label[]=CFLAR&label[]=CASP7&label[]=NFKBIA&label[]=BBC3&label[]=MAP3K14&label[]=TNFRSF10B&label[]=PMAIP1&label[]=CASP4&label[]=BAK1&label[]=JUN&label[]=TRAF3&label[]=TNFRSF10A&label[]=BCL2A1&label[]=CASP2&label[]=FOS&label[]=NFKB1&label[]=MYD88&label[]=CASP10&colors=steelblue	WP1772	2.32e-06	BIRC3;CASP1;TNFSF10;FAS;CFLAR;CASP7;NFKBIA;BBC3;MAP3K14;TNFRSF10B;PMAIP1;CASP4;BAK1;JUN;TRAF3;TNFRSF10A;BCL2A1;CASP2;FOS;NFKB1;MYD88;CASP10
Dimerization of procaspase-8	Cell Death	1	pathway_Reactome	http://reactome.org/PathwayBrowser/#/R-HSA-69416	R-HSA-69416	0.00503293	TNFSF10;FAS;CFLAR;TNFRSF10B;TNFRSF10A
NOD1/2 Signaling Pathway	Cell Death	1	pathway_Reactome	http://reactome.org/PathwayBrowser/#/R-HSA-168638	R-HSA-168638	0.0212356	TNFAIP3;BIRC3;CASP1;IRAK2;MAP2K6;CASP4;CYLD;CASP2
Programmed Cell Death	Cell Death	1	pathway_Reactome	http://reactome.org/PathwayBrowser/#/R-HSA-5357801	R-HSA-5357801	0.0243203	PSMB9;BIRC3;PSMB8;TNFSF10;FAS;H1F0;CLSPN;CFLAR;LMNB1;MLKL;PSME2;CASP7;DSP;BBC3;UNC5B;TNFRSF10B;PMAIP1;BAK1;PRKCQ;PSMA6;TNFRSF10A;PSMB10
Cytokine Signaling in Immune system	Cytokine Signaling /Immune System & Inflammation Response	1	pathway_Reactome	http://reactome.org/PathwayBrowser/#/R-HSA-1280215	R-HSA-1280215	0	MX1;IFI27;XAF1;IFIT2;IFIT3;OASL;IFIT1;CCL20;OAS2;BST2;ISG15;IFI6;LGALS9;IFITM1;TRIM22;CCL5;IL18BP;HERC5;PSMB9;OAS3;UBE2L6;RSAD2;DDX58;SAMHD1;USP18;GBP1;MX2;CXCL8;HLA-F;HLA-B;BIRC3;UBA7;HLA-C;HLA-A;IFI35;IRF7;CCL2;SAA1;B2M;NFKB2;STAT1;CXCL1;PSMB8;OAS1;MT2A;TRIM21;IRF9;SP100;RELB;IRF1;HLA-G;EIF2AK2;LIF;PTGS2;CASP1;IRAK2;PML;CDKN1A;LCN2;STAT2;TRIM14;IFITM3;TRIM38;CCL22;IL32;FLT3LG;ADAR;TRIM25;GBP3;T…
TNF signaling pathway	Cytokine Signaling /Immune System & Inflammation Response	1	pathway_KEGG	http://www.kegg.jp/kegg-bin/show_pathway?hsa04668+1051+1326+1435+182+197259+2353+2919+2920+2921+330+3383+355+3569+3627+3659+3725+3726+3976+4790+4792+5608+5743+6347+6352+6364+6374+7128+7187+7188+840+843+8837+9020+9586	hsa04668	2.61e-12	CCL20;CCL5;TNFAIP3;BIRC3;CCL2;CXCL1;IRF1;LIF;PTGS2;FAS;CXCL5;CSF1;CFLAR;MLKL;CASP7;NFKBIA;IL6;MAP3K14;MAP3K8;JAG1;CXCL2;MAP2K6;CEBPB;CREB5;CXCL3;TRAF5;JUN;ICAM1;TRAF3;JUNB;FOS;NFKB1;CXCL10;CASP10
miRNAs involvement in the immune response in sepsis	Cytokine Signaling /Immune System & Inflammation Response	1	pathway_Wikipathway	http://www.wikipathways.org/wpi/PathwayWidget.php?id=WP4329&label[]=CXCL8&label[]=IRF7&label[]=NFKB2&label[]=RELB&label[]=IRF1&label[]=LCN2&label[]=NFKBIA&label[]=IL6&label[]=ICAM1&label[]=TRAF3&label[]=REL&label[]=NFKB1&label[]=MYD88&colors=steelblue	WP4329	9.69e-06	CXCL8;IRF7;NFKB2;RELB;IRF1;LCN2;NFKBIA;IL6;ICAM1;TRAF3;REL;NFKB1;MYD88
Interleukin-10 signaling	Cytokine Signaling /Immune System & Inflammation Response	1	pathway_Reactome	http://reactome.org/PathwayBrowser/#/R-HSA-6783783	R-HSA-6783783	2.88e-05	CCL20;CCL5;CXCL8;CCL2;CXCL1;LIF;PTGS2;CCL22;CSF1;IL6;CSF3;CXCL2;ICAM1;CXCL10
RIG-I-like receptor signaling pathway	Cytokine Signaling /Immune System & Inflammation Response	1	pathway_KEGG	http://www.kegg.jp/kegg-bin/show_pathway?hsa04622+1540+23586+340061+3576+3627+3665+4790+4792+64135+7187+7706+79132+843+9636+9641	hsa04622	0.000706	ISG15;DDX58;IFIH1;CXCL8;IRF7;TRIM25;IKBKE;NFKBIA;TMEM173;DHX58;TRAF3;CYLD;NFKB1;CXCL10;CASP10
Legionellosis	Cytokine Signaling /Immune System & Inflammation Response	1	pathway_KEGG	http://www.kegg.jp/kegg-bin/show_pathway?hsa05134+2919+2920+2921+3569+3576+3689+4615+4790+4791+4792+718+834+840	hsa05134	0.000749	CXCL8;NFKB2;CXCL1;CASP1;CASP7;C3;NFKBIA;IL6;CXCL2;CXCL3;ITGB2;NFKB1;MYD88
ER-Phagosome pathway	Cytokine Signaling /Immune System & Inflammation Response	1	pathway_Reactome	http://reactome.org/PathwayBrowser/#/R-HSA-1236974	R-HSA-1236974	0.00147052	PSMB9;TAP2;HLA-F;TAP1;HLA-B;HLA-C;HLA-A;B2M;PSMB8;HLA-G;HLA-E;PSME2;TAPBP;PSMA6;PSMB10;MYD88
Primary Focal Segmental Glomerulosclerosis FSGS	Cytokine Signaling /Immune System & Inflammation Response	1	pathway_Wikipathway	http://www.wikipathways.org/wpi/PathwayWidget.php?id=WP2572&label[]=MKI67&label[]=CDKN1A&label[]=AGRN&label[]=LAMA5&label[]=PODXL&label[]=PCNA&label[]=JAG1&label[]=SCARB2&label[]=ACTN4&label[]=ITGA3&label[]=VTN&label[]=CTSL&label[]=MYO1E&label[]=CLDN1&colors=steelblue	WP2572	0.00320689	MKI67;CDKN1A;AGRN;LAMA5;PODXL;PCNA;JAG1;SCARB2;ACTN4;ITGA3;VTN;CTSL;MYO1E;CLDN1
Toll-like Receptor Signaling Pathway	Cytokine Signaling /Immune System & Inflammation Response	1	pathway_Wikipathway	http://www.wikipathways.org/wpi/PathwayWidget.php?id=WP75&label[]=CCL5&label[]=CXCL8&label[]=TLR3&label[]=IRF7&label[]=STAT1&label[]=IKBKE&label[]=NFKBIA&label[]=IL6&label[]=CXCL11&label[]=MAP3K8&label[]=MAP2K6&label[]=JUN&label[]=TRAF3&label[]=FOS&label[]=NFKB1&label[]=MYD88&label[]=CXCL10&colors=steelblue	WP75	0.00548602	CCL5;CXCL8;TLR3;IRF7;STAT1;IKBKE;NFKBIA;IL6;CXCL11;MAP3K8;MAP2K6;JUN;TRAF3;FOS;NFKB1;MYD88;CXCL10
Butyrophilin (BTN) family interactions	Cytokine Signaling /Immune System & Inflammation Response	1	pathway_Reactome	http://reactome.org/PathwayBrowser/#/R-HSA-8851680	R-HSA-8851680	0.00773505	BTN3A1;BTN3A2;BTN3A3;BTN2A2;BTN2A1
Class I MHC mediated antigen processing & presentation	Cytokine Signaling /Immune System & Inflammation Response	1	pathway_Reactome	http://reactome.org/PathwayBrowser/#/R-HSA-983169	R-HSA-983169	0.0118477	HERC5;PSMB9;UBE2L6;TAP2;HLA-F;TAP1;HLA-B;UBA7;HLA-C;HLA-A;DTX3L;RNF213;B2M;CTSS;HERC6;PSMB8;TRIM21;HLA-G;RNF19B;ERAP1;HLA-E;ERAP2;FBXW10;PSME2;FBXW7;UBE2O;ASB4;LNPEP;LMO7;TAPBP;RBCK1;CTSL;KLHL20;PSMA6;UBE2S;CTSV;FBXO6;PSMB10;CDC20;CCNF;MYD88
AGE-RAGE signaling pathway in diabetic complications	Cytokine Signaling /Immune System & Inflammation Response	1	pathway_KEGG	http://www.kegg.jp/kegg-bin/show_pathway?hsa04933+1958+2152+3383+3569+3576+3725+4088+4790+5054+5336+5581+595+6347+6772+7422	hsa04933	0.0227345	CXCL8;CCL2;STAT1;SERPINE1;F3;EGR1;PRKCE;IL6;SMAD3;CCND1;VEGFA;PLCG2;JUN;ICAM1;NFKB1
RIP-mediated NFkB activation via ZBP1	Cytokine Signaling /Immune System & Inflammation Response	1	pathway_Reactome	http://reactome.org/PathwayBrowser/#/R-HSA-1810476	R-HSA-1810476	0.0357079	TLR3;NFKB2;NFKBIA;NFKB1;MYD88
Interleukin-6 family signaling	Cytokine Signaling /Immune System & Inflammation Response	1	pathway_Reactome	http://reactome.org/PathwayBrowser/#/R-HSA-6783589	R-HSA-6783589	0.0357079	STAT1;LIF;IL11;IL6;CLCF1;OSMR
E3 ubiquitin ligases ubiquitinate target proteins	Cytokine Signaling /Immune System & Inflammation Response	1	pathway_Reactome	http://reactome.org/PathwayBrowser/#/R-HSA-8866654	R-HSA-8866654	0.0442547	HLA-A;HIST1H2BO;HIST1H2BJ;HIST1H2BK;PCNA;HIST1H2BC;HIST1H2BD;RNF40;RAD18;HIST1H2BM
Response to metal ions	Mineral Transport and Homeostasis	1	pathway_Reactome	http://reactome.org/PathwayBrowser/#/R-HSA-5660526	R-HSA-5660526	1.15e-06	MT2A;MT1B;MT1A;MT1G;MT1M;MT1H;MT1F;MT1X;MTF1
RNA Polymerase I Promoter Opening	Other	1	pathway_Reactome	http://reactome.org/PathwayBrowser/#/R-HSA-73728	R-HSA-73728	9.42e-08	HIST3H2BB;HIST1H2BO;HIST2H2AA4;HIST2H2AA3;HIST2H2BE;HIST1H2BJ;HIST2H4A;HIST2H4B;HIST2H3A;HIST1H4A;HIST1H2BK;HIST1H2BC;HIST1H3C;HIST1H2BD;HIST1H2AC;HIST1H3A;HIST1H3B;HIST1H3H;HIST1H2AB;HIST1H2BM
Deubiquitination	Other	1	pathway_Reactome	http://reactome.org/PathwayBrowser/#/R-HSA-5688426	R-HSA-5688426	1.46e-07	PSMB9;DDX58;USP18;IFIH1;TNFAIP3;BIRC3;PSMB8;MDM2;HIST3H2BB;HIST1H2BO;TRIM25;HIST2H2AA4;HIST2H2AA3;CLSPN;HIST2H2BE;ATXN7;BRCA1;CDC25A;PSME2;HIST1H2BJ;NFKBIA;MDM4;MYSM1;HIST1H2BK;CDK1;HIST1H2BC;KAT2A;SMAD3;HIST1H2BD;HCFC1;TNKS;TNIP1;HIST1H2AM;CCP110;DDB2;PSMA6;TRAF3;HIST1H2AC;CYLD;USP11;PSMB10;HIST1H2AL;USP42;CDC20;HIST1H2AB;CCNA2;HIST1H2AG;HIST1H2AK;HIST1H2BM
Estrogen-dependent gene expression	Other	1	pathway_Reactome	http://reactome.org/PathwayBrowser/#/R-HSA-9018519	R-HSA-9018519	1.61e-06	HIST3H2BB;HIST1H2BO;HIST2H2AA4;HIST2H2AA3;POU2F1;HIST2H2BE;HIST1H2BJ;MOV10;HIST2H4A;HIST2H4B;TFF1;HIST2H3A;POLR2A;HIST1H4A;HIST1H2BK;HIST1H2BC;TNRC6A;HIST1H3C;HIST1H2BD;CCND1;JUN;NCOA3;HIST1H2AC;HIST1H3A;FOS;HIST1H3B;HIST1H3H;HIST1H2AB;KPNA2;HIST1H2BM
Cellular responses to stress	Other	1	pathway_Reactome	http://reactome.org/PathwayBrowser/#/R-HSA-2262752	R-HSA-2262752	1.02e-05	PSMB9;CXCL8;PSMB8;MDM2;CDKN1A;HIST3H2BB;H1F0;HIST1H2BO;HIST2H2AA4;HIST2H2AA3;HIST2H2BE;LMNB1;NUP210;PSME2;HIST1H2BJ;SOD2;MOV10;HIST2H4A;HIST2H4B;EZH2;HIST2H3A;MDM4;HIST1H4A;UBN1;IL6;NUP93;HIST1H2BK;HIST1H2BC;TNRC6A;MAP2K6;ASF1A;ID1;HIST1H3C;HSPH1;HIST1H2BD;CEBPB;NUP188;RPTOR;VEGFA;CCNE1;JUN;NUP160;PSMA6;NUP50;DNAJA1;HIST1H2AC;HIST1H3A;CCNE2;PSMB10;FOS;NFKB1;HIST1H3B;CDK2;HIST1H3H;HIST1H2AB;CCNA2;…
RNA Polymerase II Transcription	Other	1	pathway_Reactome	http://reactome.org/PathwayBrowser/#/R-HSA-73857	R-HSA-73857	9.53e-05	PSMB9;STAT1;PSMB8;MDM2;CASP1;PML;CDKN1A;HIST3H2BB;FAS;SERPINE1;HIST1H2BO;HIST2H2AA4;HIST2H2AA3;POU2F1;NR4A1;AURKA;FANCD2;FANCI;TPX2;CDC25C;EXO1;HIST2H2BE;BMP2;RICTOR;ATAD2;BRCA1;E2F8;RUNX3;RRM2;AURKB;RMI2;BTG2;PSME2;HIST1H2BJ;MOV10;HIST2H4A;HIST2H4B;BLM;EZH2;HIST2H3A;INTS1;POLR2A;KMT2D;BBC3;LMO2;CDK12;VDR;MDM4;FBXW7;HIST1H4A;HIST1H2BK;CDK1;PCNA;TNFRSF10B;CCNK;NR1D1;HIST1H2BC;MMP13;CGA;E2F7;CCNB1;…
Metalloprotease DUBs	Other	1	pathway_Reactome	http://reactome.org/PathwayBrowser/#/R-HSA-5689901	R-HSA-5689901	0.00154564	HIST2H2AA4;HIST2H2AA3;BRCA1;MYSM1;HIST1H2AM;HIST1H2AC;HIST1H2AL;HIST1H2AB;HIST1H2AG;HIST1H2AK
Deregulated CDK5 triggers multiple neurodegenerative pathways in Alzheimer's disease models	Other	1	pathway_Reactome	http://reactome.org/PathwayBrowser/#/R-HSA-8862803	R-HSA-8862803	0.00630668	CDC25C;LMNB1;CDC25A;SOD2;CDC25B;STAT4;JUN
MET promotes cell motility	Other	1	pathway_Reactome	http://reactome.org/PathwayBrowser/#/R-HSA-8875878	R-HSA-8875878	0.0428641	TNS4;LAMA3;ITGA2;COL27A1;LAMA5;TNS3;ITGA3;LAMC2
Vitamin B12 Metabolism	Vitamin and Xenobotic Metabolism	1	pathway_Wikipathway	http://www.wikipathways.org/wpi/PathwayWidget.php?id=WP1533&label[]=CCL5&label[]=CCL2&label[]=SAA1&label[]=SAA2&label[]=NFKB2&label[]=SERPINE1&label[]=CTH&label[]=LDLR&label[]=SOD2&label[]=IL6&label[]=ABCA1&label[]=ICAM1&label[]=NFKB1&label[]=CBS&colors=steelblue	WP1533	5.95e-05	CCL5;CCL2;SAA1;SAA2;NFKB2;SERPINE1;CTH;LDLR;SOD2;IL6;ABCA1;ICAM1;NFKB1;CBS
Interferon alpha/beta signaling	Anti-Viral Response / Interferon Signaling	2	pathway_Reactome	http://reactome.org/PathwayBrowser/#/R-HSA-909733	R-HSA-909733	0	MX1;IFI27;XAF1;IFIT2;IFIT3;OASL;IFIT1;OAS2;BST2;ISG15;IFI6;IFITM1;OAS3;RSAD2;SAMHD1;USP18;MX2;HLA-F;HLA-B;HLA-C;HLA-A;IFI35;IRF7;STAT1;PSMB8;OAS1;IRF9;IRF1;HLA-G;STAT2;IFITM3;ADAR;HLA-E;EGR1;ISG20;IFITM2
Interferon gamma signaling	Anti-Viral Response / Interferon Signaling	2	pathway_Reactome	http://reactome.org/PathwayBrowser/#/R-HSA-877300	R-HSA-877300	4.6e-13	OASL;OAS2;TRIM22;OAS3;GBP1;HLA-F;HLA-B;HLA-C;HLA-A;IRF7;B2M;STAT1;OAS1;MT2A;TRIM21;IRF9;SP100;IRF1;HLA-G;PML;TRIM14;TRIM38;TRIM25;GBP3;TRIM34;TRIM31;HLA-E;GBP4;TRIM5;MID1;ICAM1;TRIM26
Herpes simplex infection	Anti-Viral Response / Interferon Signaling	2	pathway_KEGG	http://www.kegg.jp/kegg-bin/show_pathway?hsa05168+1017+10379+2353+23586+29992+3054+3105+3106+3107+3133+3134+3135+3434+355+3569+3665+3725+4615+4790+4792+4938+4939+4940+5371+5430+5610+6347+6352+64135+6672+6772+6773+6890+6891+7098+718+7187+7188+9641+972+983	hsa05168	5.6e-10	IFIT1;OAS2;CCL5;OAS3;DDX58;IFIH1;TAP2;HLA-F;TAP1;HLA-B;TLR3;HLA-C;HLA-A;IRF7;CCL2;STAT1;OAS1;IRF9;SP100;HLA-G;EIF2AK2;PML;FAS;STAT2;IKBKE;HLA-E;C3;NFKBIA;POLR2A;PILRA;IL6;CDK1;HCFC1;CD74;TRAF5;JUN;TRAF3;FOS;NFKB1;CDK2;MYD88
Type II interferon signaling (IFNG)	Anti-Viral Response / Interferon Signaling	2	pathway_Wikipathway	http://www.wikipathways.org/wpi/PathwayWidget.php?id=WP619&label[]=IFIT2&label[]=ISG15&label[]=IFI6&label[]=PSMB9&label[]=GBP1&label[]=TAP1&label[]=HLA-B&label[]=STAT1&label[]=OAS1&label[]=IRF9&label[]=IRF1&label[]=EIF2AK2&label[]=STAT2&label[]=HIST2H4A&label[]=ICAM1&label[]=CXCL10&colors=steelblue	WP619	2.36e-08	IFIT2;ISG15;IFI6;PSMB9;GBP1;TAP1;HLA-B;STAT1;OAS1;IRF9;IRF1;EIF2AK2;STAT2;HIST2H4A;ICAM1;CXCL10
Kaposi sarcoma-associated herpesvirus infection	Anti-Viral Response / Interferon Signaling	2	pathway_KEGG	http://www.kegg.jp/kegg-bin/show_pathway?hsa05167+1026+10379+2353+2919+2920+2921+3105+3106+3107+3133+3134+3135+3383+355+3569+3576+3665+3708+3725+4277+4790+4792+5336+5608+5610+5743+578+59345+595+6772+6773+7098+718+7187+7422+9641	hsa05167	2.33e-07	CXCL8;HLA-F;HLA-B;TLR3;HLA-C;HLA-A;IRF7;STAT1;CXCL1;IRF9;HLA-G;EIF2AK2;PTGS2;CDKN1A;FAS;STAT2;IKBKE;MICB;HLA-E;C3;NFKBIA;ITPR1;IL6;GNB4;CXCL2;MAP2K6;CCND1;BAK1;VEGFA;CXCL3;PLCG2;JUN;ICAM1;TRAF3;FOS;NFKB1
Influenza A	Anti-Viral Response / Interferon Signaling	2	pathway_KEGG	http://www.kegg.jp/kegg-bin/show_pathway?hsa05164+103+10379+23586+3383+355+3569+3576+3627+3665+3725+3838+4599+4615+4790+4792+4938+4939+4940+5371+5608+5610+6347+6352+64135+6772+6773+7098+7706+834+8743+8795+8797+91543+9641	hsa05164	2.83e-07	MX1;OAS2;CCL5;OAS3;RSAD2;DDX58;IFIH1;CXCL8;TLR3;IRF7;CCL2;STAT1;OAS1;IRF9;EIF2AK2;CASP1;PML;TNFSF10;FAS;STAT2;ADAR;TRIM25;IKBKE;NFKBIA;IL6;TNFRSF10B;MAP2K6;JUN;ICAM1;TNFRSF10A;NFKB1;KPNA2;MYD88;CXCL10
Measles	Anti-Viral Response / Interferon Signaling	2	pathway_KEGG	http://www.kegg.jp/kegg-bin/show_pathway?hsa05162+1017+103+10379+23586+27113+355+3561+3569+3665+4599+4615+4790+4792+4938+4939+4940+5588+5610+595+64135+6772+6773+7128+8743+8795+8797+898+9134+9641	hsa05162	3.34e-07	MX1;OAS2;OAS3;DDX58;IFIH1;TNFAIP3;IRF7;STAT1;OAS1;IRF9;EIF2AK2;TNFSF10;FAS;STAT2;ADAR;IKBKE;NFKBIA;BBC3;IL6;TNFRSF10B;IL2RG;CCND1;CCNE1;PRKCQ;TNFRSF10A;CCNE2;NFKB1;CDK2;MYD88
Hepatitis B	Anti-Viral Response / Interferon Signaling	2	pathway_KEGG	http://www.kegg.jp/kegg-bin/show_pathway?hsa05161+1017+1026+1643+2353+23586+3339+355+3569+3576+3665+3725+4088+4615+4790+4792+5111+595+64135+6772+6773+6775+7098+843+890+898+9134+9586+9641	hsa05161	6.94e-06	DDX58;IFIH1;CXCL8;TLR3;IRF7;STAT1;CDKN1A;FAS;STAT2;IKBKE;HSPG2;NFKBIA;IL6;PCNA;SMAD3;CCND1;STAT4;CREB5;CCNE1;JUN;DDB2;CCNE2;FOS;NFKB1;CDK2;CCNA2;MYD88;CASP10
DDX58/IFIH1-mediated induction of interferon-alpha/beta	Anti-Viral Response / Interferon Signaling	2	pathway_Reactome	http://reactome.org/PathwayBrowser/#/R-HSA-168928	R-HSA-168928	1.49e-05	ISG15;HERC5;UBE2L6;DDX58;IFIH1;TNFAIP3;UBA7;IRF7;SAA1;NFKB2;TRIM25;IKBKE;NFKBIA;DHX58;TRAF3;CYLD;NLRC5;NFKB1;CASP10
ISG15 antiviral mechanism	Anti-Viral Response / Interferon Signaling	2	pathway_Reactome	http://reactome.org/PathwayBrowser/#/R-HSA-1169408	R-HSA-1169408	1.51e-05	MX1;IFIT1;ISG15;HERC5;UBE2L6;DDX58;USP18;MX2;UBA7;STAT1;EIF2AK2;TRIM25;NUP210;NUP93;NUP188;NUP160;NUP50;KPNA2
Negative regulators of DDX58/IFIH1 signaling	Anti-Viral Response / Interferon Signaling	2	pathway_Reactome	http://reactome.org/PathwayBrowser/#/R-HSA-936440	R-HSA-936440	2.18e-05	ISG15;HERC5;UBE2L6;DDX58;IFIH1;TNFAIP3;UBA7;TRIM25;IKBKE;TRAF3;CYLD;NLRC5
Novel intracellular components of RIG-I-like receptor (RLR) pathway	Anti-Viral Response / Interferon Signaling	2	pathway_Wikipathway	http://www.wikipathways.org/wpi/PathwayWidget.php?id=WP3865&label[]=ISG15&label[]=DDX58&label[]=IFIH1&label[]=CXCL8&label[]=IRF7&label[]=TRIM25&label[]=IKBKE&label[]=NFKBIA&label[]=TMEM173&label[]=DHX58&label[]=DDX3Y&label[]=TRAF3&label[]=CYLD&label[]=NFKB1&label[]=CXCL10&label[]=CASP10&colors=steelblue	WP3865	2.72e-05	ISG15;DDX58;IFIH1;CXCL8;IRF7;TRIM25;IKBKE;NFKBIA;TMEM173;DHX58;DDX3Y;TRAF3;CYLD;NFKB1;CXCL10;CASP10
Hepatitis C and Hepatocellular Carcinoma	Anti-Viral Response / Interferon Signaling	2	pathway_Wikipathway	http://www.wikipathways.org/wpi/PathwayWidget.php?id=WP3646&label[]=CXCL8&label[]=BIRC3&label[]=PTGS2&label[]=CDKN1A&label[]=BRCA1&label[]=RRM2&label[]=CASP7&label[]=IL6&label[]=PODXL&label[]=SMAD3&label[]=CCND1&label[]=VEGFA&label[]=JUN&label[]=NFKB1&colors=steelblue	WP3646	4.65e-05	CXCL8;BIRC3;PTGS2;CDKN1A;BRCA1;RRM2;CASP7;IL6;PODXL;SMAD3;CCND1;VEGFA;JUN;NFKB1
Human immunodeficiency virus 1 infection	Anti-Viral Response / Interferon Signaling	2	pathway_KEGG	http://www.kegg.jp/kegg-bin/show_pathway?hsa05170+140564+200316+2353+25939+3105+3106+3107+3133+3134+3135+340061+355+3708+3725+4615+4790+4792+5336+5608+567+578+59345+684+6890+6891+6892+7188+85363+891+9133+9582+983+995	hsa05170	8.8e-05	BST2;SAMHD1;TAP2;HLA-F;TAP1;HLA-B;HLA-C;HLA-A;B2M;HLA-G;FAS;CDC25C;HLA-E;CCNB2;TRIM5;NFKBIA;ITPR1;TMEM173;CDK1;CCNB1;GNB4;TAPBP;MAP2K6;APOBEC3D;BAK1;PLCG2;TRAF5;JUN;APOBEC3B;FOS;NFKB1;APOBEC3F;MYD88
Ebola Virus Pathway on Host	Anti-Viral Response / Interferon Signaling	2	pathway_Wikipathway	http://www.wikipathways.org/wpi/PathwayWidget.php?id=WP4217&label[]=BST2&label[]=DDX58&label[]=HLA-F&label[]=HLA-B&label[]=HLA-C&label[]=HLA-A&label[]=IRF7&label[]=NFKB2&label[]=STAT1&label[]=RELB&label[]=HLA-G&label[]=EIF2AK2&label[]=IKBKE&label[]=HLA-E&label[]=NPC1&label[]=ITGA2&label[]=ADAM17&label[]=ACTN4&label[]=ITGA3&label[]=CTSL&label[]=REL&label[]=VPS18&label[]=NFKB1&colors=steelblue	WP4217	0.000228	BST2;DDX58;HLA-F;HLA-B;HLA-C;HLA-A;IRF7;NFKB2;STAT1;RELB;HLA-G;EIF2AK2;IKBKE;HLA-E;NPC1;ITGA2;ADAM17;ACTN4;ITGA3;CTSL;REL;VPS18;NFKB1
Cytosolic DNA-sensing pathway	Anti-Viral Response / Interferon Signaling	2	pathway_Wikipathway	http://www.wikipathways.org/wpi/PathwayWidget.php?id=WP4655&label[]=ISG15&label[]=CCL5&label[]=DDX58&label[]=IRF7&label[]=CASP1&label[]=ADAR&label[]=TRIM25&label[]=IKBKE&label[]=NFKBIA&label[]=TMEM173&label[]=IL6&label[]=POLR3A&label[]=CYLD&label[]=NFKB1&label[]=CXCL10&label[]=CASP10&colors=steelblue	WP4655	0.000442	ISG15;CCL5;DDX58;IRF7;CASP1;ADAR;TRIM25;IKBKE;NFKBIA;TMEM173;IL6;POLR3A;CYLD;NFKB1;CXCL10;CASP10
Pertussis	Anti-Viral Response / Interferon Signaling	2	pathway_KEGG	http://www.kegg.jp/kegg-bin/show_pathway?hsa05133+2353+3569+3576+3659+3689+3725+4615+4790+6374+710+715+716+717+718+834+840	hsa05133	0.000515	CXCL8;IRF1;CASP1;C1S;CXCL5;C1R;CASP7;C3;SERPING1;IL6;C2;JUN;ITGB2;FOS;NFKB1;MYD88
Human papillomavirus infection	Anti-Viral Response / Interferon Signaling	2	pathway_KEGG	http://www.kegg.jp/kegg-bin/show_pathway?hsa05165+1017+1026+10312+10379+182+23513+3105+3106+3107+3133+3134+3135+355+3659+3673+3675+3909+3911+3918+4193+4599+4790+4854+5610+5743+578+57801+595+6772+6773+7098+7187+7422+7448+7477+8638+890+898+9134+9586+9636+9641+9794	hsa05165	0.000599	MX1;OASL;ISG15;HLA-F;HLA-B;TLR3;HLA-C;HLA-A;HES4;STAT1;IRF9;IRF1;HLA-G;EIF2AK2;MDM2;PTGS2;CDKN1A;FAS;STAT2;IKBKE;HLA-E;LAMA3;WNT7B;ITGA2;LAMA5;SCRIB;JAG1;MAML1;NOTCH3;TCIRG1;ITGA3;CCND1;VTN;BAK1;CREB5;VEGFA;LAMC2;CCNE1;TRAF3;CCNE2;NFKB1;CDK2;CCNA2
OAS antiviral response	Anti-Viral Response / Interferon Signaling	2	pathway_Reactome	http://reactome.org/PathwayBrowser/#/R-HSA-8983711	R-HSA-8983711	0.000867	OASL;OAS2;OAS3;DDX58;OAS1
EBV LMP1 signaling	Anti-Viral Response / Interferon Signaling	2	pathway_Wikipathway	http://www.wikipathways.org/wpi/PathwayWidget.php?id=WP262&label[]=CCL20&label[]=CCL5&label[]=CXCL8&label[]=NFKB2&label[]=NFKBIA&label[]=MAP3K14&label[]=PDLIM7&label[]=NFKB1&colors=steelblue	WP262	0.00107685	CCL20;CCL5;CXCL8;NFKB2;NFKBIA;MAP3K14;PDLIM7;NFKB1
Hepatitis C	Anti-Viral Response / Interferon Signaling	2	pathway_KEGG	http://www.kegg.jp/kegg-bin/show_pathway?hsa05160+1026+10379+23586+3434+3576+3659+3665+3949+4790+4792+4938+4939+4940+5610+673+6772+6773+7098+7187+9076+9641	hsa05160	0.00216388	IFIT1;OAS2;OAS3;DDX58;CXCL8;TLR3;IRF7;STAT1;OAS1;IRF9;IRF1;EIF2AK2;CDKN1A;STAT2;IKBKE;LDLR;NFKBIA;BRAF;TRAF3;NFKB1;CLDN1
Human T-cell leukemia virus 1 infection	Anti-Viral Response / Interferon Signaling	2	pathway_KEGG	http://www.kegg.jp/kegg-bin/show_pathway?hsa05166+1026+10714+1390+1958+2353+2648+3105+3106+3107+3133+3134+3135+3383+3561+3569+3601+3689+3725+4088+4605+4790+4791+4792+5111+5426+595+5971+7477+8061+9020+9133+9232+991	hsa05166	0.0027224	HLA-F;HLA-B;HLA-C;HLA-A;NFKB2;RELB;HLA-G;CDKN1A;FOSL1;HLA-E;CCNB2;EGR1;WNT7B;PTTG1;IL15RA;NFKBIA;POLE;IL6;MAP3K14;PCNA;KAT2A;SMAD3;IL2RG;CCND1;JUN;ICAM1;ITGB2;FOS;NFKB1;POLD3;CDC20;CREM;MYBL2
Human cytomegalovirus infection	Anti-Viral Response / Interferon Signaling	2	pathway_KEGG	http://www.kegg.jp/kegg-bin/show_pathway?hsa05163+1026+3105+3106+3107+3133+3134+3135+340061+355+3569+3576+3708+4193+4790+4792+5608+567+5743+578+59345+595+6347+6352+6890+6891+6892+7188+7422+9586	hsa05163	0.00621906	CCL5;TAP2;CXCL8;HLA-F;TAP1;HLA-B;HLA-C;HLA-A;CCL2;B2M;HLA-G;MDM2;PTGS2;CDKN1A;FAS;HLA-E;NFKBIA;ITPR1;TMEM173;IL6;GNB4;TAPBP;MAP2K6;CCND1;BAK1;CREB5;VEGFA;TRAF5;NFKB1
DEx/H-box helicases activate type I IFN and inflammatory cytokines production	Anti-Viral Response / Interferon Signaling	2	pathway_Reactome	http://reactome.org/PathwayBrowser/#/R-HSA-3134963	R-HSA-3134963	0.00654494	IRF7;NFKB2;NFKB1;MYD88
Cytosolic DNA-sensing pathway	Anti-Viral Response / Interferon Signaling	2	pathway_KEGG	http://www.kegg.jp/kegg-bin/show_pathway?hsa04623+103+11128+23586+340061+3569+3627+3665+4790+4792+6352+834+9641	hsa04623	0.00921603	CCL5;DDX58;IRF7;CASP1;ADAR;IKBKE;NFKBIA;TMEM173;IL6;POLR3A;NFKB1;CXCL10
Cytosolic sensors of pathogen-associated DNA	Anti-Viral Response / Interferon Signaling	2	pathway_Reactome	http://reactome.org/PathwayBrowser/#/R-HSA-1834949	R-HSA-1834949	0.0260281	TLR3;IFI16;IRF7;NFKB2;TRIM21;TRIM56;NFKBIA;TMEM173;POLR3A;NFKB1;MYD88
NS1 Mediated Effects on Host Pathways	Anti-Viral Response / Interferon Signaling	2	pathway_Reactome	http://reactome.org/PathwayBrowser/#/R-HSA-168276	R-HSA-168276	0.0330401	ISG15;EIF2AK2;NUP210;NUP93;NUP188;NUP160;NUP50;KPNA2
Host Interactions with Influenza Factors	Anti-Viral Response / Interferon Signaling	2	pathway_Reactome	http://reactome.org/PathwayBrowser/#/R-HSA-168253	R-HSA-168253	0.0428641	ISG15;EIF2AK2;NUP210;NUP93;NUP188;NUP160;NUP50;KPNA2
Viral myocarditis	Anti-Viral Response / Interferon Signaling	2	pathway_KEGG	http://www.kegg.jp/kegg-bin/show_pathway?hsa05416+1604+3105+3106+3107+3133+3134+3135+3383+3689+595	hsa05416	0.0442547	HLA-F;HLA-B;HLA-C;HLA-A;HLA-G;HLA-E;CCND1;ICAM1;CD55;ITGB2
Cell Cycle	Cell Cycle Regulation / DNA Replication, Damage & Repair	2	pathway_Reactome	http://reactome.org/PathwayBrowser/#/R-HSA-1640170	R-HSA-1640170	0	PSMB9;PSMB8;MDM2;CDKN1A;HIST3H2BB;MASTL;HIST1H2BO;HIST2H2AA4;HIST2H2AA3;PHLDA1;CENPI;PLK1;AURKA;CDCA5;BUB1;CLSPN;CDC6;NCAPH;MND1;NCAPG;ZWINT;TPX2;CDC25C;EXO1;HIST2H2BE;FOXM1;TK1;ESCO2;LMNB1;OPTN;CCNB2;BRCA1;KNTC1;HMMR;MCM5;LIG1;RRM2;AURKB;RMI2;POLA2;NUP210;GTSE1;CDC25A;BLZF1;ORC6;CENPN;KIF2C;PSME2;HIST1H2BJ;PTTG1;HIST2H4A;HIST2H4B;KIF18A;BLM;NCAPG2;CDC45;TOP2A;KIF23;CDC25B;CENPF;BRCA2;HIST2H3A;RE…
Cell Cycle Checkpoints	Cell Cycle Regulation / DNA Replication, Damage & Repair	2	pathway_Reactome	http://reactome.org/PathwayBrowser/#/R-HSA-69620	R-HSA-69620	0	PSMB9;PSMB8;MDM2;CDKN1A;HIST3H2BB;HIST1H2BO;CENPI;PLK1;BUB1;CLSPN;CDC6;ZWINT;CDC25C;EXO1;HIST2H2BE;CCNB2;BRCA1;KNTC1;MCM5;AURKB;RMI2;GTSE1;CDC25A;ORC6;CENPN;KIF2C;PSME2;HIST1H2BJ;HIST2H4A;HIST2H4B;KIF18A;BLM;CDC45;CENPF;MDM4;HIST1H4A;MCM10;MCM2;CENPK;MCM7;HIST1H2BK;CDK1;MCM3;HIST1H2BC;INCENP;CENPU;CCNB1;ORC1;CKAP5;HIST1H2BD;ORC3;CENPH;NDC80;CENPL;SKA1;CCNE1;CENPA;NUP160;PSMA6;RFC3;BRIP1;CENPO;ZWI…
M Phase	Cell Cycle Regulation / DNA Replication, Damage & Repair	2	pathway_Reactome	http://reactome.org/PathwayBrowser/#/R-HSA-68886	R-HSA-68886	0	PSMB9;PSMB8;HIST3H2BB;MASTL;HIST1H2BO;HIST2H2AA4;HIST2H2AA3;CENPI;PLK1;CDCA5;BUB1;NCAPH;NCAPG;ZWINT;HIST2H2BE;LMNB1;CCNB2;KNTC1;AURKB;NUP210;BLZF1;CENPN;KIF2C;PSME2;HIST1H2BJ;PTTG1;HIST2H4A;HIST2H4B;KIF18A;NCAPG2;KIF23;CENPF;HIST2H3A;CEP152;PCNT;HIST1H4A;CENPK;NUP93;HIST1H2BK;TMPO;CDK1;HIST1H2BC;NEK2;INCENP;CENPU;CCNB1;CKAP5;FBXO5;HIST1H3C;HIST1H2BD;NUP188;CENPH;NDC80;CENPL;SKA1;CENPA;PLK4;CCP110…
Chromosome Maintenance	Cell Cycle Regulation / DNA Replication, Damage & Repair	2	pathway_Reactome	http://reactome.org/PathwayBrowser/#/R-HSA-73886	R-HSA-73886	9.98e-14	HIST3H2BB;HIST1H2BO;HIST2H2AA4;HIST2H2AA3;CENPI;HIST2H2BE;LIG1;POLA2;CENPN;HIST1H2BJ;HIST2H4A;HIST2H4B;RSF1;HIST1H4A;POLE;CENPK;HJURP;HIST1H2BK;PCNA;HIST1H2BC;CENPU;OIP5;HIST1H2BD;CENPH;CENPL;CENPA;CENPW;HIST1H2AC;RFC3;CENPO;ITGB3BP;CENPQ;POLD3;HIST1H2AB;FEN1;HIST1H2BM
Deposition of new CENPA-containing nucleosomes at the centromere	Cell Cycle Regulation / DNA Replication, Damage & Repair	2	pathway_Reactome	http://reactome.org/PathwayBrowser/#/R-HSA-606279	R-HSA-606279	2.72e-13	HIST3H2BB;HIST1H2BO;HIST2H2AA4;HIST2H2AA3;CENPI;HIST2H2BE;CENPN;HIST1H2BJ;HIST2H4A;HIST2H4B;RSF1;HIST1H4A;CENPK;HJURP;HIST1H2BK;HIST1H2BC;CENPU;OIP5;HIST1H2BD;CENPH;CENPL;CENPA;CENPW;HIST1H2AC;CENPO;ITGB3BP;CENPQ;HIST1H2AB;HIST1H2BM
G2/M Checkpoints	Cell Cycle Regulation / DNA Replication, Damage & Repair	2	pathway_Reactome	http://reactome.org/PathwayBrowser/#/R-HSA-69481	R-HSA-69481	4.49e-13	PSMB9;PSMB8;HIST3H2BB;HIST1H2BO;CLSPN;CDC6;CDC25C;EXO1;HIST2H2BE;CCNB2;BRCA1;MCM5;RMI2;GTSE1;CDC25A;ORC6;PSME2;HIST1H2BJ;HIST2H4A;HIST2H4B;BLM;CDC45;HIST1H4A;MCM10;MCM2;MCM7;HIST1H2BK;CDK1;MCM3;HIST1H2BC;CCNB1;ORC1;HIST1H2BD;ORC3;PSMA6;RFC3;BRIP1;RAD9A;PSMB10;CDK2;MCM8;DBF4;HIST1H2BM;TOP3A
Amplification of signal from unattached kinetochores via a MAD2 inhibitory signal	Cell Cycle Regulation / DNA Replication, Damage & Repair	2	pathway_Reactome	http://reactome.org/PathwayBrowser/#/R-HSA-141444	R-HSA-141444	1.48e-12	CENPI;PLK1;BUB1;ZWINT;KNTC1;AURKB;CENPN;KIF2C;KIF18A;CENPF;CENPK;INCENP;CENPU;CKAP5;CENPH;NDC80;CENPL;SKA1;CENPA;NUP160;CENPO;ZWILCH;CDCA8;RCC2;ITGB3BP;CENPE;SPDL1;CENPQ;CDC20;DSN1;NUF2;RANGAP1
Resolution of Sister Chromatid Cohesion	Cell Cycle Regulation / DNA Replication, Damage & Repair	2	pathway_Reactome	http://reactome.org/PathwayBrowser/#/R-HSA-2500257	R-HSA-2500257	3.63e-12	CENPI;PLK1;CDCA5;BUB1;ZWINT;CCNB2;KNTC1;AURKB;CENPN;KIF2C;KIF18A;CENPF;CENPK;CDK1;INCENP;CENPU;CCNB1;CKAP5;CENPH;NDC80;CENPL;SKA1;CENPA;NUP160;CENPO;ZWILCH;CDCA8;RCC2;ITGB3BP;CENPE;SPDL1;CENPQ;CDC20;DSN1;NUF2;RANGAP1
Meiotic recombination	Cell Cycle Regulation / DNA Replication, Damage & Repair	2	pathway_Reactome	http://reactome.org/PathwayBrowser/#/R-HSA-912446	R-HSA-912446	1.54e-11	HIST3H2BB;HIST1H2BO;HIST2H2AA4;HIST2H2AA3;MND1;HIST2H2BE;BRCA1;HIST1H2BJ;HIST2H4A;HIST2H4B;BLM;BRCA2;HIST2H3A;MSH5;HIST1H4A;HIST1H2BK;HIST1H2BC;HIST1H3C;HIST1H2BD;HIST1H2AC;RAD51;RAD51C;HIST1H3A;HIST1H3B;CDK2;HIST1H3H;HIST1H2AB;HIST1H2BM;TOP3A
DNA Double-Strand Break Repair	Cell Cycle Regulation / DNA Replication, Damage & Repair	2	pathway_Reactome	http://reactome.org/PathwayBrowser/#/R-HSA-5693532	R-HSA-5693532	9.33e-11	HIST3H2BB;HIST1H2BO;CLSPN;XRCC3;XRCC2;EXO1;HIST2H2BE;RAD51AP1;BRCA1;EME1;SLX4;RMI2;HIST1H2BJ;HIST2H4A;HIST2H4B;BLM;POLQ;BRCA2;HIST1H4A;POLE;PARP2;HIST1H2BK;PCNA;HIST1H2BC;TIMELESS;HIST1H2BD;LIG4;RFC3;RAD51;BRIP1;RAD51C;RAD51B;RAD9A;POLD3;CDK2;CCNA2;KPNA2;FEN1;HIST1H2BM;TOP3A
G1/S Transition	Cell Cycle Regulation / DNA Replication, Damage & Repair	2	pathway_Reactome	http://reactome.org/PathwayBrowser/#/R-HSA-69206	R-HSA-69206	9.8e-11	PSMB9;PSMB8;CDKN1A;CDC6;TK1;MCM5;RRM2;POLA2;CDC25A;ORC6;PSME2;CDC45;POLE;MCM10;MCM2;CDT1;MCM7;CDK1;PCNA;MCM3;LIN9;TYMS;CCNB1;ORC1;FBXO5;CCND1;ORC3;CCNE1;PSMA6;CCNE2;PSMB10;CDK2;CCNA2;MCM8;DBF4
HDR through Homologous Recombination (HRR) or Single Strand Annealing (SSA)	Cell Cycle Regulation / DNA Replication, Damage & Repair	2	pathway_Reactome	http://reactome.org/PathwayBrowser/#/R-HSA-5693567	R-HSA-5693567	1.13e-10	HIST3H2BB;HIST1H2BO;CLSPN;XRCC3;XRCC2;EXO1;HIST2H2BE;RAD51AP1;BRCA1;EME1;SLX4;RMI2;HIST1H2BJ;HIST2H4A;HIST2H4B;BLM;BRCA2;HIST1H4A;POLE;HIST1H2BK;PCNA;HIST1H2BC;TIMELESS;HIST1H2BD;RFC3;RAD51;BRIP1;RAD51C;RAD51B;RAD9A;POLD3;CDK2;CCNA2;HIST1H2BM;TOP3A
Mitotic Prometaphase	Cell Cycle Regulation / DNA Replication, Damage & Repair	2	pathway_Reactome	http://reactome.org/PathwayBrowser/#/R-HSA-68877	R-HSA-68877	1.13e-10	CENPI;PLK1;CDCA5;BUB1;NCAPH;NCAPG;ZWINT;CCNB2;KNTC1;AURKB;CENPN;KIF2C;KIF18A;CENPF;CEP152;PCNT;CENPK;CDK1;NEK2;INCENP;CENPU;CCNB1;CKAP5;CENPH;NDC80;CENPL;SKA1;CENPA;PLK4;CCP110;NUP160;CENPO;ZWILCH;CDCA8;RCC2;ITGB3BP;CENPE;SPDL1;CENPQ;HAUS6;CDC20;DSN1;NUF2;RANGAP1
Mitotic Spindle Checkpoint	Cell Cycle Regulation / DNA Replication, Damage & Repair	2	pathway_Reactome	http://reactome.org/PathwayBrowser/#/R-HSA-69618	R-HSA-69618	1.13e-10	CENPI;PLK1;BUB1;ZWINT;KNTC1;AURKB;CENPN;KIF2C;KIF18A;CENPF;CENPK;INCENP;CENPU;CKAP5;CENPH;NDC80;CENPL;SKA1;CENPA;NUP160;CENPO;ZWILCH;CDCA8;RCC2;ITGB3BP;CENPE;SPDL1;CENPQ;CDC20;DSN1;NUF2;RANGAP1
Retinoblastoma Gene in Cancer	Cell Cycle Regulation / DNA Replication, Damage & Repair	2	pathway_Wikipathway	http://www.wikipathways.org/wpi/PathwayWidget.php?id=WP2446&label[]=MDM2&label[]=CDKN1A&label[]=TTK&label[]=CCNB2&label[]=RRM2&label[]=CDC25A&label[]=KIF4A&label[]=CDC45&label[]=TOP2A&label[]=ANLN&label[]=CDC25B&label[]=POLE&label[]=CDT1&label[]=MCM7&label[]=CDK1&label[]=PCNA&label[]=MCM3&label[]=TYMS&label[]=CCNB1&label[]=ORC1&label[]=CCND1&label[]=CCNE1&label[]=PLK4&label[]=RFC3&label[]=CCNE2&l…	WP2446	1.13e-10	MDM2;CDKN1A;TTK;CCNB2;RRM2;CDC25A;KIF4A;CDC45;TOP2A;ANLN;CDC25B;POLE;CDT1;MCM7;CDK1;PCNA;MCM3;TYMS;CCNB1;ORC1;CCND1;CCNE1;PLK4;RFC3;CCNE2;POLD3;CDK2;CCNA2
RHO GTPase Effectors	Cell Cycle Regulation / DNA Replication, Damage & Repair	2	pathway_Reactome	http://reactome.org/PathwayBrowser/#/R-HSA-195258	R-HSA-195258	1.61e-10	HIST3H2BB;HIST1H2BO;HIST2H2AA4;HIST2H2AA3;CENPI;PLK1;BUB1;ZWINT;CDC25C;HIST2H2BE;DIAPH3;KNTC1;KIF14;FMNL1;AURKB;CENPN;KIF2C;HIST1H2BJ;HIST2H4A;HIST2H4B;KIF18A;CENPF;HIST2H3A;HIST1H4A;CENPK;HIST1H2BK;HIST1H2BC;INCENP;CENPU;PRC1;CKAP5;HIST1H3C;HIST1H2BD;CENPH;NDC80;CENPL;SKA1;CIT;CENPA;NUP160;HIST1H2AC;HIST1H3A;CENPO;ZWILCH;CDCA8;RCC2;ITGB3BP;CENPE;SPDL1;CENPQ;HIST1H3B;CDC20;HIST1H3H;HIST1H2AB;DSN1…
miRNA Regulation of DNA Damage Response	Cell Cycle Regulation / DNA Replication, Damage & Repair	2	pathway_Wikipathway	http://www.wikipathways.org/wpi/PathwayWidget.php?id=WP1530&label[]=MDM2&label[]=PML&label[]=CDKN1A&label[]=FAS&label[]=FANCD2&label[]=CDC25C&label[]=CCNB2&label[]=BRCA1&label[]=CDC25A&label[]=TLK2&label[]=BBC3&label[]=MCM7&label[]=CDK1&label[]=TNFRSF10B&label[]=CCNB1&label[]=PMAIP1&label[]=CCND1&label[]=GADD45A&label[]=CCNE1&label[]=DDB2&label[]=SESN1&label[]=RAD51&label[]=RAD9A&label[]=CCNE2&la…	WP1530	1.73e-10	MDM2;PML;CDKN1A;FAS;FANCD2;CDC25C;CCNB2;BRCA1;CDC25A;TLK2;BBC3;MCM7;CDK1;TNFRSF10B;CCNB1;PMAIP1;CCND1;GADD45A;CCNE1;DDB2;SESN1;RAD51;RAD9A;CCNE2;CDK2
Mitotic G1-G1/S phases	Cell Cycle Regulation / DNA Replication, Damage & Repair	2	pathway_Reactome	http://reactome.org/PathwayBrowser/#/R-HSA-453279	R-HSA-453279	1.83e-10	PSMB9;PSMB8;CDKN1A;CDC6;TK1;MCM5;RRM2;POLA2;CDC25A;ORC6;PSME2;CDC45;TOP2A;POLE;MCM10;MCM2;CDT1;MCM7;CDK1;PCNA;MCM3;LIN9;TYMS;CCNB1;ORC1;FBXO5;CCND1;ORC3;CCNE1;PSMA6;CCNE2;PSMB10;CDK2;CCNA2;MCM8;MYBL2;DBF4
Activation of ATR in response to replication stress	Cell Cycle Regulation / DNA Replication, Damage & Repair	2	pathway_Reactome	http://reactome.org/PathwayBrowser/#/R-HSA-176187	R-HSA-176187	3.06e-10	CLSPN;CDC6;CDC25C;MCM5;CDC25A;ORC6;CDC45;MCM10;MCM2;MCM7;MCM3;ORC1;ORC3;RFC3;RAD9A;CDK2;MCM8;DBF4
Mitotic Metaphase and Anaphase	Cell Cycle Regulation / DNA Replication, Damage & Repair	2	pathway_Reactome	http://reactome.org/PathwayBrowser/#/R-HSA-2555396	R-HSA-2555396	5.18e-10	PSMB9;PSMB8;CENPI;PLK1;CDCA5;BUB1;ZWINT;LMNB1;KNTC1;AURKB;CENPN;KIF2C;PSME2;PTTG1;KIF18A;CENPF;CENPK;TMPO;INCENP;CENPU;CKAP5;FBXO5;CENPH;NDC80;CENPL;SKA1;CENPA;NUP160;PSMA6;VRK1;CENPO;ZWILCH;CDCA8;RCC2;ITGB3BP;PSMB10;CENPE;SPDL1;CENPQ;CDC20;DSN1;NUF2;RANGAP1
Mitotic Prophase	Cell Cycle Regulation / DNA Replication, Damage & Repair	2	pathway_Reactome	http://reactome.org/PathwayBrowser/#/R-HSA-68875	R-HSA-68875	6.32e-10	HIST3H2BB;MASTL;HIST1H2BO;HIST2H2AA4;HIST2H2AA3;PLK1;HIST2H2BE;LMNB1;CCNB2;NUP210;BLZF1;HIST1H2BJ;HIST2H4A;HIST2H4B;NCAPG2;HIST2H3A;HIST1H4A;NUP93;HIST1H2BK;TMPO;CDK1;HIST1H2BC;CCNB1;HIST1H3C;HIST1H2BD;NUP188;NUP160;NUP50;HIST1H2AC;VRK1;HIST1H3A;HIST1H3B;HIST1H3H;HIST1H2AB;HIST1H2BM
Cellular Senescence	Cell Cycle Regulation / DNA Replication, Damage & Repair	2	pathway_Reactome	http://reactome.org/PathwayBrowser/#/R-HSA-2559583	R-HSA-2559583	7.89e-10	CXCL8;MDM2;CDKN1A;HIST3H2BB;H1F0;HIST1H2BO;HIST2H2AA4;HIST2H2AA3;HIST2H2BE;LMNB1;HIST1H2BJ;MOV10;HIST2H4A;HIST2H4B;EZH2;HIST2H3A;MDM4;HIST1H4A;UBN1;IL6;HIST1H2BK;HIST1H2BC;TNRC6A;MAP2K6;ASF1A;ID1;HIST1H3C;HIST1H2BD;CEBPB;CCNE1;JUN;HIST1H2AC;HIST1H3A;CCNE2;FOS;NFKB1;HIST1H3B;CDK2;HIST1H3H;HIST1H2AB;CCNA2;HIST1H2BM
RHO GTPases Activate Formins	Cell Cycle Regulation / DNA Replication, Damage & Repair	2	pathway_Reactome	http://reactome.org/PathwayBrowser/#/R-HSA-5663220	R-HSA-5663220	1.49e-09	CENPI;PLK1;BUB1;ZWINT;DIAPH3;KNTC1;FMNL1;AURKB;CENPN;KIF2C;KIF18A;CENPF;CENPK;INCENP;CENPU;CKAP5;CENPH;NDC80;CENPL;SKA1;CENPA;NUP160;CENPO;ZWILCH;CDCA8;RCC2;ITGB3BP;CENPE;SPDL1;CENPQ;CDC20;DSN1;NUF2;RANGAP1
Mitotic Anaphase	Cell Cycle Regulation / DNA Replication, Damage & Repair	2	pathway_Reactome	http://reactome.org/PathwayBrowser/#/R-HSA-68882	R-HSA-68882	1.5e-09	PSMB9;PSMB8;CENPI;PLK1;CDCA5;BUB1;ZWINT;LMNB1;KNTC1;AURKB;CENPN;KIF2C;PSME2;PTTG1;KIF18A;CENPF;CENPK;TMPO;INCENP;CENPU;CKAP5;CENPH;NDC80;CENPL;SKA1;CENPA;NUP160;PSMA6;VRK1;CENPO;ZWILCH;CDCA8;RCC2;ITGB3BP;PSMB10;CENPE;SPDL1;CENPQ;CDC20;DSN1;NUF2;RANGAP1
S Phase	Cell Cycle Regulation / DNA Replication, Damage & Repair	2	pathway_Reactome	http://reactome.org/PathwayBrowser/#/R-HSA-69242	R-HSA-69242	1.65e-09	PSMB9;PSMB8;CDKN1A;CDCA5;CDC6;ESCO2;MCM5;LIG1;POLA2;CDC25A;ORC6;PSME2;CDC45;CDC25B;POLE;MCM2;CDT1;MCM7;PCNA;MCM3;LIN9;ORC1;CCND1;ORC3;CCNE1;GINS2;PSMA6;RFC3;GINS3;CCNE2;PSMB10;POLD3;CDK2;CCNA2;MCM8;FEN1;GINS1
Condensation of Prophase Chromosomes	Cell Cycle Regulation / DNA Replication, Damage & Repair	2	pathway_Reactome	http://reactome.org/PathwayBrowser/#/R-HSA-2299718	R-HSA-2299718	2.39e-09	HIST3H2BB;HIST1H2BO;HIST2H2AA4;HIST2H2AA3;PLK1;HIST2H2BE;HIST1H2BJ;HIST2H4A;HIST2H4B;NCAPG2;HIST2H3A;HIST1H4A;HIST1H2BK;CDK1;HIST1H2BC;CCNB1;HIST1H3C;HIST1H2BD;HIST1H2AC;HIST1H3A;HIST1H3B;HIST1H3H;HIST1H2AB;HIST1H2BM
DNA Replication	Cell Cycle Regulation / DNA Replication, Damage & Repair	2	pathway_Wikipathway	http://www.wikipathways.org/wpi/PathwayWidget.php?id=WP466&label[]=CDC6&label[]=MCM5&label[]=POLA2&label[]=ORC6&label[]=CDC45&label[]=POLE&label[]=MCM10&label[]=MCM2&label[]=CDT1&label[]=MCM7&label[]=PCNA&label[]=MCM3&label[]=ORC1&label[]=ORC3&label[]=RFC3&label[]=POLD3&label[]=CDK2&label[]=DBF4&colors=steelblue	WP466	2.96e-09	CDC6;MCM5;POLA2;ORC6;CDC45;POLE;MCM10;MCM2;CDT1;MCM7;PCNA;MCM3;ORC1;ORC3;RFC3;POLD3;CDK2;DBF4
Cell cycle	Cell Cycle Regulation / DNA Replication, Damage & Repair	2	pathway_KEGG	http://www.kegg.jp/kegg-bin/show_pathway?hsa04110+1017+1026+10926+1647+23594+23595+4088+4171+4172+4174+4176+4193+4998+5111+5347+595+699+7272+8318+890+891+898+9133+9134+9232+983+990+991+993+994+995	hsa04110	5.79e-09	MDM2;CDKN1A;PLK1;BUB1;CDC6;CDC25C;TTK;CCNB2;MCM5;CDC25A;ORC6;PTTG1;CDC45;CDC25B;MCM2;MCM7;CDK1;PCNA;MCM3;CCNB1;SMAD3;ORC1;CCND1;ORC3;GADD45A;CCNE1;CCNE2;CDK2;CDC20;CCNA2;DBF4
Senescence-Associated Secretory Phenotype (SASP)	Cell Cycle Regulation / DNA Replication, Damage & Repair	2	pathway_Reactome	http://reactome.org/PathwayBrowser/#/R-HSA-2559582	R-HSA-2559582	5.79e-09	CXCL8;CDKN1A;HIST3H2BB;HIST1H2BO;HIST2H2AA4;HIST2H2AA3;HIST2H2BE;HIST1H2BJ;HIST2H4A;HIST2H4B;HIST2H3A;HIST1H4A;IL6;HIST1H2BK;HIST1H2BC;HIST1H3C;HIST1H2BD;CEBPB;JUN;HIST1H2AC;HIST1H3A;FOS;NFKB1;HIST1H3B;CDK2;HIST1H3H;HIST1H2AB;CCNA2;HIST1H2BM
DNA Repair	Cell Cycle Regulation / DNA Replication, Damage & Repair	2	pathway_Reactome	http://reactome.org/PathwayBrowser/#/R-HSA-73894	R-HSA-73894	8.74e-09	ISG15;UBE2L6;UBA7;HIST3H2BB;HIST1H2BO;TRIM25;CLSPN;XRCC3;DTL;FANCD2;FANCI;XRCC2;EXO1;HIST2H2BE;FANCA;RAD51AP1;BRCA1;EME1;SLX4;LIG1;RMI2;HIST1H2BJ;HIST2H4A;HIST2H4B;BLM;POLQ;BRCA2;POLR2A;REV3L;HIST1H4A;POLE;PARP2;HIST1H2BK;PCNA;HIST1H2BC;TIMELESS;HIST1H2BD;DDB2;LIG4;RFC3;RAD51;BRIP1;RAD51C;RAD51B;RAD18;RAD9A;POLD3;CDK2;CCNA2;KPNA2;UBE2T;FEN1;HIST1H2BM;TOP3A
Synthesis of DNA	Cell Cycle Regulation / DNA Replication, Damage & Repair	2	pathway_Reactome	http://reactome.org/PathwayBrowser/#/R-HSA-69239	R-HSA-69239	8.87e-09	PSMB9;PSMB8;CDC6;MCM5;LIG1;POLA2;ORC6;PSME2;CDC45;POLE;MCM2;CDT1;MCM7;PCNA;MCM3;ORC1;ORC3;CCNE1;GINS2;PSMA6;RFC3;GINS3;CCNE2;PSMB10;POLD3;CDK2;CCNA2;MCM8;FEN1;GINS1
Separation of Sister Chromatids	Cell Cycle Regulation / DNA Replication, Damage & Repair	2	pathway_Reactome	http://reactome.org/PathwayBrowser/#/R-HSA-2467813	R-HSA-2467813	9.78e-09	PSMB9;PSMB8;CENPI;PLK1;CDCA5;BUB1;ZWINT;KNTC1;AURKB;CENPN;KIF2C;PSME2;PTTG1;KIF18A;CENPF;CENPK;INCENP;CENPU;CKAP5;CENPH;NDC80;CENPL;SKA1;CENPA;NUP160;PSMA6;CENPO;ZWILCH;CDCA8;RCC2;ITGB3BP;PSMB10;CENPE;SPDL1;CENPQ;CDC20;DSN1;NUF2;RANGAP1
ATM Signaling Pathway	Cell Cycle Regulation / DNA Replication, Damage & Repair	2	pathway_Wikipathway	http://www.wikipathways.org/wpi/PathwayWidget.php?id=WP2516&label[]=MDM2&label[]=CDKN1A&label[]=FANCD2&label[]=CDC25C&label[]=BRCA1&label[]=CDC25A&label[]=NFKBIA&label[]=MDM4&label[]=CDK1&label[]=CCNB1&label[]=GADD45A&label[]=CCNE1&label[]=JUN&label[]=RAD51&label[]=CASP2&label[]=RAD9A&label[]=CDK2&colors=steelblue	WP2516	1.05e-08	MDM2;CDKN1A;FANCD2;CDC25C;BRCA1;CDC25A;NFKBIA;MDM4;CDK1;CCNB1;GADD45A;CCNE1;JUN;RAD51;CASP2;RAD9A;CDK2
DNA Damage/Telomere Stress Induced Senescence	Cell Cycle Regulation / DNA Replication, Damage & Repair	2	pathway_Reactome	http://reactome.org/PathwayBrowser/#/R-HSA-2559586	R-HSA-2559586	1.16e-08	CDKN1A;HIST3H2BB;H1F0;HIST1H2BO;HIST2H2AA4;HIST2H2AA3;HIST2H2BE;LMNB1;HIST1H2BJ;HIST2H4A;HIST2H4B;HIST1H4A;UBN1;HIST1H2BK;HIST1H2BC;ASF1A;HIST1H2BD;CCNE1;HIST1H2AC;CCNE2;CDK2;HIST1H2AB;CCNA2;HIST1H2BM
DNA IR-damage and cellular response via ATR	Cell Cycle Regulation / DNA Replication, Damage & Repair	2	pathway_Wikipathway	http://www.wikipathways.org/wpi/PathwayWidget.php?id=WP4016&label[]=MDM2&label[]=PML&label[]=PLK1&label[]=CLSPN&label[]=FANCD2&label[]=FANCI&label[]=CDC25C&label[]=EXO1&label[]=FOXM1&label[]=FANCA&label[]=BRCA1&label[]=CDC45&label[]=BRCA2&label[]=MCM2&label[]=CDK1&label[]=PCNA&label[]=RFWD3&label[]=PPM1D&label[]=RAD51&label[]=BRIP1&label[]=RAD9A&label[]=CDK2&label[]=FEN1&label[]=TOP3A&colors=stee…	WP4016	1.16e-08	MDM2;PML;PLK1;CLSPN;FANCD2;FANCI;CDC25C;EXO1;FOXM1;FANCA;BRCA1;CDC45;BRCA2;MCM2;CDK1;PCNA;RFWD3;PPM1D;RAD51;BRIP1;RAD9A;CDK2;FEN1;TOP3A
DNA strand elongation	Cell Cycle Regulation / DNA Replication, Damage & Repair	2	pathway_Reactome	http://reactome.org/PathwayBrowser/#/R-HSA-69190	R-HSA-69190	2.1e-08	MCM5;LIG1;POLA2;CDC45;MCM2;MCM7;PCNA;MCM3;GINS2;RFC3;GINS3;POLD3;MCM8;FEN1;GINS1
G1 to S cell cycle control	Cell Cycle Regulation / DNA Replication, Damage & Repair	2	pathway_Wikipathway	http://www.wikipathways.org/wpi/PathwayWidget.php?id=WP45&label[]=MDM2&label[]=CDKN1A&label[]=MCM5&label[]=POLA2&label[]=CDC25A&label[]=ORC6&label[]=CDC45&label[]=POLE&label[]=MCM2&label[]=MCM7&label[]=CDK1&label[]=PCNA&label[]=MCM3&label[]=CCNB1&label[]=ORC1&label[]=CCND1&label[]=ORC3&label[]=GADD45A&label[]=CCNE1&label[]=CCNE2&label[]=CDK2&colors=steelblue	WP45	2.29e-08	MDM2;CDKN1A;MCM5;POLA2;CDC25A;ORC6;CDC45;POLE;MCM2;MCM7;CDK1;PCNA;MCM3;CCNB1;ORC1;CCND1;ORC3;GADD45A;CCNE1;CCNE2;CDK2
Resolution of D-loop Structures through Holliday Junction Intermediates	Cell Cycle Regulation / DNA Replication, Damage & Repair	2	pathway_Reactome	http://reactome.org/PathwayBrowser/#/R-HSA-5693568	R-HSA-5693568	3.38e-08	XRCC3;XRCC2;EXO1;RAD51AP1;BRCA1;EME1;SLX4;RMI2;BLM;BRCA2;RAD51;BRIP1;RAD51C;RAD51B;TOP3A
p53 signaling pathway	Cell Cycle Regulation / DNA Replication, Damage & Repair	2	pathway_KEGG	http://www.kegg.jp/kegg-bin/show_pathway?hsa04115+1017+1026+1643+1647+27113+27244+355+4193+4194+5054+51512+5366+595+6241+83667+8493+8795+891+898+9133+9134+983	hsa04115	3.85e-08	MDM2;CDKN1A;FAS;SERPINE1;CCNB2;RRM2;GTSE1;BBC3;MDM4;CDK1;TNFRSF10B;CCNB1;PMAIP1;SESN2;CCND1;GADD45A;CCNE1;PPM1D;DDB2;SESN1;CCNE2;CDK2
Resolution of D-Loop Structures	Cell Cycle Regulation / DNA Replication, Damage & Repair	2	pathway_Reactome	http://reactome.org/PathwayBrowser/#/R-HSA-5693537	R-HSA-5693537	5.41e-08	XRCC3;XRCC2;EXO1;RAD51AP1;BRCA1;EME1;SLX4;RMI2;BLM;BRCA2;RAD51;BRIP1;RAD51C;RAD51B;TOP3A
Genotoxicity pathway	Cell Cycle Regulation / DNA Replication, Damage & Repair	2	pathway_Wikipathway	http://www.wikipathways.org/wpi/PathwayWidget.php?id=WP4286&label[]=TRIM22&label[]=MDM2&label[]=CDKN1A&label[]=ID2&label[]=E2F8&label[]=BTG2&label[]=AEN&label[]=ACTA2&label[]=ITPR1&label[]=HIST1H2BC&label[]=E2F7&label[]=GADD45A&label[]=CCP110&label[]=PPM1D&label[]=DDB2&label[]=TIGAR&label[]=SERTAD1&label[]=DCP1B&label[]=CENPE&label[]=HIST1H2BM&colors=steelblue	WP4286	9.42e-08	TRIM22;MDM2;CDKN1A;ID2;E2F8;BTG2;AEN;ACTA2;ITPR1;HIST1H2BC;E2F7;GADD45A;CCP110;PPM1D;DDB2;TIGAR;SERTAD1;DCP1B;CENPE;HIST1H2BM
Resolution of D-loop Structures through Synthesis-Dependent Strand Annealing (SDSA)	Cell Cycle Regulation / DNA Replication, Damage & Repair	2	pathway_Reactome	http://reactome.org/PathwayBrowser/#/R-HSA-5693554	R-HSA-5693554	9.42e-08	XRCC3;XRCC2;EXO1;RAD51AP1;BRCA1;RMI2;BLM;BRCA2;RAD51;BRIP1;RAD51C;RAD51B;TOP3A
Unwinding of DNA	Cell Cycle Regulation / DNA Replication, Damage & Repair	2	pathway_Reactome	http://reactome.org/PathwayBrowser/#/R-HSA-176974	R-HSA-176974	1.75e-07	MCM5;CDC45;MCM2;MCM7;MCM3;GINS2;GINS3;MCM8;GINS1
Reproduction	Cell Cycle Regulation / DNA Replication, Damage & Repair	2	pathway_Reactome	http://reactome.org/PathwayBrowser/#/R-HSA-1474165	R-HSA-1474165	1.9e-07	HIST3H2BB;HIST1H2BO;HIST2H2AA4;HIST2H2AA3;MND1;HIST2H2BE;LMNB1;BRCA1;HIST1H2BJ;HIST2H4A;HIST2H4B;BLM;BRCA2;HIST2H3A;REC8;MSH5;HIST1H4A;HIST1H2BK;HIST1H2BC;HIST1H3C;HIST1H2BD;HIST1H2AC;RAD51;RAD51C;HIST1H3A;HIST1H3B;CDK2;HIST1H3H;HIST1H2AB;HIST1H2BM;TOP3A
PRC2 methylates histones and DNA	Cell Cycle Regulation / DNA Replication, Damage & Repair	2	pathway_Reactome	http://reactome.org/PathwayBrowser/#/R-HSA-212300	R-HSA-212300	2.47e-07	HIST3H2BB;HIST1H2BO;HIST2H2AA4;HIST2H2AA3;HIST2H2BE;HIST1H2BJ;HIST2H4A;HIST2H4B;EZH2;HIST2H3A;HIST1H4A;HIST1H2BK;HIST1H2BC;HIST1H3C;HIST1H2BD;HIST1H2AC;HIST1H3A;HIST1H3B;HIST1H3H;HIST1H2AB;HIST1H2BM
HDR through Homologous Recombination (HRR)	Cell Cycle Regulation / DNA Replication, Damage & Repair	2	pathway_Reactome	http://reactome.org/PathwayBrowser/#/R-HSA-5685942	R-HSA-5685942	2.72e-07	XRCC3;XRCC2;EXO1;RAD51AP1;BRCA1;EME1;SLX4;RMI2;BLM;BRCA2;POLE;PCNA;RFC3;RAD51;BRIP1;RAD51C;RAD51B;RAD9A;POLD3;TOP3A
Oxidative Stress Induced Senescence	Cell Cycle Regulation / DNA Replication, Damage & Repair	2	pathway_Reactome	http://reactome.org/PathwayBrowser/#/R-HSA-2559580	R-HSA-2559580	3.72e-07	MDM2;HIST3H2BB;HIST1H2BO;HIST2H2AA4;HIST2H2AA3;HIST2H2BE;HIST1H2BJ;MOV10;HIST2H4A;HIST2H4B;EZH2;HIST2H3A;MDM4;HIST1H4A;HIST1H2BK;HIST1H2BC;TNRC6A;MAP2K6;HIST1H3C;HIST1H2BD;JUN;HIST1H2AC;HIST1H3A;FOS;HIST1H3B;HIST1H3H;HIST1H2AB;HIST1H2BM
Telomere Maintenance	Cell Cycle Regulation / DNA Replication, Damage & Repair	2	pathway_Reactome	http://reactome.org/PathwayBrowser/#/R-HSA-157579	R-HSA-157579	4.13e-07	HIST3H2BB;HIST1H2BO;HIST2H2AA4;HIST2H2AA3;HIST2H2BE;LIG1;POLA2;HIST1H2BJ;HIST2H4A;HIST2H4B;HIST1H4A;POLE;HIST1H2BK;PCNA;HIST1H2BC;HIST1H2BD;HIST1H2AC;RFC3;POLD3;HIST1H2AB;FEN1;HIST1H2BM
Metallothioneins bind metals	Cell Cycle Regulation / DNA Replication, Damage & Repair	2	pathway_Reactome	http://reactome.org/PathwayBrowser/#/R-HSA-5661231	R-HSA-5661231	1.58e-06	MT2A;MT1B;MT1A;MT1G;MT1M;MT1H;MT1F;MT1X
G1/S-Specific Transcription	Cell Cycle Regulation / DNA Replication, Damage & Repair	2	pathway_Reactome	http://reactome.org/PathwayBrowser/#/R-HSA-69205	R-HSA-69205	2.38e-06	CDC6;TK1;RRM2;CDC45;CDT1;CDK1;PCNA;LIN9;TYMS;ORC1;FBXO5;CCNE1
Processing of DNA double-strand break ends	Cell Cycle Regulation / DNA Replication, Damage & Repair	2	pathway_Reactome	http://reactome.org/PathwayBrowser/#/R-HSA-5693607	R-HSA-5693607	2.56e-06	HIST3H2BB;HIST1H2BO;CLSPN;EXO1;HIST2H2BE;BRCA1;RMI2;HIST1H2BJ;HIST2H4A;HIST2H4B;BLM;HIST1H4A;HIST1H2BK;HIST1H2BC;TIMELESS;HIST1H2BD;RFC3;BRIP1;RAD9A;CDK2;CCNA2;HIST1H2BM;TOP3A
DNA Replication Pre-Initiation	Cell Cycle Regulation / DNA Replication, Damage & Repair	2	pathway_Reactome	http://reactome.org/PathwayBrowser/#/R-HSA-69002	R-HSA-69002	3.37e-06	PSMB9;PSMB8;CDC6;MCM5;POLA2;ORC6;PSME2;CDC45;POLE;MCM10;MCM2;CDT1;MCM7;MCM3;ORC1;ORC3;PSMA6;PSMB10;CDK2;MCM8;DBF4
Polo-like kinase mediated events	Cell Cycle Regulation / DNA Replication, Damage & Repair	2	pathway_Reactome	http://reactome.org/PathwayBrowser/#/R-HSA-156711	R-HSA-156711	4.9e-06	PLK1;CDC25C;FOXM1;CCNB2;CDC25A;CENPF;LIN9;CCNB1;MYBL2
G2/M DNA damage checkpoint	Cell Cycle Regulation / DNA Replication, Damage & Repair	2	pathway_Reactome	http://reactome.org/PathwayBrowser/#/R-HSA-69473	R-HSA-69473	5.64e-06	HIST3H2BB;HIST1H2BO;CDC25C;EXO1;HIST2H2BE;BRCA1;RMI2;HIST1H2BJ;HIST2H4A;HIST2H4B;BLM;HIST1H4A;HIST1H2BK;CDK1;HIST1H2BC;CCNB1;HIST1H2BD;RFC3;BRIP1;RAD9A;HIST1H2BM;TOP3A
p53 pathway	Cell Cycle Regulation / DNA Replication, Damage & Repair	2	pathway_Panther	http://www.pantherdb.org/pathway/pathwayDiagram.jsp?catAccession=P00059	P00059	1.75e-05	MDM2;PML;CDKN1A;FAS;SERPINE1;CDC25C;RRM2;GTSE1;MDM4;CDK1;TNFRSF10B;CCNB1;PMAIP1;GADD45A;CCNE1;PPM1D;DDB2;TNFRSF10A;CDK2
Presynaptic phase of homologous DNA pairing and strand exchange	Cell Cycle Regulation / DNA Replication, Damage & Repair	2	pathway_Reactome	http://reactome.org/PathwayBrowser/#/R-HSA-5693616	R-HSA-5693616	1.75e-05	XRCC2;EXO1;BRCA1;RMI2;BLM;BRCA2;RFC3;RAD51;BRIP1;RAD51C;RAD51B;RAD9A;TOP3A
Cellular senescence	Cell Cycle Regulation / DNA Replication, Damage & Repair	2	pathway_KEGG	http://www.kegg.jp/kegg-bin/show_pathway?hsa04218+1017+1026+1647+2305+286826+3105+3106+3107+3133+3134+3135+3569+3576+3708+4088+4193+4605+4790+5054+5608+5883+595+890+891+898+9133+9134+983+993	hsa04218	1.76e-05	CXCL8;HLA-F;HLA-B;HLA-C;HLA-A;HLA-G;MDM2;CDKN1A;SERPINE1;HLA-E;FOXM1;CCNB2;CDC25A;ITPR1;IL6;CDK1;LIN9;CCNB1;SMAD3;MAP2K6;CCND1;GADD45A;CCNE1;RAD9A;CCNE2;NFKB1;CDK2;CCNA2;MYBL2
Mitotic G2-G2/M phases	Cell Cycle Regulation / DNA Replication, Damage & Repair	2	pathway_Reactome	http://reactome.org/PathwayBrowser/#/R-HSA-453274	R-HSA-453274	1.8e-05	PSMB9;PSMB8;CDKN1A;PHLDA1;PLK1;AURKA;TPX2;CDC25C;FOXM1;OPTN;CCNB2;HMMR;GTSE1;CDC25A;PSME2;CDC25B;CENPF;CEP152;PCNT;CDK1;LIN9;NEK2;CCNB1;CKAP5;BORA;PLK4;CCP110;PSMA6;PSMB10;HAUS6;CDK2;CCNA2;MYBL2
Packaging Of Telomere Ends	Cell Cycle Regulation / DNA Replication, Damage & Repair	2	pathway_Reactome	http://reactome.org/PathwayBrowser/#/R-HSA-171306	R-HSA-171306	2.01e-05	HIST3H2BB;HIST1H2BO;HIST2H2AA4;HIST2H2AA3;HIST2H2BE;HIST1H2BJ;HIST2H4A;HIST2H4B;HIST1H4A;HIST1H2BK;HIST1H2BC;HIST1H2BD;HIST1H2AC;HIST1H2AB;HIST1H2BM
RHO GTPases activate PKNs	Cell Cycle Regulation / DNA Replication, Damage & Repair	2	pathway_Reactome	http://reactome.org/PathwayBrowser/#/R-HSA-5625740	R-HSA-5625740	2.02e-05	HIST3H2BB;HIST1H2BO;HIST2H2AA4;HIST2H2AA3;CDC25C;HIST2H2BE;HIST1H2BJ;HIST2H4A;HIST2H4B;HIST2H3A;HIST1H4A;HIST1H2BK;HIST1H2BC;HIST1H3C;HIST1H2BD;HIST1H2AC;HIST1H3A;HIST1H3B;HIST1H3H;HIST1H2AB;HIST1H2BM
Homologous recombination	Cell Cycle Regulation / DNA Replication, Damage & Repair	2	pathway_KEGG	http://www.kegg.jp/kegg-bin/show_pathway?hsa03440+10714+146956+25788+5888+5889+5890+641+672+675+7156+7516+7517+83990	hsa03440	3.07e-05	XRCC3;XRCC2;BRCA1;EME1;BLM;BRCA2;RAD54B;RAD51;BRIP1;RAD51C;RAD51B;POLD3;TOP3A
DNA replication	Cell Cycle Regulation / DNA Replication, Damage & Repair	2	pathway_KEGG	http://www.kegg.jp/kegg-bin/show_pathway?hsa03030+10535+10714+2237+23649+3978+4171+4172+4174+4176+5111+5426+5983	hsa03030	4.09e-05	MCM5;LIG1;POLA2;POLE;MCM2;MCM7;PCNA;MCM3;RFC3;RNASEH2A;POLD3;FEN1
TP53 Regulates Transcription of Cell Cycle Genes	Cell Cycle Regulation / DNA Replication, Damage & Repair	2	pathway_Reactome	http://reactome.org/PathwayBrowser/#/R-HSA-6791312	R-HSA-6791312	4.65e-05	CDKN1A;AURKA;CDC25C;E2F8;BTG2;CDK1;PCNA;E2F7;CCNB1;GADD45A;CCNE1;CCNE2;CDK2;CCNA2
Meiotic synapsis	Cell Cycle Regulation / DNA Replication, Damage & Repair	2	pathway_Reactome	http://reactome.org/PathwayBrowser/#/R-HSA-1221632	R-HSA-1221632	6.44e-05	HIST3H2BB;HIST1H2BO;HIST2H2AA4;HIST2H2AA3;HIST2H2BE;LMNB1;BRCA1;HIST1H2BJ;HIST2H4A;HIST2H4B;REC8;HIST1H4A;HIST1H2BK;HIST1H2BC;HIST1H2BD;HIST1H2AC;HIST1H2AB;HIST1H2BM
Switching of origins to a post-replicative state	Cell Cycle Regulation / DNA Replication, Damage & Repair	2	pathway_Reactome	http://reactome.org/PathwayBrowser/#/R-HSA-69052	R-HSA-69052	0.00011	PSMB9;PSMB8;CDC6;MCM5;ORC6;PSME2;MCM2;CDT1;MCM7;MCM3;ORC1;ORC3;CCNE1;PSMA6;CCNE2;PSMB10;CDK2;CCNA2;MCM8
Chromatin modifying enzymes	Cell Cycle Regulation / DNA Replication, Damage & Repair	2	pathway_Reactome	http://reactome.org/PathwayBrowser/#/R-HSA-3247509	R-HSA-3247509	0.000122	NFKB2;HIST3H2BB;HIST1H2BO;HIST2H2AA4;HIST2H2AA3;HIST2H2BE;ATXN7;HIST1H2BJ;HIST2H4A;HIST2H4B;EZH2;HIST2H3A;KMT2D;MSL1;HIST1H4A;HIST1H2BK;HIST1H2BC;KAT2A;KDM5A;HIST1H3C;JADE2;ELP3;HIST1H2BD;CCND1;DOT1L;HCFC1;KDM5C;HIST1H2AM;SUV39H2;HIST1H2AC;HIST1H3A;HIST1H2AL;NFKB1;HIST1H3B;HIST1H3H;HIST1H2AB;HIST1H2AG;HIST1H2AK;HIST1H2BM
Phosphorylation of Emi1	Cell Cycle Regulation / DNA Replication, Damage & Repair	2	pathway_Reactome	http://reactome.org/PathwayBrowser/#/R-HSA-176417	R-HSA-176417	0.000124	PLK1;CDK1;CCNB1;FBXO5;CDC20
Small cell lung cancer	Cell Cycle Regulation / DNA Replication, Damage & Repair	2	pathway_KEGG	http://www.kegg.jp/kegg-bin/show_pathway?hsa05222+1017+1026+1643+1647+330+3673+3675+3909+3911+3918+4790+4792+5743+578+595+7187+7188+898+9134	hsa05222	0.00015	BIRC3;PTGS2;CDKN1A;LAMA3;ITGA2;NFKBIA;LAMA5;ITGA3;CCND1;BAK1;GADD45A;LAMC2;TRAF5;CCNE1;DDB2;TRAF3;CCNE2;NFKB1;CDK2
Gastric Cancer Network 1	Cell Cycle Regulation / DNA Replication, Damage & Repair	2	pathway_Wikipathway	http://www.wikipathways.org/wpi/PathwayWidget.php?id=WP2361&label[]=AURKA&label[]=TPX2&label[]=TOP2A&label[]=CENPF&label[]=S100P&label[]=KIF20B&label[]=LIN9&label[]=E2F7&label[]=ECT2&label[]=MYBL2&colors=steelblue	WP2361	0.000174	AURKA;TPX2;TOP2A;CENPF;S100P;KIF20B;LIN9;E2F7;ECT2;MYBL2
TP53 Regulates Transcription of Genes Involved in G1 Cell Cycle Arrest	Cell Cycle Regulation / DNA Replication, Damage & Repair	2	pathway_Reactome	http://reactome.org/PathwayBrowser/#/R-HSA-6804116	R-HSA-6804116	0.00021	CDKN1A;E2F8;E2F7;CCNE1;CCNE2;CDK2;CCNA2
Small cell lung cancer	Cell Cycle Regulation / DNA Replication, Damage & Repair	2	pathway_Wikipathway	http://www.wikipathways.org/wpi/PathwayWidget.php?id=WP4658&label[]=BIRC3&label[]=PTGS2&label[]=CDKN1A&label[]=LAMA3&label[]=ITGA2&label[]=NFKBIA&label[]=LAMA5&label[]=ITGA3&label[]=CCND1&label[]=BAK1&label[]=GADD45A&label[]=LAMC2&label[]=TRAF5&label[]=CCNE1&label[]=DDB2&label[]=TRAF3&label[]=CCNE2&label[]=NFKB1&label[]=CDK2&colors=steelblue	WP4658	0.000229	BIRC3;PTGS2;CDKN1A;LAMA3;ITGA2;NFKBIA;LAMA5;ITGA3;CCND1;BAK1;GADD45A;LAMC2;TRAF5;CCNE1;DDB2;TRAF3;CCNE2;NFKB1;CDK2
SUMOylation of DNA replication proteins	Cell Cycle Regulation / DNA Replication, Damage & Repair	2	pathway_Reactome	http://reactome.org/PathwayBrowser/#/R-HSA-4615885	R-HSA-4615885	0.000331	AURKA;AURKB;NUP210;TOP2A;NUP93;PCNA;INCENP;NUP188;NUP160;NUP50;CDCA8;RANGAP1
Assembly of the pre-replicative complex	Cell Cycle Regulation / DNA Replication, Damage & Repair	2	pathway_Reactome	http://reactome.org/PathwayBrowser/#/R-HSA-68867	R-HSA-68867	0.000506	PSMB9;PSMB8;CDC6;MCM5;ORC6;PSME2;MCM2;CDT1;MCM7;MCM3;ORC1;ORC3;PSMA6;PSMB10;MCM8
Nuclear Envelope Breakdown	Cell Cycle Regulation / DNA Replication, Damage & Repair	2	pathway_Reactome	http://reactome.org/PathwayBrowser/#/R-HSA-2980766	R-HSA-2980766	0.00145174	PLK1;LMNB1;CCNB2;NUP210;NUP93;TMPO;CDK1;CCNB1;NUP188;NUP160;NUP50;VRK1
APC/C-mediated degradation of cell cycle proteins	Cell Cycle Regulation / DNA Replication, Damage & Repair	2	pathway_Reactome	http://reactome.org/PathwayBrowser/#/R-HSA-174143	R-HSA-174143	0.0021794	PSMB9;PSMB8;PLK1;AURKA;AURKB;PSME2;PTTG1;CDK1;NEK2;CCNB1;FBXO5;PSMA6;PSMB10;CDK2;CDC20;CCNA2
Regulation of mitotic cell cycle	Cell Cycle Regulation / DNA Replication, Damage & Repair	2	pathway_Reactome	http://reactome.org/PathwayBrowser/#/R-HSA-453276	R-HSA-453276	0.0021794	PSMB9;PSMB8;PLK1;AURKA;AURKB;PSME2;PTTG1;CDK1;NEK2;CCNB1;FBXO5;PSMA6;PSMB10;CDK2;CDC20;CCNA2
SUMO E3 ligases SUMOylate target proteins	Cell Cycle Regulation / DNA Replication, Damage & Repair	2	pathway_Reactome	http://reactome.org/PathwayBrowser/#/R-HSA-3108232	R-HSA-3108232	0.00244766	NFKB2;SP100;MDM2;PML;AURKA;IKBKE;BRCA1;AURKB;NUP210;HIST2H4A;HIST2H4B;BLM;TOP2A;NFKBIA;VDR;HIST1H4A;NUP93;PCNA;INCENP;NUP188;TFAP2C;NR4A2;NUP160;NUP50;CDCA8;RANGAP1
PKMTs methylate histone lysines	Cell Cycle Regulation / DNA Replication, Damage & Repair	2	pathway_Reactome	http://reactome.org/PathwayBrowser/#/R-HSA-3214841	R-HSA-3214841	0.0027996	NFKB2;HIST2H4A;HIST2H4B;EZH2;HIST2H3A;KMT2D;HIST1H4A;HIST1H3C;DOT1L;SUV39H2;HIST1H3A;NFKB1;HIST1H3B;HIST1H3H
DNA IR-Double Strand Breaks (DSBs) and cellular response via ATM	Cell Cycle Regulation / DNA Replication, Damage & Repair	2	pathway_Wikipathway	http://www.wikipathways.org/wpi/PathwayWidget.php?id=WP3959&label[]=MDM2&label[]=FANCD2&label[]=CDC25C&label[]=EXO1&label[]=BRCA1&label[]=BLM&label[]=BRCA2&label[]=PCNA&label[]=LATS1&label[]=BAK1&label[]=RAD51&label[]=RAD9A&colors=steelblue	WP3959	0.00286469	MDM2;FANCD2;CDC25C;EXO1;BRCA1;BLM;BRCA2;PCNA;LATS1;BAK1;RAD51;RAD9A
Oxidative Damage	Cell Cycle Regulation / DNA Replication, Damage & Repair	2	pathway_Wikipathway	http://www.wikipathways.org/wpi/PathwayWidget.php?id=WP3941&label[]=CDKN1A&label[]=C1S&label[]=C1R&label[]=PCNA&label[]=MAP3K9&label[]=BAK1&label[]=C2&label[]=GADD45A&label[]=TRAF3&label[]=NFKB1&colors=steelblue	WP3941	0.00287352	CDKN1A;C1S;C1R;PCNA;MAP3K9;BAK1;C2;GADD45A;TRAF3;NFKB1
DNA Damage Bypass	Cell Cycle Regulation / DNA Replication, Damage & Repair	2	pathway_Reactome	http://reactome.org/PathwayBrowser/#/R-HSA-73893	R-HSA-73893	0.00386912	ISG15;UBE2L6;UBA7;TRIM25;DTL;REV3L;POLE;PCNA;RFC3;RAD18;POLD3
E2F mediated regulation of DNA replication	Cell Cycle Regulation / DNA Replication, Damage & Repair	2	pathway_Reactome	http://reactome.org/PathwayBrowser/#/R-HSA-113510	R-HSA-113510	0.0048915	POLA2;ORC6;CDK1;CCNB1;ORC1;ORC3;MCM8
CDC6 association with the ORC:origin complex	Cell Cycle Regulation / DNA Replication, Damage & Repair	2	pathway_Reactome	http://reactome.org/PathwayBrowser/#/R-HSA-68689	R-HSA-68689	0.00503293	CDC6;ORC6;ORC1;ORC3;MCM8
Condensation of Prometaphase Chromosomes	Cell Cycle Regulation / DNA Replication, Damage & Repair	2	pathway_Reactome	http://reactome.org/PathwayBrowser/#/R-HSA-2514853	R-HSA-2514853	0.00503293	NCAPH;NCAPG;CCNB2;CDK1;CCNB1
G1/S DNA Damage Checkpoints	Cell Cycle Regulation / DNA Replication, Damage & Repair	2	pathway_Reactome	http://reactome.org/PathwayBrowser/#/R-HSA-69615	R-HSA-69615	0.00587872	PSMB9;PSMB8;MDM2;CDKN1A;CDC25A;PSME2;MDM4;CCNE1;PSMA6;CCNE2;PSMB10;CDK2;CCNA2
HDR through Single Strand Annealing (SSA)	Cell Cycle Regulation / DNA Replication, Damage & Repair	2	pathway_Reactome	http://reactome.org/PathwayBrowser/#/R-HSA-5685938	R-HSA-5685938	0.006576	EXO1;BRCA1;RMI2;BLM;RFC3;RAD51;BRIP1;RAD9A;TOP3A
Nonhomologous End-Joining (NHEJ)	Cell Cycle Regulation / DNA Replication, Damage & Repair	2	pathway_Reactome	http://reactome.org/PathwayBrowser/#/R-HSA-5693571	R-HSA-5693571	0.006576	HIST3H2BB;HIST1H2BO;HIST2H2BE;BRCA1;HIST1H2BJ;HIST2H4A;HIST2H4B;HIST1H4A;HIST1H2BK;HIST1H2BC;HIST1H2BD;LIG4;HIST1H2BM
Telomere C-strand (Lagging Strand) Synthesis	Cell Cycle Regulation / DNA Replication, Damage & Repair	2	pathway_Reactome	http://reactome.org/PathwayBrowser/#/R-HSA-174417	R-HSA-174417	0.00812944	LIG1;POLA2;POLE;PCNA;RFC3;POLD3;FEN1
TP53 Regulates Transcription of Genes Involved in G2 Cell Cycle Arrest	Cell Cycle Regulation / DNA Replication, Damage & Repair	2	pathway_Reactome	http://reactome.org/PathwayBrowser/#/R-HSA-6804114	R-HSA-6804114	0.00879796	AURKA;CDC25C;CDK1;PCNA;CCNB1;GADD45A
Termination of translesion DNA synthesis	Cell Cycle Regulation / DNA Replication, Damage & Repair	2	pathway_Reactome	http://reactome.org/PathwayBrowser/#/R-HSA-5656169	R-HSA-5656169	0.0103361	ISG15;UBE2L6;UBA7;TRIM25;POLE;PCNA;RFC3;POLD3
Chromosomal and microsatellite instability in colorectal cancer	Cell Cycle Regulation / DNA Replication, Damage & Repair	2	pathway_Wikipathway	http://www.wikipathways.org/wpi/PathwayWidget.php?id=WP4216&label[]=PTGS2&label[]=CDKN1A&label[]=BBC3&label[]=BRAF&label[]=SMAD3&label[]=PMAIP1&label[]=CCND1&label[]=BAK1&label[]=GADD45A&label[]=JUN&label[]=DDB2&label[]=REL&label[]=FOS&colors=steelblue	WP4216	0.0108569	PTGS2;CDKN1A;BBC3;BRAF;SMAD3;PMAIP1;CCND1;BAK1;GADD45A;JUN;DDB2;REL;FOS
TP53 Network	Cell Cycle Regulation / DNA Replication, Damage & Repair	2	pathway_Wikipathway	http://www.wikipathways.org/wpi/PathwayWidget.php?id=WP1742&label[]=MDM2&label[]=CDKN1A&label[]=TNFSF10&label[]=BBC3&label[]=PMAIP1&label[]=GADD45A&colors=steelblue	WP1742	0.0117258	MDM2;CDKN1A;TNFSF10;BBC3;PMAIP1;GADD45A
Regulation of TP53 Activity through Phosphorylation	Cell Cycle Regulation / DNA Replication, Damage & Repair	2	pathway_Reactome	http://reactome.org/PathwayBrowser/#/R-HSA-6804756	R-HSA-6804756	0.0118007	MDM2;AURKA;TPX2;EXO1;BRCA1;AURKB;RMI2;BLM;MDM4;RFC3;BRIP1;RAD9A;CDK2;CCNA2;TOP3A
p53-Dependent G1 DNA Damage Response	Cell Cycle Regulation / DNA Replication, Damage & Repair	2	pathway_Reactome	http://reactome.org/PathwayBrowser/#/R-HSA-69563	R-HSA-69563	0.0132543	PSMB9;PSMB8;MDM2;CDKN1A;PSME2;MDM4;CCNE1;PSMA6;CCNE2;PSMB10;CDK2;CCNA2
p53-Dependent G1/S DNA damage checkpoint	Cell Cycle Regulation / DNA Replication, Damage & Repair	2	pathway_Reactome	http://reactome.org/PathwayBrowser/#/R-HSA-69580	R-HSA-69580	0.0132543	PSMB9;PSMB8;MDM2;CDKN1A;PSME2;MDM4;CCNE1;PSMA6;CCNE2;PSMB10;CDK2;CCNA2
Cyclin A:Cdk2-associated events at S phase entry	Cell Cycle Regulation / DNA Replication, Damage & Repair	2	pathway_Reactome	http://reactome.org/PathwayBrowser/#/R-HSA-69656	R-HSA-69656	0.0148838	PSMB9;PSMB8;CDKN1A;CDC25A;PSME2;CDC25B;LIN9;CCND1;CCNE1;PSMA6;CCNE2;PSMB10;CDK2;CCNA2
Nuclear Pore Complex (NPC) Disassembly	Cell Cycle Regulation / DNA Replication, Damage & Repair	2	pathway_Reactome	http://reactome.org/PathwayBrowser/#/R-HSA-3301854	R-HSA-3301854	0.0149772	CCNB2;NUP210;NUP93;CDK1;CCNB1;NUP188;NUP160;NUP50
Signaling by WNT	Cell Cycle Regulation / DNA Replication, Damage & Repair	2	pathway_Reactome	http://reactome.org/PathwayBrowser/#/R-HSA-195721	R-HSA-195721	0.0150468	PSMB9;PSMB8;HIST3H2BB;HIST1H2BO;HIST2H2AA4;HIST2H2AA3;HIST2H2BE;RUNX3;WNT7B;PSME2;HIST1H2BJ;MOV10;HIST2H4A;HIST2H4B;TLE4;ITPR1;HIST2H3A;KMT2D;SCRIB;CHD8;HIST1H4A;HIST1H2BK;HIST1H2BC;GNB4;TNRC6A;BCL9L;HIST1H3C;HIST1H2BD;TNKS;PSMA6;HIST1H2AC;HIST1H3A;PSMB10;HIST1H3B;HIST1H3H;HIST1H2AB;HIST1H2BM
Lagging Strand Synthesis	Cell Cycle Regulation / DNA Replication, Damage & Repair	2	pathway_Reactome	http://reactome.org/PathwayBrowser/#/R-HSA-69186	R-HSA-69186	0.0150768	LIG1;POLA2;PCNA;RFC3;POLD3;FEN1
Golgi Cisternae Pericentriolar Stack Reorganization	Cell Cycle Regulation / DNA Replication, Damage & Repair	2	pathway_Reactome	http://reactome.org/PathwayBrowser/#/R-HSA-162658	R-HSA-162658	0.0157275	PLK1;CCNB2;BLZF1;CDK1;CCNB1
CDT1 association with the CDC6:ORC:origin complex	Cell Cycle Regulation / DNA Replication, Damage & Repair	2	pathway_Reactome	http://reactome.org/PathwayBrowser/#/R-HSA-68827	R-HSA-68827	0.0164545	PSMB9;PSMB8;CDC6;ORC6;PSME2;CDT1;ORC1;ORC3;PSMA6;PSMB10;MCM8
DNA Double Strand Break Response	Cell Cycle Regulation / DNA Replication, Damage & Repair	2	pathway_Reactome	http://reactome.org/PathwayBrowser/#/R-HSA-5693606	R-HSA-5693606	0.0168261	HIST3H2BB;HIST1H2BO;HIST2H2BE;BRCA1;HIST1H2BJ;HIST2H4A;HIST2H4B;HIST1H4A;HIST1H2BK;HIST1H2BC;HIST1H2BD;KPNA2;HIST1H2BM
PCNA-Dependent Long Patch Base Excision Repair	Cell Cycle Regulation / DNA Replication, Damage & Repair	2	pathway_Reactome	http://reactome.org/PathwayBrowser/#/R-HSA-5651801	R-HSA-5651801	0.0193682	LIG1;POLE;PCNA;RFC3;POLD3;FEN1
Regulation of PLK1 Activity at G2/M Transition	Cell Cycle Regulation / DNA Replication, Damage & Repair	2	pathway_Reactome	http://reactome.org/PathwayBrowser/#/R-HSA-2565942	R-HSA-2565942	0.0200301	PLK1;AURKA;OPTN;CCNB2;CEP152;PCNT;CDK1;NEK2;CCNB1;CKAP5;BORA;PLK4;CCP110;HAUS6
G2/M DNA replication checkpoint	Cell Cycle Regulation / DNA Replication, Damage & Repair	2	pathway_Reactome	http://reactome.org/PathwayBrowser/#/R-HSA-69478	R-HSA-69478	0.0243203	CCNB2;CDK1;CCNB1
miR-517 relationship with ARCN1 and USP1	Cell Cycle Regulation / DNA Replication, Damage & Repair	2	pathway_Wikipathway	http://www.wikipathways.org/wpi/PathwayWidget.php?id=WP3596&label[]=CDKN1A&label[]=ID2&label[]=ID1&colors=steelblue	WP3596	0.0243203	CDKN1A;ID2;ID1
DNA Damage Response (only ATM dependent)	Cell Cycle Regulation / DNA Replication, Damage & Repair	2	pathway_Wikipathway	http://www.wikipathways.org/wpi/PathwayWidget.php?id=WP710&label[]=NFKB2&label[]=MDM2&label[]=CDKN1A&label[]=FOSL1&label[]=MLKL&label[]=LDLR&label[]=WNT7B&label[]=SOD2&label[]=BBC3&label[]=SMAD3&label[]=PMAIP1&label[]=CCND1&label[]=BAK1&label[]=JUN&label[]=NFKB1&label[]=PLAU&colors=steelblue	WP710	0.0245167	NFKB2;MDM2;CDKN1A;FOSL1;MLKL;LDLR;WNT7B;SOD2;BBC3;SMAD3;PMAIP1;CCND1;BAK1;JUN;NFKB1;PLAU
Extension of Telomeres	Cell Cycle Regulation / DNA Replication, Damage & Repair	2	pathway_Reactome	http://reactome.org/PathwayBrowser/#/R-HSA-180786	R-HSA-180786	0.0277198	LIG1;POLA2;POLE;PCNA;RFC3;POLD3;FEN1
Laminin interactions	Cell Cycle Regulation / DNA Replication, Damage & Repair	2	pathway_Reactome	http://reactome.org/PathwayBrowser/#/R-HSA-3000157	R-HSA-3000157	0.0277198	NID2;HSPG2;LAMA3;ITGA2;LAMA5;ITGA3;LAMC2
AURKA Activation by TPX2	Cell Cycle Regulation / DNA Replication, Damage & Repair	2	pathway_Reactome	http://reactome.org/PathwayBrowser/#/R-HSA-8854518	R-HSA-8854518	0.0286178	PLK1;AURKA;TPX2;HMMR;CEP152;PCNT;CDK1;NEK2;CKAP5;PLK4;CCP110;HAUS6
Cyclin E associated events during G1/S transition	Cell Cycle Regulation / DNA Replication, Damage & Repair	2	pathway_Reactome	http://reactome.org/PathwayBrowser/#/R-HSA-69202	R-HSA-69202	0.0302937	PSMB9;PSMB8;CDKN1A;CDC25A;PSME2;LIN9;CCND1;CCNE1;PSMA6;CCNE2;PSMB10;CDK2;CCNA2
Base Excision Repair	Cell Cycle Regulation / DNA Replication, Damage & Repair	2	pathway_Wikipathway	http://www.wikipathways.org/wpi/PathwayWidget.php?id=WP4752&label[]=LIG1&label[]=POLE&label[]=PARP2&label[]=PCNA&label[]=POLD3&label[]=NEIL3&label[]=FEN1&colors=steelblue	WP4752	0.0330157	LIG1;POLE;PARP2;PCNA;POLD3;NEIL3;FEN1
Processive synthesis on the C-strand of the telomere	Cell Cycle Regulation / DNA Replication, Damage & Repair	2	pathway_Reactome	http://reactome.org/PathwayBrowser/#/R-HSA-174414	R-HSA-174414	0.0377205	LIG1;PCNA;POLD3;FEN1
Assembly of the ORC complex at the origin of replication	Cell Cycle Regulation / DNA Replication, Damage & Repair	2	pathway_Reactome	http://reactome.org/PathwayBrowser/#/R-HSA-68616	R-HSA-68616	0.0420138	ORC6;ORC1;ORC3
PTK6 Regulates Cell Cycle	Cell Cycle Regulation / DNA Replication, Damage & Repair	2	pathway_Reactome	http://reactome.org/PathwayBrowser/#/R-HSA-8849470	R-HSA-8849470	0.0420138	CCND1;CCNE1;CDK2
Base excision repair	Cell Cycle Regulation / DNA Replication, Damage & Repair	2	pathway_KEGG	http://www.kegg.jp/kegg-bin/show_pathway?hsa03410+10038+10714+2237+3978+5111+5426+55247	hsa03410	0.0442547	LIG1;POLE;PARP2;PCNA;POLD3;NEIL3;FEN1
Progesterone-mediated oocyte maturation	Cell Cycle Regulation / DNA Replication, Damage & Repair	2	pathway_KEGG	http://www.kegg.jp/kegg-bin/show_pathway?hsa04914+1017+3835+5347+673+6790+699+80315+890+891+9133+983+993+994+995	hsa04914	0.0497661	PLK1;AURKA;BUB1;CDC25C;CCNB2;CDC25A;CDC25B;BRAF;CDK1;CCNB1;CPEB4;KIF22;CDK2;CCNA2
Apoptosis	Cell Death	2	pathway_Wikipathway	http://www.wikipathways.org/wpi/PathwayWidget.php?id=WP254&label[]=BIRC3&label[]=IRF7&label[]=IRF1&label[]=MDM2&label[]=CASP1&label[]=TNFSF10&label[]=FAS&label[]=CFLAR&label[]=CASP7&label[]=NFKBIA&label[]=BBC3&label[]=TNFRSF10B&label[]=PMAIP1&label[]=CASP4&label[]=BAK1&label[]=JUN&label[]=TNFRSF21&label[]=TRAF3&label[]=CASP2&label[]=NFKB1&label[]=CASP10&colors=steelblue	WP254	2.81e-06	BIRC3;IRF7;IRF1;MDM2;CASP1;TNFSF10;FAS;CFLAR;CASP7;NFKBIA;BBC3;TNFRSF10B;PMAIP1;CASP4;BAK1;JUN;TNFRSF21;TRAF3;CASP2;NFKB1;CASP10
Apoptosis signaling pathway	Cell Death	2	pathway_Panther	http://www.pantherdb.org/pathway/pathwayDiagram.jsp?catAccession=P00006	P00006	1.39e-05	BIRC3;NFKB2;RELB;EIF2AK2;TNFSF10;FAS;CFLAR;CASP7;NFKBIA;PRKCE;IGF2R;MAP3K14;TNFRSF10B;BAK1;JUN;PRKCQ;TNFRSF10A;BCL2A1;REL;FOS;NFKB1;CREM;CASP10
Apoptosis	Cell Death	2	pathway_KEGG	http://www.kegg.jp/kegg-bin/show_pathway?hsa04210+10038+1514+1515+1520+1647+2081+2353+27113+330+355+3708+3725+4001+4790+4792+5366+578+597+835+840+843+8743+8795+8797+8837+9020	hsa04210	2.16e-05	BIRC3;CTSS;TNFSF10;FAS;CFLAR;LMNB1;CASP7;NFKBIA;ITPR1;BBC3;PARP2;ERN1;MAP3K14;TNFRSF10B;PMAIP1;CTSL;BAK1;GADD45A;JUN;TNFRSF10A;BCL2A1;CTSV;CASP2;FOS;NFKB1;CASP10
Necroptosis	Cell Death	2	pathway_KEGG	http://www.kegg.jp/kegg-bin/show_pathway?hsa04217+10038+10379+10616+1540+197259+330+355+55072+5610+6772+6773+6775+7098+7128+7188+723790+8330+8332+8334+8335+8336+8337+834+8743+8795+8797+8837+8969	hsa04217	6.02e-05	TNFAIP3;BIRC3;TLR3;STAT1;IRF9;EIF2AK2;CASP1;TNFSF10;FAS;STAT2;HIST2H2AA4;HIST2H2AA3;CFLAR;MLKL;PARP2;TNFRSF10B;RBCK1;STAT4;TRAF5;HIST1H2AM;RNF31;TNFRSF10A;HIST1H2AC;CYLD;HIST1H2AL;HIST1H2AB;HIST1H2AG;HIST1H2AK
Regulated Necrosis	Cell Death	2	pathway_Reactome	http://reactome.org/PathwayBrowser/#/R-HSA-5218859	R-HSA-5218859	0.00264973	BIRC3;TNFSF10;FAS;CFLAR;MLKL;TNFRSF10B;TNFRSF10A
RIPK1-mediated regulated necrosis	Cell Death	2	pathway_Reactome	http://reactome.org/PathwayBrowser/#/R-HSA-5213460	R-HSA-5213460	0.00264973	BIRC3;TNFSF10;FAS;CFLAR;MLKL;TNFRSF10B;TNFRSF10A
CASP8 activity is inhibited	Cell Death	2	pathway_Reactome	http://reactome.org/PathwayBrowser/#/R-HSA-5218900	R-HSA-5218900	0.00503293	TNFSF10;FAS;CFLAR;TNFRSF10B;TNFRSF10A
Regulation of necroptotic cell death	Cell Death	2	pathway_Reactome	http://reactome.org/PathwayBrowser/#/R-HSA-5675482	R-HSA-5675482	0.00879796	BIRC3;TNFSF10;FAS;CFLAR;TNFRSF10B;TNFRSF10A
FAS signaling pathway	Cell Death	2	pathway_Panther	http://www.pantherdb.org/pathway/pathwayDiagram.jsp?catAccession=P00020	P00020	0.0330157	FAS;CFLAR;LMNB1;CASP7;PARP2;JUN;CASP10
Immune System	Cytokine Signaling /Immune System & Inflammation Response	2	pathway_Reactome	http://reactome.org/PathwayBrowser/#/R-HSA-168256	R-HSA-168256	0	MX1;IFI27;XAF1;IFIT2;IFIT3;OASL;IFIT1;CCL20;OAS2;BST2;ISG15;IFI6;LGALS9;IFITM1;TRIM22;CCL5;IL18BP;HERC5;PSMB9;OAS3;UBE2L6;RSAD2;DDX58;SAMHD1;USP18;IFIH1;GBP1;MX2;PI3;TAP2;CXCL8;HLA-F;TAP1;HLA-B;TNFAIP3;BIRC3;UBA7;TLR3;HLA-C;HLA-A;DTX3L;IFI16;IFI35;IRF7;CCL2;SAA1;RNF213;B2M;NFKB2;CTSS;STAT1;CFB;CXCL1;HERC6;PSMB8;OAS1;MT2A;TRIM21;IRF9;SP100;RELB;IRF1;MUC16;HLA-G;EIF2AK2;S100A9;LIF;NBEAL2;CLEC4E;BTN…
Endosomal/Vacuolar pathway	Cytokine Signaling /Immune System & Inflammation Response	2	pathway_Reactome	http://reactome.org/PathwayBrowser/#/R-HSA-1236977	R-HSA-1236977	1.58e-11	HLA-F;HLA-B;HLA-C;HLA-A;B2M;CTSS;HLA-G;HLA-E;LNPEP;CTSL;CTSV
Viral carcinogenesis	Cytokine Signaling /Immune System & Inflammation Response	2	pathway_KEGG	http://www.kegg.jp/kegg-bin/show_pathway?hsa05203+1017+1026+10379+128312+23513+2648+3017+3105+3106+3107+3133+3134+3135+3665+3725+4193+4790+4791+4792+5366+554313+5610+578+595+5966+6672+718+7187+7188+81+8342+8347+8348+8349+8359+8370+85236+890+8970+898+9134+9586+983+991	hsa05203	1.73e-10	HLA-F;HLA-B;HLA-C;HLA-A;IRF7;NFKB2;IRF9;SP100;HLA-G;EIF2AK2;MDM2;CDKN1A;HIST3H2BB;HIST1H2BO;HLA-E;HIST2H2BE;HIST1H2BJ;HIST2H4A;HIST2H4B;C3;NFKBIA;SCRIB;HIST1H4A;HIST1H2BK;CDK1;HIST1H2BC;KAT2A;PMAIP1;ACTN4;HIST1H2BD;CCND1;BAK1;CREB5;TRAF5;CCNE1;JUN;TRAF3;REL;CCNE2;NFKB1;CDK2;CDC20;CCNA2;HIST1H2BM
NOD-like receptor signaling pathway	Cytokine Signaling /Immune System & Inflammation Response	2	pathway_KEGG	http://www.kegg.jp/kegg-bin/show_pathway?hsa04621+10135+10379+10616+114769+115361+22900+24145+2633+2635+2919+2920+2921+330+340061+3428+3569+3576+3665+3708+3725+4615+4790+4792+4938+4939+4940+55072+56919+6347+6352+6772+6773+7128+7187+7188+834+837+9641	hsa04621	1.51e-09	OAS2;CCL5;OAS3;GBP1;CXCL8;TNFAIP3;BIRC3;IFI16;IRF7;CCL2;STAT1;CXCL1;OAS1;IRF9;CARD16;CASP1;STAT2;GBP3;IKBKE;GBP4;NFKBIA;ITPR1;TMEM173;CARD8;IL6;CXCL2;CASP4;RBCK1;CXCL3;TRAF5;RNF31;JUN;NAMPT;TRAF3;PANX1;DHX33;NFKB1;MYD88
Signaling by Interleukins	Cytokine Signaling /Immune System & Inflammation Response	2	pathway_Reactome	http://reactome.org/PathwayBrowser/#/R-HSA-449147	R-HSA-449147	2.21e-09	CCL20;LGALS9;CCL5;IL18BP;PSMB9;CXCL8;CCL2;SAA1;NFKB2;STAT1;CXCL1;PSMB8;LIF;PTGS2;CASP1;IRAK2;CDKN1A;LCN2;STAT2;CCL22;IL32;FLT3LG;POU2F1;IL22RA1;IFNL3;CSF1;MUC1;LMNB1;IL11;PSME2;IL15RA;SOD2;NFKBIA;HIST2H3A;LAMA5;IL6;S1PR1;CSF3;IL7;IFNL2;IL4R;MAP3K8;SMAD3;IL2RG;CXCL2;MAP2K6;PTPN23;IL20RB;HIST1H3C;CCND1;CLCF1;IL1RAP;STAT4;VEGFA;IFNL1;JUN;ICAM1;SNAP25;PSMA6;OSMR;HIST1H3A;JUNB;ITGB2;PSMB10;FOS;NFKB1;H…
IL-17 signaling pathway	Cytokine Signaling /Immune System & Inflammation Response	2	pathway_KEGG	http://www.kegg.jp/kegg-bin/show_pathway?hsa04657+1051+1440+2353+2919+2920+2921+3569+3576+3627+3725+3934+4322+4790+4792+5596+5743+6280+6347+6364+6374+7128+7187+7188+8061+9641	hsa04657	5.48e-08	CCL20;CXCL8;TNFAIP3;CCL2;CXCL1;S100A9;PTGS2;LCN2;FOSL1;CXCL5;IKBKE;NFKBIA;IL6;CSF3;MMP13;MAPK4;CXCL2;CEBPB;CXCL3;TRAF5;JUN;TRAF3;FOS;NFKB1;CXCL10
Systemic lupus erythematosus	Cytokine Signaling /Immune System & Inflammation Response	2	pathway_KEGG	http://www.kegg.jp/kegg-bin/show_pathway?hsa05322+128312+3017+333932+554313+6737+715+716+717+718+723790+81+8330+8332+8334+8335+8336+8337+8342+8347+8348+8349+8350+8352+8357+8358+8359+8370+85236+8969+8970	hsa05322	1.13e-07	TRIM21;HIST3H2BB;HIST1H2BO;C1S;HIST2H2AA4;HIST2H2AA3;HIST2H2BE;C1R;HIST1H2BJ;HIST2H4A;HIST2H4B;C3;HIST2H3A;HIST1H4A;HIST1H2BK;HIST1H2BC;ACTN4;HIST1H3C;HIST1H2BD;C2;HIST1H2AM;HIST1H2AC;HIST1H3A;HIST1H2AL;HIST1H3B;HIST1H3H;HIST1H2AB;HIST1H2AG;HIST1H2AK;HIST1H2BM
The human immune response to tuberculosis	Cytokine Signaling /Immune System & Inflammation Response	2	pathway_Wikipathway	http://www.wikipathways.org/wpi/PathwayWidget.php?id=WP4197&label[]=MX1&label[]=IFIT3&label[]=IFIT1&label[]=IFITM1&label[]=TAP1&label[]=IFI35&label[]=STAT1&label[]=PSMB8&label[]=OAS1&label[]=IRF9&label[]=IRF1&label[]=STAT2&colors=steelblue	WP4197	1.89e-07	MX1;IFIT3;IFIT1;IFITM1;TAP1;IFI35;STAT1;PSMB8;OAS1;IRF9;IRF1;STAT2
Antigen Presentation: Folding, assembly and peptide loading of class I MHC	Cytokine Signaling /Immune System & Inflammation Response	2	pathway_Reactome	http://reactome.org/PathwayBrowser/#/R-HSA-983170	R-HSA-983170	5.44e-07	TAP2;HLA-F;TAP1;HLA-B;HLA-C;HLA-A;B2M;HLA-G;ERAP1;HLA-E;ERAP2;TAPBP
Photodynamic therapy-induced NF-kB survival signaling	Cytokine Signaling /Immune System & Inflammation Response	2	pathway_Wikipathway	http://www.wikipathways.org/wpi/PathwayWidget.php?id=WP3617&label[]=CXCL8&label[]=BIRC3&label[]=NFKB2&label[]=RELB&label[]=PTGS2&label[]=CFLAR&label[]=IL6&label[]=CXCL2&label[]=CCND1&label[]=VEGFA&label[]=ICAM1&label[]=BCL2A1&label[]=REL&label[]=NFKB1&colors=steelblue	WP3617	6.33e-07	CXCL8;BIRC3;NFKB2;RELB;PTGS2;CFLAR;IL6;CXCL2;CCND1;VEGFA;ICAM1;BCL2A1;REL;NFKB1
NF-kappa B signaling pathway	Cytokine Signaling /Immune System & Inflammation Response	2	pathway_KEGG	http://www.kegg.jp/kegg-bin/show_pathway?hsa04064+10892+23586+2920+330+3383+3576+4615+4790+4791+4792+5328+5336+5588+5743+597+5971+7128+7187+7188+7706+8837+9020	hsa04064	5.64e-06	DDX58;CXCL8;TNFAIP3;BIRC3;NFKB2;RELB;PTGS2;TRIM25;CFLAR;NFKBIA;MAP3K14;CXCL2;MALT1;PLCG2;TRAF5;PRKCQ;ICAM1;TRAF3;BCL2A1;NFKB1;PLAU;MYD88
IL-18 signaling pathway	Cytokine Signaling /Immune System & Inflammation Response	2	pathway_Wikipathway	http://www.wikipathways.org/wpi/PathwayWidget.php?id=WP4754&label[]=CCL20&label[]=CCL5&label[]=IL18BP&label[]=CXCL8&label[]=TNFAIP3&label[]=BIRC3&label[]=CCL2&label[]=B2M&label[]=NFKB2&label[]=IRF1&label[]=PTGS2&label[]=TNFAIP2&label[]=FAS&label[]=IER3&label[]=NR4A1&label[]=CFLAR&label[]=BMP2&label[]=CCNB2&label[]=BTG2&label[]=ACTA2&label[]=NFKBIA&label[]=NFKBIZ&label[]=FBXW7&label[]=IL6&label[]=…	WP4754	8.07e-06	CCL20;CCL5;IL18BP;CXCL8;TNFAIP3;BIRC3;CCL2;B2M;NFKB2;IRF1;PTGS2;TNFAIP2;FAS;IER3;NR4A1;CFLAR;BMP2;CCNB2;BTG2;ACTA2;NFKBIA;NFKBIZ;FBXW7;IL6;MMP13;CXCL2;RFX5;CEBPB;RPTOR;ABCF1;VEGFA;CXCL3;JUN;ICAM1;REL;FOS;NFKB1;CCNA2;CLDN1;ZC3H12A;MYD88;RANGAP1
Interleukin-4 and Interleukin-13 signaling	Cytokine Signaling /Immune System & Inflammation Response	2	pathway_Reactome	http://reactome.org/PathwayBrowser/#/R-HSA-6785807	R-HSA-6785807	1.39e-05	CXCL8;CCL2;SAA1;STAT1;LIF;PTGS2;CDKN1A;LCN2;CCL22;POU2F1;MUC1;LAMA5;IL6;S1PR1;IL4R;IL2RG;CCND1;VEGFA;ICAM1;JUNB;ITGB2;FOS;ZEB1
Oncostatin M Signaling Pathway	Cytokine Signaling /Immune System & Inflammation Response	2	pathway_Wikipathway	http://www.wikipathways.org/wpi/PathwayWidget.php?id=WP2374&label[]=CCL2&label[]=STAT1&label[]=SERPINE1&label[]=RICTOR&label[]=EGR1&label[]=LDLR&label[]=CASP7&label[]=NFKBIA&label[]=PRKCE&label[]=MMP13&label[]=CEBPB&label[]=VEGFA&label[]=OSMR&label[]=JUNB&label[]=FOS&label[]=NFKB1&label[]=CDK2&colors=steelblue	WP2374	1.82e-05	CCL2;STAT1;SERPINE1;RICTOR;EGR1;LDLR;CASP7;NFKBIA;PRKCE;MMP13;CEBPB;VEGFA;OSMR;JUNB;FOS;NFKB1;CDK2
C-type lectin receptor signaling pathway	Cytokine Signaling /Immune System & Inflammation Response	2	pathway_KEGG	http://www.kegg.jp/kegg-bin/show_pathway?hsa04625+10379+10892+1540+26253+3569+3659+3708+3725+4193+4790+4791+4792+5336+5743+5971+6367+6772+6773+834+8844+9020+9641	hsa04625	2.43e-05	NFKB2;STAT1;IRF9;RELB;IRF1;MDM2;CLEC4E;PTGS2;CASP1;STAT2;CCL22;IKBKE;NFKBIA;ITPR1;IL6;MAP3K14;KSR1;MALT1;PLCG2;JUN;CYLD;NFKB1
Regulation of toll-like receptor signaling pathway	Cytokine Signaling /Immune System & Inflammation Response	2	pathway_Wikipathway	http://www.wikipathways.org/wpi/PathwayWidget.php?id=WP1449&label[]=CCL5&label[]=CXCL8&label[]=TNFAIP3&label[]=TLR3&label[]=IRF7&label[]=NFKB2&label[]=STAT1&label[]=IRAK2&label[]=PLK1&label[]=IKBKE&label[]=NFKBIA&label[]=IL6&label[]=TRAFD1&label[]=CXCL11&label[]=SARM1&label[]=MAP3K8&label[]=MAP2K6&label[]=RBCK1&label[]=RNF31&label[]=JUN&label[]=TRAF3&label[]=CYLD&label[]=FOS&label[]=NFKB1&label[]…	WP1449	3.17e-05	CCL5;CXCL8;TNFAIP3;TLR3;IRF7;NFKB2;STAT1;IRAK2;PLK1;IKBKE;NFKBIA;IL6;TRAFD1;CXCL11;SARM1;MAP3K8;MAP2K6;RBCK1;RNF31;JUN;TRAF3;CYLD;FOS;NFKB1;MYD88;CXCL10
Fanconi anemia pathway	Cytokine Signaling /Immune System & Inflammation Response	2	pathway_KEGG	http://www.kegg.jp/kegg-bin/show_pathway?hsa03460+116028+146956+2175+2177+29089+55215+5888+5889+5980+641+672+675+7156+83990+84464	hsa03460	3.19e-05	FANCD2;FANCI;FANCA;BRCA1;EME1;SLX4;RMI2;BLM;BRCA2;REV3L;RAD51;BRIP1;RAD51C;UBE2T;TOP3A
TNF related weak inducer of apoptosis (TWEAK) Signaling Pathway	Cytokine Signaling /Immune System & Inflammation Response	2	pathway_Wikipathway	http://www.wikipathways.org/wpi/PathwayWidget.php?id=WP2036&label[]=CCL5&label[]=BIRC3&label[]=CCL2&label[]=NFKB2&label[]=RELB&label[]=CASP7&label[]=NFKBIA&label[]=IL6&label[]=MAP3K14&label[]=TRAF5&label[]=JUN&label[]=TRAF3&label[]=NFKB1&colors=steelblue	WP2036	4.04e-05	CCL5;BIRC3;CCL2;NFKB2;RELB;CASP7;NFKBIA;IL6;MAP3K14;TRAF5;JUN;TRAF3;NFKB1
Antigen processing-Cross presentation	Cytokine Signaling /Immune System & Inflammation Response	2	pathway_Reactome	http://reactome.org/PathwayBrowser/#/R-HSA-1236975	R-HSA-1236975	0.000126	PSMB9;TAP2;HLA-F;TAP1;HLA-B;HLA-C;HLA-A;B2M;CTSS;PSMB8;HLA-G;HLA-E;PSME2;LNPEP;TAPBP;CTSL;PSMA6;CTSV;PSMB10;MYD88
CCKR signaling map	Cytokine Signaling /Immune System & Inflammation Response	2	pathway_Panther	http://www.pantherdb.org/pathway/pathwayDiagram.jsp?catAccession=P06959	P06959	0.000174	CXCL8;BIRC3;CD38;CXCL1;PTGS2;SERPINE1;IER3;NR4A1;EGR1;TFF1;PRKD2;NFKBIA;ITPR1;PRKCE;BRAF;MAP3K14;TCF4;NOS1;CXCL2;MAP2K6;CCND1;RGS2;JUN;PRKCQ;FOS;CREM;PLAU;SNAI1
Gastrin Signaling Pathway	Cytokine Signaling /Immune System & Inflammation Response	2	pathway_Wikipathway	http://www.wikipathways.org/wpi/PathwayWidget.php?id=WP4659&label[]=CXCL8&label[]=BIRC3&label[]=PTGS2&label[]=CDKN1A&label[]=SERPINE1&label[]=BMP2&label[]=EGR1&label[]=PRKD2&label[]=NFKBIA&label[]=PRKCE&label[]=SLC9A1&label[]=TCF4&label[]=JAG1&label[]=CCND1&label[]=VEGFA&label[]=JUN&label[]=PRKCQ&label[]=KIT&label[]=FOS&label[]=NFKB1&label[]=CLDN1&colors=steelblue	WP4659	0.000306	CXCL8;BIRC3;PTGS2;CDKN1A;SERPINE1;BMP2;EGR1;PRKD2;NFKBIA;PRKCE;SLC9A1;TCF4;JAG1;CCND1;VEGFA;JUN;PRKCQ;KIT;FOS;NFKB1;CLDN1
Cytokine-cytokine receptor interaction	Cytokine Signaling /Immune System & Inflammation Response	2	pathway_KEGG	http://www.kegg.jp/kegg-bin/show_pathway?hsa04060+1435+1440+23529+27242+282616+282617+282618+2919+2920+2921+355+3556+3561+3566+3569+3574+3576+3589+3601+3604+3627+3976+53833+56477+58985+60401+6347+6352+6364+6367+6373+6374+650+8743+8795+8797+9180+9235+9518	hsa04060	0.000506	CCL20;CCL5;CXCL8;CCL2;CXCL1;LIF;TNFSF10;GDF15;FAS;CCL22;IL32;CXCL5;IL22RA1;IFNL3;CSF1;BMP2;IL11;TNFRSF9;IL15RA;IL6;CSF3;TNFRSF10B;IL7;IFNL2;CXCL11;IL4R;IL2RG;CXCL2;EDA2R;IL20RB;CLCF1;IL1RAP;CXCL3;IFNL1;TNFRSF21;TNFRSF10A;OSMR;CCL28;CXCL10
Spinal Cord Injury	Cytokine Signaling /Immune System & Inflammation Response	2	pathway_Wikipathway	http://www.wikipathways.org/wpi/PathwayWidget.php?id=WP2431&label[]=CXCL8&label[]=CCL2&label[]=CXCL1&label[]=PTGS2&label[]=NR4A1&label[]=EGR1&label[]=BTG2&label[]=IL6&label[]=CDK1&label[]=CHST11&label[]=NOS1&label[]=CXCL2&label[]=GJA1&label[]=CCND1&label[]=GADD45A&label[]=ICAM1&label[]=CD47&label[]=MBP&label[]=FOS&label[]=CDK2&label[]=CXCL10&colors=steelblue	WP2431	0.000506	CXCL8;CCL2;CXCL1;PTGS2;NR4A1;EGR1;BTG2;IL6;CDK1;CHST11;NOS1;CXCL2;GJA1;CCND1;GADD45A;ICAM1;CD47;MBP;FOS;CDK2;CXCL10
Pathways of nucleic acid metabolism and innate immune sensing	Cytokine Signaling /Immune System & Inflammation Response	2	pathway_Wikipathway	http://www.wikipathways.org/wpi/PathwayWidget.php?id=WP4705&label[]=DDX58&label[]=SAMHD1&label[]=IFIH1&label[]=OAS1&label[]=ADAR&label[]=TMEM173&label[]=RNASEH2A&colors=steelblue	WP4705	0.000567	DDX58;SAMHD1;IFIH1;OAS1;ADAR;TMEM173;RNASEH2A
Antigen processing and presentation	Cytokine Signaling /Immune System & Inflammation Response	2	pathway_KEGG	http://www.kegg.jp/kegg-bin/show_pathway?hsa04612+1514+1520+3105+3106+3107+3133+3134+3135+3822+567+5721+5993+6890+6891+6892+972	hsa04612	0.000601	TAP2;HLA-F;TAP1;HLA-B;HLA-C;HLA-A;B2M;CTSS;HLA-G;HLA-E;PSME2;RFX5;TAPBP;CTSL;KLRC2;CD74
TRAIL signaling	Cytokine Signaling /Immune System & Inflammation Response	2	pathway_Reactome	http://reactome.org/PathwayBrowser/#/R-HSA-75158	R-HSA-75158	0.000867	TNFSF10;CFLAR;TNFRSF10B;TNFRSF10A;CASP10
Adaptive Immune System	Cytokine Signaling /Immune System & Inflammation Response	2	pathway_Reactome	http://reactome.org/PathwayBrowser/#/R-HSA-1280218	R-HSA-1280218	0.00120943	IFITM1;HERC5;PSMB9;UBE2L6;TAP2;HLA-F;TAP1;HLA-B;UBA7;HLA-C;HLA-A;DTX3L;RNF213;B2M;CTSS;HERC6;PSMB8;TRIM21;HLA-G;BTN3A1;RASGRP3;RNF19B;ERAP1;MICB;HLA-E;PILRB;RICTOR;ERAP2;KIF2C;FBXW10;PSME2;BTN3A2;SH2D1B;BTN3A3;KIF4A;KIF18A;KIF23;C3;NFKBIA;ITPR1;PILRA;FBXW7;PIK3AP1;UBE2O;MAP3K14;ASB4;MAP3K8;LNPEP;LMO7;PTPRJ;TAPBP;BTN2A2;RACGAP1;RBCK1;CTSL;KLHL20;CD74;MALT1;PLCG2;CD274;PRKCQ;ICAM1;PSMA6;UBE2S;REL;C…
Factors involved in megakaryocyte development and platelet production	Cytokine Signaling /Immune System & Inflammation Response	2	pathway_Reactome	http://reactome.org/PathwayBrowser/#/R-HSA-983231	R-HSA-983231	0.00156913	IRF1;KIFC1;KIF2C;KIF4A;KIF18A;KIF23;HIST2H3A;MAFK;DOCK5;KIF21B;KIF18B;KIF20B;DOCK10;HIST1H3C;RACGAP1;RAD51C;HIST1H3A;RAD51B;CENPE;KIF22;HIST1H3B;CDK2;HIST1H3H;KIF11;KIF20A
Toll-like Receptor Signaling related to MyD88	Cytokine Signaling /Immune System & Inflammation Response	2	pathway_Wikipathway	http://www.wikipathways.org/wpi/PathwayWidget.php?id=WP3858&label[]=TLR3&label[]=IRF7&label[]=NFKB2&label[]=RELB&label[]=IKBKE&label[]=TRAF3&label[]=REL&label[]=NFKB1&label[]=MYD88&colors=steelblue	WP3858	0.00182457	TLR3;IRF7;NFKB2;RELB;IKBKE;TRAF3;REL;NFKB1;MYD88
Interleukin-20 family signaling	Cytokine Signaling /Immune System & Inflammation Response	2	pathway_Reactome	http://reactome.org/PathwayBrowser/#/R-HSA-8854691	R-HSA-8854691	0.0020064	STAT1;STAT2;IL22RA1;IFNL3;IFNL2;IL20RB;STAT4;IFNL1
Proteasome Degradation	Cytokine Signaling /Immune System & Inflammation Response	2	pathway_Wikipathway	http://www.wikipathways.org/wpi/PathwayWidget.php?id=WP183&label[]=PSMB9&label[]=HLA-F&label[]=HLA-B&label[]=UBA7&label[]=HLA-C&label[]=HLA-A&label[]=PSMB8&label[]=HLA-G&label[]=HLA-E&label[]=PSME2&label[]=PSMA6&label[]=PSMB10&label[]=HIST1H2AB&colors=steelblue	WP183	0.00251322	PSMB9;HLA-F;HLA-B;UBA7;HLA-C;HLA-A;PSMB8;HLA-G;HLA-E;PSME2;PSMA6;PSMB10;HIST1H2AB
Signal transduction through IL1R	Cytokine Signaling /Immune System & Inflammation Response	2	pathway_Wikipathway	http://www.wikipathways.org/wpi/PathwayWidget.php?id=WP4496&label[]=IRAK2&label[]=NFKBIA&label[]=IL6&label[]=MAP3K14&label[]=MAP2K6&label[]=IL1RAP&label[]=JUN&label[]=NFKB1&label[]=MYD88&colors=steelblue	WP4496	0.00287352	IRAK2;NFKBIA;IL6;MAP3K14;MAP2K6;IL1RAP;JUN;NFKB1;MYD88
Rheumatoid arthritis	Cytokine Signaling /Immune System & Inflammation Response	2	pathway_KEGG	http://www.kegg.jp/kegg-bin/show_pathway?hsa05323+10312+1435+1514+2353+2919+3383+3569+3576+3589+3689+3725+6347+6352+6364+6374+7422	hsa05323	0.00354577	CCL20;CCL5;CXCL8;CCL2;CXCL1;CXCL5;CSF1;IL11;IL6;TCIRG1;CTSL;VEGFA;JUN;ICAM1;ITGB2;FOS
Structural Pathway of Interleukin 1 (IL-1)	Cytokine Signaling /Immune System & Inflammation Response	2	pathway_Wikipathway	http://www.wikipathways.org/wpi/PathwayWidget.php?id=WP2637&label[]=IRF7&label[]=IRAK2&label[]=NFKBIA&label[]=MAP3K14&label[]=MAP3K8&label[]=MAP2K6&label[]=IL1RAP&label[]=MBP&label[]=FOS&label[]=NFKB1&label[]=MYD88&colors=steelblue	WP2637	0.00386912	IRF7;IRAK2;NFKBIA;MAP3K14;MAP3K8;MAP2K6;IL1RAP;MBP;FOS;NFKB1;MYD88
Interactions between immune cells and microRNAs in tumor microenvironment	Cytokine Signaling /Immune System & Inflammation Response	2	pathway_Wikipathway	http://www.wikipathways.org/wpi/PathwayWidget.php?id=WP4559&label[]=CCL5&label[]=CCL2&label[]=NFKB2&label[]=IL4R&label[]=IL2RG&label[]=CD274&label[]=NFKB1&label[]=CXCL10&colors=steelblue	WP4559	0.00438103	CCL5;CCL2;NFKB2;IL4R;IL2RG;CD274;NFKB1;CXCL10
TLR4 Signaling and Tolerance	Cytokine Signaling /Immune System & Inflammation Response	2	pathway_Wikipathway	http://www.wikipathways.org/wpi/PathwayWidget.php?id=WP3851&label[]=CXCL8&label[]=IRF7&label[]=IKBKE&label[]=NFKBIA&label[]=IL6&label[]=TRAF3&label[]=NFKB1&label[]=MYD88&colors=steelblue	WP3851	0.00438103	CXCL8;IRF7;IKBKE;NFKBIA;IL6;TRAF3;NFKB1;MYD88
TNF alpha Signaling Pathway	Cytokine Signaling /Immune System & Inflammation Response	2	pathway_Wikipathway	http://www.wikipathways.org/wpi/PathwayWidget.php?id=WP231&label[]=TNFAIP3&label[]=BIRC3&label[]=CCL2&label[]=NFKB2&label[]=PLK1&label[]=CFLAR&label[]=CASP7&label[]=NFKBIA&label[]=IL6&label[]=MAP3K14&label[]=MAP3K8&label[]=MAP2K6&label[]=KSR1&label[]=JUN&label[]=REL&label[]=NFKB1&colors=steelblue	WP231	0.004492	TNFAIP3;BIRC3;CCL2;NFKB2;PLK1;CFLAR;CASP7;NFKBIA;IL6;MAP3K14;MAP3K8;MAP2K6;KSR1;JUN;REL;NFKB1
Regulation by c-FLIP	Cytokine Signaling /Immune System & Inflammation Response	2	pathway_Reactome	http://reactome.org/PathwayBrowser/#/R-HSA-3371378	R-HSA-3371378	0.00503293	TNFSF10;FAS;CFLAR;TNFRSF10B;TNFRSF10A
Innate Immune System	Cytokine Signaling /Immune System & Inflammation Response	2	pathway_Reactome	http://reactome.org/PathwayBrowser/#/R-HSA-168249	R-HSA-168249	0.00608041	BST2;ISG15;HERC5;PSMB9;UBE2L6;DDX58;IFIH1;PI3;HLA-B;TNFAIP3;BIRC3;UBA7;TLR3;HLA-C;IFI16;IRF7;SAA1;B2M;NFKB2;CTSS;CFB;CXCL1;PSMB8;TRIM21;RELB;MUC16;S100A9;NBEAL2;CLEC4E;CASP1;CD68;IRAK2;LCN2;PIGR;C1S;CEACAM1;TRIM25;IKBKE;HLA-E;C1R;MUC1;TRIM56;OLR1;PSME2;C3;NFKBIA;ITPR1;SERPING1;PRKCE;DSP;TMEM173;IGF2R;S100P;MAP3K14;SARM1;DHX58;MAP3K8;NOS1;PTPRJ;MAP2K6;GGH;CASP4;SERPINB3;RAP2B;TCIRG1;VTN;CTSL;KLRC2…
Toll-like receptor signaling pathway	Cytokine Signaling /Immune System & Inflammation Response	2	pathway_KEGG	http://www.kegg.jp/kegg-bin/show_pathway?hsa04620+1326+2353+3569+3576+3627+3665+3725+4615+4790+4792+5608+6352+6373+6772+7098+7187+9641	hsa04620	0.00608041	CCL5;CXCL8;TLR3;IRF7;STAT1;IKBKE;NFKBIA;IL6;CXCL11;MAP3K8;MAP2K6;JUN;TRAF3;FOS;NFKB1;MYD88;CXCL10
Toll-like Receptor Cascades	Cytokine Signaling /Immune System & Inflammation Response	2	pathway_Reactome	http://reactome.org/PathwayBrowser/#/R-HSA-168898	R-HSA-168898	0.00749955	BIRC3;TLR3;IRF7;SAA1;NFKB2;CTSS;S100A9;IRAK2;IKBKE;NFKBIA;SARM1;MAP3K8;MAP2K6;CTSL;PLCG2;JUN;TRAF3;CTSV;ITGB2;FOS;NFKB1;MYD88
TRAF6 mediated NF-kB activation	Cytokine Signaling /Immune System & Inflammation Response	2	pathway_Reactome	http://reactome.org/PathwayBrowser/#/R-HSA-933542	R-HSA-933542	0.00812944	DDX58;IFIH1;SAA1;NFKB2;TRIM25;NFKBIA;NFKB1
Allograft Rejection	Cytokine Signaling /Immune System & Inflammation Response	2	pathway_Wikipathway	http://www.wikipathways.org/wpi/PathwayWidget.php?id=WP2328&label[]=CXCL8&label[]=HLA-F&label[]=HLA-B&label[]=HLA-C&label[]=HLA-A&label[]=STAT1&label[]=HLA-G&label[]=FAS&label[]=HLA-E&label[]=CASP7&label[]=C3&label[]=CXCL11&label[]=C2&label[]=VEGFA&label[]=CD55&colors=steelblue	WP2328	0.00868563	CXCL8;HLA-F;HLA-B;HLA-C;HLA-A;STAT1;HLA-G;FAS;HLA-E;CASP7;C3;CXCL11;C2;VEGFA;CD55
RANKL/RANK (Receptor activator of NFKB (ligand)) Signaling Pathway	Cytokine Signaling /Immune System & Inflammation Response	2	pathway_Wikipathway	http://www.wikipathways.org/wpi/PathwayWidget.php?id=WP2018&label[]=NFKB2&label[]=STAT1&label[]=RELB&label[]=NFKBIA&label[]=MAP2K6&label[]=TRAF5&label[]=JUN&label[]=ICAM1&label[]=TRAF3&label[]=FOS&label[]=NFKB1&colors=steelblue	WP2018	0.00968106	NFKB2;STAT1;RELB;NFKBIA;MAP2K6;TRAF5;JUN;ICAM1;TRAF3;FOS;NFKB1
Chemokine receptors bind chemokines	Cytokine Signaling /Immune System & Inflammation Response	2	pathway_Reactome	http://reactome.org/PathwayBrowser/#/R-HSA-380108	R-HSA-380108	0.0116179	CCL20;CCL5;CXCL8;CXCL1;CXCL5;CXCL11;CXCL2;CXCL3;CCL28;CXCL10
Death Receptor Signalling	Cytokine Signaling /Immune System & Inflammation Response	2	pathway_Reactome	http://reactome.org/PathwayBrowser/#/R-HSA-73887	R-HSA-73887	0.012108	TNFAIP3;BIRC3;TNFSF10;FAS;ARHGEF39;CFLAR;NFKBIA;TNFRSF10B;ADAM17;RBCK1;ARHGEF4;RNF31;TNFRSF10A;CYLD;CASP2;ECT2;ITGB3BP;NFKB1;MYD88;CASP10
Cytokines and Inflammatory Response	Cytokine Signaling /Immune System & Inflammation Response	2	pathway_Wikipathway	http://www.wikipathways.org/wpi/PathwayWidget.php?id=WP530&label[]=CXCL1&label[]=CSF1&label[]=IL11&label[]=IL6&label[]=CSF3&label[]=IL7&label[]=CXCL2&colors=steelblue	WP530	0.0128731	CXCL1;CSF1;IL11;IL6;CSF3;IL7;CXCL2
Fibrin Complement Receptor 3 Signaling Pathway	Cytokine Signaling /Immune System & Inflammation Response	2	pathway_Wikipathway	http://www.wikipathways.org/wpi/PathwayWidget.php?id=WP4136&label[]=TLR3&label[]=CCL2&label[]=IRAK2&label[]=IL6&label[]=CXCL3&label[]=ITGB2&label[]=NFKB1&label[]=MYD88&label[]=CXCL10&colors=steelblue	WP4136	0.0132543	TLR3;CCL2;IRAK2;IL6;CXCL3;ITGB2;NFKB1;MYD88;CXCL10
Role of Altered Glycolysation of MUC1 in Tumour Microenvironment	Cytokine Signaling /Immune System & Inflammation Response	2	pathway_Wikipathway	http://www.wikipathways.org/wpi/PathwayWidget.php?id=WP4480&label[]=MUC1&label[]=NFKBIA&label[]=IL6&label[]=NFKB1&colors=steelblue	WP4480	0.0184054	MUC1;NFKBIA;IL6;NFKB1
T-Cell antigen Receptor (TCR) Signaling Pathway	Cytokine Signaling /Immune System & Inflammation Response	2	pathway_Wikipathway	http://www.wikipathways.org/wpi/PathwayWidget.php?id=WP69&label[]=FAS&label[]=TNFRSF9&label[]=IL15RA&label[]=NFKBIA&label[]=ITPR1&label[]=IL6&label[]=MAP3K14&label[]=MAP3K8&label[]=MALT1&label[]=JUN&label[]=PRKCQ&label[]=REL&label[]=FOS&label[]=NFKB1&colors=steelblue	WP69	0.0242632	FAS;TNFRSF9;IL15RA;NFKBIA;ITPR1;IL6;MAP3K14;MAP3K8;MALT1;JUN;PRKCQ;REL;FOS;NFKB1
Complement Activation	Cytokine Signaling /Immune System & Inflammation Response	2	pathway_Wikipathway	http://www.wikipathways.org/wpi/PathwayWidget.php?id=WP545&label[]=CFB&label[]=C1S&label[]=C1R&label[]=C3&label[]=C2&label[]=CD55&colors=steelblue	WP545	0.0242945	CFB;C1S;C1R;C3;C2;CD55
Vitamin D in inflammatory diseases	Cytokine Signaling /Immune System & Inflammation Response	2	pathway_Wikipathway	http://www.wikipathways.org/wpi/PathwayWidget.php?id=WP4482&label[]=NFKBIA&label[]=VDR&label[]=IL6&label[]=SMAD3&label[]=MAP2K6&label[]=NFKB1&colors=steelblue	WP4482	0.0242945	NFKBIA;VDR;IL6;SMAD3;MAP2K6;NFKB1
MyD88-independent TLR4 cascade	Cytokine Signaling /Immune System & Inflammation Response	2	pathway_Reactome	http://reactome.org/PathwayBrowser/#/R-HSA-166166	R-HSA-166166	0.0243203	BIRC3;TLR3;IRF7;SAA1;NFKB2;IRAK2;IKBKE;NFKBIA;SARM1;MAP3K8;MAP2K6;JUN;TRAF3;FOS;NFKB1
Toll Like Receptor 4 (TLR4) Cascade	Cytokine Signaling /Immune System & Inflammation Response	2	pathway_Reactome	http://reactome.org/PathwayBrowser/#/R-HSA-166016	R-HSA-166016	0.0243203	BIRC3;TLR3;IRF7;SAA1;NFKB2;IRAK2;IKBKE;NFKBIA;SARM1;MAP3K8;MAP2K6;PLCG2;JUN;TRAF3;ITGB2;FOS;NFKB1;MYD88
TRIF(TICAM1)-mediated TLR4 signaling	Cytokine Signaling /Immune System & Inflammation Response	2	pathway_Reactome	http://reactome.org/PathwayBrowser/#/R-HSA-937061	R-HSA-937061	0.0243203	BIRC3;TLR3;IRF7;SAA1;NFKB2;IRAK2;IKBKE;NFKBIA;SARM1;MAP3K8;MAP2K6;JUN;TRAF3;FOS;NFKB1
IL-1 signaling pathway	Cytokine Signaling /Immune System & Inflammation Response	2	pathway_Wikipathway	http://www.wikipathways.org/wpi/PathwayWidget.php?id=WP195&label[]=CCL2&label[]=IRAK2&label[]=NFKBIA&label[]=MAP3K14&label[]=MAP2K6&label[]=IL1RAP&label[]=JUN&label[]=REL&label[]=NFKB1&label[]=MYD88&colors=steelblue	WP195	0.0289144	CCL2;IRAK2;NFKBIA;MAP3K14;MAP2K6;IL1RAP;JUN;REL;NFKB1;MYD88
Caspase activation via Death Receptors in the presence of ligand	Cytokine Signaling /Immune System & Inflammation Response	2	pathway_Reactome	http://reactome.org/PathwayBrowser/#/R-HSA-140534	R-HSA-140534	0.0357079	TNFSF10;FAS;CFLAR;TNFRSF10B;TNFRSF10A
Cells and Molecules involved in local acute inflammatory response	Cytokine Signaling /Immune System & Inflammation Response	2	pathway_Wikipathway	http://www.wikipathways.org/wpi/PathwayWidget.php?id=WP4493&label[]=CXCL8&label[]=C3&label[]=IL6&label[]=ICAM1&label[]=ITGB2&colors=steelblue	WP4493	0.0357079	CXCL8;C3;IL6;ICAM1;ITGB2
Diseases associated with the TLR signaling cascade	Cytokine Signaling /Immune System & Inflammation Response	2	pathway_Reactome	http://reactome.org/PathwayBrowser/#/R-HSA-5602358	R-HSA-5602358	0.0357079	TLR3;NFKB2;NFKBIA;TRAF3;NFKB1;MYD88
Diseases of Immune System	Cytokine Signaling /Immune System & Inflammation Response	2	pathway_Reactome	http://reactome.org/PathwayBrowser/#/R-HSA-5260271	R-HSA-5260271	0.0357079	TLR3;NFKB2;NFKBIA;TRAF3;NFKB1;MYD88
Complement and Coagulation Cascades	Cytokine Signaling /Immune System & Inflammation Response	2	pathway_Wikipathway	http://www.wikipathways.org/wpi/PathwayWidget.php?id=WP558&label[]=CFB&label[]=SERPINE1&label[]=C1S&label[]=C1R&label[]=F3&label[]=C3&label[]=SERPING1&label[]=C2&label[]=CD55&label[]=PLAU&colors=steelblue	WP558	0.0402839	CFB;SERPINE1;C1S;C1R;F3;C3;SERPING1;C2;CD55;PLAU
Graft-versus-host disease	Cytokine Signaling /Immune System & Inflammation Response	2	pathway_KEGG	http://www.kegg.jp/kegg-bin/show_pathway?hsa05332+3105+3106+3107+3133+3134+3135+355+3569	hsa05332	0.0428641	HLA-F;HLA-B;HLA-C;HLA-A;HLA-G;FAS;HLA-E;IL6
Interleukin-1 family signaling	Cytokine Signaling /Immune System & Inflammation Response	2	pathway_Reactome	http://reactome.org/PathwayBrowser/#/R-HSA-446652	R-HSA-446652	0.0442547	IL18BP;PSMB9;SAA1;NFKB2;PSMB8;CASP1;IRAK2;PSME2;NFKBIA;MAP3K8;SMAD3;MAP2K6;PTPN23;IL1RAP;PSMA6;PSMB10;NFKB1;MYD88
Toll receptor signaling pathway	Cytokine Signaling /Immune System & Inflammation Response	2	pathway_Panther	http://www.pantherdb.org/pathway/pathwayDiagram.jsp?catAccession=P00054	P00054	0.0442547	TNFAIP3;TLR3;NFKB2;PTGS2;IKBKE;NFKBIA;MAP3K8;JUN;MYD88
Complement and coagulation cascades	Cytokine Signaling /Immune System & Inflammation Response	2	pathway_KEGG	http://www.kegg.jp/kegg-bin/show_pathway?hsa04610+1604+2152+3689+5054+5328+629+710+715+716+717+718+7448	hsa04610	0.049397	CFB;SERPINE1;C1S;C1R;F3;C3;SERPING1;VTN;C2;CD55;ITGB2;PLAU
Protein ubiquitination	Cytokine Signaling /Immune System & Inflammation Response	2	pathway_Reactome	http://reactome.org/PathwayBrowser/#/R-HSA-8852135	R-HSA-8852135	0.049397	HLA-A;HIST1H2BO;HIST1H2BJ;HIST1H2BK;PCNA;HIST1H2BC;HIST1H2BD;RNF40;UBE2S;RAD18;UBE2T;HIST1H2BM
Copper homeostasis	Mineral Transport and Homeostasis	2	pathway_Wikipathway	http://www.wikipathways.org/wpi/PathwayWidget.php?id=WP3286&label[]=XAF1&label[]=MT2A&label[]=MT1B&label[]=MT1A&label[]=MDM2&label[]=MT1G&label[]=MT1H&label[]=MT1F&label[]=MT1X&label[]=ADAM17&label[]=MTF1&label[]=CCND1&label[]=JUN&label[]=SLC11A2&colors=steelblue	WP3286	9.46e-05	XAF1;MT2A;MT1B;MT1A;MDM2;MT1G;MT1H;MT1F;MT1X;ADAM17;MTF1;CCND1;JUN;SLC11A2
Zinc homeostasis	Mineral Transport and Homeostasis	2	pathway_Wikipathway	http://www.wikipathways.org/wpi/PathwayWidget.php?id=WP3529&label[]=MT2A&label[]=MT1B&label[]=MT1A&label[]=MT1G&label[]=SLC30A1&label[]=MT1M&label[]=MT1H&label[]=MT1F&label[]=MT1X&label[]=MTF1&label[]=SLC39A8&colors=steelblue	WP3529	0.000229	MT2A;MT1B;MT1A;MT1G;SLC30A1;MT1M;MT1H;MT1F;MT1X;MTF1;SLC39A8
Mineral absorption	Mineral Transport and Homeostasis	2	pathway_KEGG	http://www.kegg.jp/kegg-bin/show_pathway?hsa04978+4489+4490+4494+4495+4496+4499+4501+4502+483+4891+7421+7779	hsa04978	0.00145174	MT2A;MT1B;MT1A;MT1G;ATP1B3;SLC30A1;MT1M;MT1H;MT1F;VDR;MT1X;SLC11A2
Selenium Micronutrient Network	Mineral Transport and Homeostasis	2	pathway_Wikipathway	http://www.wikipathways.org/wpi/PathwayWidget.php?id=WP15&label[]=CCL2&label[]=SAA1&label[]=SAA2&label[]=NFKB2&label[]=PTGS2&label[]=SERPINE1&label[]=CTH&label[]=LDLR&label[]=SOD2&label[]=IL6&label[]=ABCA1&label[]=ICAM1&label[]=NFKB1&label[]=CBS&colors=steelblue	WP15	0.0220288	CCL2;SAA1;SAA2;NFKB2;PTGS2;SERPINE1;CTH;LDLR;SOD2;IL6;ABCA1;ICAM1;NFKB1;CBS
Pre-NOTCH Transcription and Translation	Other	2	pathway_Reactome	http://reactome.org/PathwayBrowser/#/R-HSA-1912408	R-HSA-1912408	2.52e-09	HIST3H2BB;HIST1H2BO;HIST2H2AA4;HIST2H2AA3;HIST2H2BE;HIST1H2BJ;MOV10;HIST2H4A;HIST2H4B;HIST2H3A;HIST1H4A;HIST1H2BK;HIST1H2BC;TNRC6A;KAT2A;MAML1;NOTCH3;HIST1H3C;HIST1H2BD;CCND1;JUN;HIST1H2AC;HIST1H3A;HIST1H3B;HIST1H3H;HIST1H2AB;HIST1H2BM
Pre-NOTCH Expression and Processing	Other	2	pathway_Reactome	http://reactome.org/PathwayBrowser/#/R-HSA-1912422	R-HSA-1912422	2.06e-08	HIST3H2BB;HIST1H2BO;HIST2H2AA4;HIST2H2AA3;HIST2H2BE;HIST1H2BJ;MOV10;HIST2H4A;HIST2H4B;HIST2H3A;HIST1H4A;HIST1H2BK;HIST1H2BC;TNRC6A;KAT2A;ATP2A2;MAML1;NOTCH3;HIST1H3C;HIST1H2BD;CCND1;JUN;HIST1H2AC;HIST1H3A;HIST1H3B;HIST1H3H;HIST1H2AB;HIST1H2BM
DNA methylation	Other	2	pathway_Reactome	http://reactome.org/PathwayBrowser/#/R-HSA-5334118	R-HSA-5334118	3.07e-08	HIST3H2BB;HIST1H2BO;HIST2H2AA4;HIST2H2AA3;HIST2H2BE;HIST1H2BJ;HIST2H4A;HIST2H4B;HIST2H3A;UHRF1;HIST1H4A;HIST1H2BK;HIST1H2BC;HIST1H3C;HIST1H2BD;HIST1H2AC;HIST1H3A;HIST1H3B;HIST1H3H;HIST1H2AB;HIST1H2BM
Transcriptional regulation by small RNAs	Other	2	pathway_Reactome	http://reactome.org/PathwayBrowser/#/R-HSA-5578749	R-HSA-5578749	3.73e-08	HIST3H2BB;HIST1H2BO;HIST2H2AA4;HIST2H2AA3;HIST2H2BE;NUP210;HIST1H2BJ;HIST2H4A;HIST2H4B;HIST2H3A;POLR2A;HIST1H4A;NUP93;HIST1H2BK;HIST1H2BC;TNRC6A;HIST1H3C;HIST1H2BD;NUP188;NUP160;NUP50;HIST1H2AC;HIST1H3A;HIST1H3B;HIST1H3H;HIST1H2AB;HIST1H2BM
Signaling by NOTCH	Other	2	pathway_Reactome	http://reactome.org/PathwayBrowser/#/R-HSA-157118	R-HSA-157118	5.9e-08	PSMB9;MDK;STAT1;PSMB8;HIST3H2BB;HIST1H2BO;HIST2H2AA4;HIST2H2AA3;TACC3;HIST2H2BE;PSME2;HIST1H2BJ;MOV10;ACTA2;HIST2H4A;HIST2H4B;DLGAP5;TLE4;HIST2H3A;FBXW7;HIST1H4A;HIST1H2BK;HIST1H2BC;TNRC6A;KAT2A;ATP2A2;JAG1;SMAD3;MAML1;NOTCH3;ADAM17;HIST1H3C;HIST1H2BD;CCND1;JUN;PSMA6;HIST1H2AC;HIST1H3A;PSMB10;HIST1H3B;HIST1H3H;HIST1H2AB;HIST1H2BM
Signaling by Rho GTPases	Other	2	pathway_Reactome	http://reactome.org/PathwayBrowser/#/R-HSA-194315	R-HSA-194315	7.53e-08	HIST3H2BB;HIST1H2BO;HIST2H2AA4;ARHGAP11B;HIST2H2AA3;CENPI;PLK1;BUB1;ZWINT;CDC25C;HIST2H2BE;ARHGEF39;DIAPH3;KNTC1;KIF14;FMNL1;AURKB;CENPN;KIF2C;HIST1H2BJ;HIST2H4A;HIST2H4B;KIF18A;CENPF;HIST2H3A;HIST1H4A;CENPK;HIST1H2BK;HIST1H2BC;INCENP;CENPU;PRC1;CKAP5;HIST1H3C;HIST1H2BD;RACGAP1;CENPH;NDC80;CENPL;SKA1;CIT;ARHGEF4;CENPA;DEPDC1B;NUP160;HIST1H2AC;HIST1H3A;CENPO;ZWILCH;CDCA8;RCC2;ECT2;ITGB3BP;CENPE;SP…
Ub-specific processing proteases	Other	2	pathway_Reactome	http://reactome.org/PathwayBrowser/#/R-HSA-5689880	R-HSA-5689880	7.88e-08	PSMB9;DDX58;USP18;IFIH1;BIRC3;PSMB8;MDM2;HIST3H2BB;HIST1H2BO;HIST2H2AA4;HIST2H2AA3;CLSPN;HIST2H2BE;ATXN7;CDC25A;PSME2;HIST1H2BJ;NFKBIA;MDM4;HIST1H2BK;HIST1H2BC;KAT2A;SMAD3;HIST1H2BD;TNKS;HIST1H2AM;CCP110;DDB2;PSMA6;HIST1H2AC;CYLD;USP11;PSMB10;HIST1H2AL;USP42;CDC20;HIST1H2AB;CCNA2;HIST1H2AG;HIST1H2AK;HIST1H2BM
Formation of the beta-catenin:TCF transactivating complex	Other	2	pathway_Reactome	http://reactome.org/PathwayBrowser/#/R-HSA-201722	R-HSA-201722	1.56e-07	HIST3H2BB;HIST1H2BO;HIST2H2AA4;HIST2H2AA3;HIST2H2BE;RUNX3;HIST1H2BJ;HIST2H4A;HIST2H4B;TLE4;HIST2H3A;KMT2D;HIST1H4A;HIST1H2BK;HIST1H2BC;BCL9L;HIST1H3C;HIST1H2BD;HIST1H2AC;HIST1H3A;HIST1H3B;HIST1H3H;HIST1H2AB;HIST1H2BM
Activated PKN1 stimulates transcription of AR (androgen receptor) regulated genes KLK2 and KLK3	Other	2	pathway_Reactome	http://reactome.org/PathwayBrowser/#/R-HSA-5625886	R-HSA-5625886	2.72e-07	HIST3H2BB;HIST1H2BO;HIST2H2AA4;HIST2H2AA3;HIST2H2BE;HIST1H2BJ;HIST2H4A;HIST2H4B;HIST2H3A;HIST1H4A;HIST1H2BK;HIST1H2BC;HIST1H3C;HIST1H2BD;HIST1H2AC;HIST1H3A;HIST1H3B;HIST1H3H;HIST1H2AB;HIST1H2BM
HDACs deacetylate histones	Other	2	pathway_Reactome	http://reactome.org/PathwayBrowser/#/R-HSA-3214815	R-HSA-3214815	2.82e-07	HIST3H2BB;HIST1H2BO;HIST2H2AA4;HIST2H2AA3;HIST2H2BE;HIST1H2BJ;HIST2H4A;HIST2H4B;HIST2H3A;HIST1H4A;HIST1H2BK;HIST1H2BC;HIST1H3C;HIST1H2BD;HIST1H2AM;HIST1H2AC;HIST1H3A;HIST1H2AL;HIST1H3B;HIST1H3H;HIST1H2AB;HIST1H2AG;HIST1H2AK;HIST1H2BM
SIRT1 negatively regulates rRNA expression	Other	2	pathway_Reactome	http://reactome.org/PathwayBrowser/#/R-HSA-427359	R-HSA-427359	3.44e-07	HIST3H2BB;HIST1H2BO;HIST2H2AA4;HIST2H2AA3;HIST2H2BE;HIST1H2BJ;HIST2H4A;HIST2H4B;HIST2H3A;HIST1H4A;HIST1H2BK;HIST1H2BC;HIST1H3C;HIST1H2BD;HIST1H2AC;HIST1H3A;HIST1H3B;HIST1H3H;HIST1H2AB;HIST1H2BM
HATs acetylate histones	Other	2	pathway_Reactome	http://reactome.org/PathwayBrowser/#/R-HSA-3214847	R-HSA-3214847	4.67e-07	HIST3H2BB;HIST1H2BO;HIST2H2AA4;HIST2H2AA3;HIST2H2BE;ATXN7;HIST1H2BJ;HIST2H4A;HIST2H4B;HIST2H3A;MSL1;HIST1H4A;HIST1H2BK;HIST1H2BC;KAT2A;HIST1H3C;JADE2;ELP3;HIST1H2BD;HCFC1;HIST1H2AM;HIST1H2AC;HIST1H3A;HIST1H2AL;HIST1H3B;HIST1H3H;HIST1H2AB;HIST1H2AG;HIST1H2AK;HIST1H2BM
RUNX1 regulates genes involved in megakaryocyte differentiation and platelet function	Other	2	pathway_Reactome	http://reactome.org/PathwayBrowser/#/R-HSA-8936459	R-HSA-8936459	5.08e-07	HIST3H2BB;HIST1H2BO;HIST2H2AA4;HIST2H2AA3;HIST2H2BE;HIST1H2BJ;MOV10;HIST2H4A;HIST2H4B;HIST2H3A;KMT2D;HIST1H4A;HIST1H2BK;HIST1H2BC;TNRC6A;HIST1H3C;HIST1H2BD;PRKCQ;HIST1H2AC;HIST1H3A;HIST1H3B;HIST1H3H;HIST1H2AB;HIST1H2BM
Gene Silencing by RNA	Other	2	pathway_Reactome	http://reactome.org/PathwayBrowser/#/R-HSA-211000	R-HSA-211000	1.96e-06	HIST3H2BB;HIST1H2BO;HIST2H2AA4;HIST2H2AA3;HIST2H2BE;NUP210;HIST1H2BJ;HIST2H4A;HIST2H4B;HIST2H3A;POLR2A;HIST1H4A;NUP93;HIST1H2BK;HIST1H2BC;TNRC6A;HIST1H3C;HIST1H2BD;NUP188;NUP160;NUP50;HIST1H2AC;HIST1H3A;HIST1H3B;MYBL1;HIST1H3H;HIST1H2AB;HIST1H2BM
ERCC6 (CSB) and EHMT2 (G9a) positively regulate rRNA expression	Other	2	pathway_Reactome	http://reactome.org/PathwayBrowser/#/R-HSA-427389	R-HSA-427389	2.38e-06	HIST3H2BB;HIST1H2BO;HIST2H2AA4;HIST2H2AA3;HIST2H2BE;HIST1H2BJ;HIST2H4A;HIST2H4B;HIST2H3A;HIST1H4A;HIST1H2BK;HIST1H2BC;HIST1H3C;HIST1H2BD;HIST1H2AC;HIST1H3A;HIST1H3B;HIST1H3H;HIST1H2AB;HIST1H2BM
B-WICH complex positively regulates rRNA expression	Other	2	pathway_Reactome	http://reactome.org/PathwayBrowser/#/R-HSA-5250924	R-HSA-5250924	2.73e-06	HIST3H2BB;HIST1H2BO;HIST2H2AA4;HIST2H2AA3;HIST2H2BE;HIST1H2BJ;HIST2H4A;HIST2H4B;HIST2H3A;HIST1H4A;HIST1H2BK;HIST1H2BC;KAT2A;DDX21;HIST1H3C;HIST1H2BD;HIST1H2AC;HIST1H3A;HIST1H3B;HIST1H3H;HIST1H2AB;HIST1H2BM
Amyloid fiber formation	Other	2	pathway_Reactome	http://reactome.org/PathwayBrowser/#/R-HSA-977225	R-HSA-977225	2.76e-06	UBE2L6;SAA1;B2M;HIST3H2BB;HIST1H2BO;HIST2H2AA4;HIST2H2AA3;HIST2H2BE;HSPG2;HIST1H2BJ;HIST2H4A;HIST2H4B;HIST2H3A;HIST1H4A;HIST1H2BK;HIST1H2BC;HIST1H3C;HIST1H2BD;HIST1H2AC;HIST1H3A;HIST1H3B;HIST1H3H;HIST1H2AB;HIST1H2BM
Cellular responses to external stimuli	Other	2	pathway_Reactome	http://reactome.org/PathwayBrowser/#/R-HSA-8953897	R-HSA-8953897	2.86e-06	PSMB9;CXCL8;PSMB8;MT2A;MT1B;MT1A;MDM2;CDKN1A;MT1G;HIST3H2BB;H1F0;HIST1H2BO;HIST2H2AA4;HIST2H2AA3;HIST2H2BE;LMNB1;NUP210;MT1M;PSME2;HIST1H2BJ;SOD2;MOV10;MT1H;HIST2H4A;HIST2H4B;MT1F;EZH2;HIST2H3A;MDM4;HIST1H4A;UBN1;IL6;NUP93;HIST1H2BK;HIST1H2BC;MT1X;TNRC6A;MAP2K6;ASF1A;MTF1;ID1;HIST1H3C;HSPH1;HIST1H2BD;CEBPB;NUP188;RPTOR;VEGFA;CCNE1;JUN;NUP160;PSMA6;NUP50;DNAJA1;HIST1H2AC;HIST1H3A;CCNE2;PSMB10;FOS;…
Activation of anterior HOX genes in hindbrain development during early embryogenesis	Other	2	pathway_Reactome	http://reactome.org/PathwayBrowser/#/R-HSA-5617472	R-HSA-5617472	2.91e-06	HIST3H2BB;HIST1H2BO;HIST2H2AA4;HIST2H2AA3;HIST2H2BE;HIST1H2BJ;HIST2H4A;HIST2H4B;EZH2;HIST2H3A;POLR2A;KMT2D;HIST1H4A;HIST1H2BK;HIST1H2BC;HIST1H3C;HIST1H2BD;HOXA1;JUN;NCOA3;HIST1H2AC;HIST1H3A;HIST1H3B;HIST1H3H;HIST1H2AB;HIST1H2BM
Activation of HOX genes during differentiation	Other	2	pathway_Reactome	http://reactome.org/PathwayBrowser/#/R-HSA-5619507	R-HSA-5619507	2.91e-06	HIST3H2BB;HIST1H2BO;HIST2H2AA4;HIST2H2AA3;HIST2H2BE;HIST1H2BJ;HIST2H4A;HIST2H4B;EZH2;HIST2H3A;POLR2A;KMT2D;HIST1H4A;HIST1H2BK;HIST1H2BC;HIST1H3C;HIST1H2BD;HOXA1;JUN;NCOA3;HIST1H2AC;HIST1H3A;HIST1H3B;HIST1H3H;HIST1H2AB;HIST1H2BM
ESR-mediated signaling	Other	2	pathway_Reactome	http://reactome.org/PathwayBrowser/#/R-HSA-8939211	R-HSA-8939211	3.52e-06	HIST3H2BB;HIST1H2BO;HIST2H2AA4;HIST2H2AA3;POU2F1;HIST2H2BE;HIST1H2BJ;MOV10;HIST2H4A;HIST2H4B;TFF1;HIST2H3A;POLR2A;HIST1H4A;HIST1H2BK;HIST1H2BC;TNRC6A;HIST1H3C;HIST1H2BD;CCND1;JUN;NCOA3;HIST1H2AC;HIST1H3A;FOS;HIST1H3B;HIST1H3H;HIST1H2AB;KPNA2;HIST1H2BM
RUNX1 regulates transcription of genes involved in differentiation of HSCs	Other	2	pathway_Reactome	http://reactome.org/PathwayBrowser/#/R-HSA-8939236	R-HSA-8939236	1.01e-05	PSMB9;PSMB8;HIST3H2BB;HIST1H2BO;HIST2H2AA4;HIST2H2AA3;HIST2H2BE;PSME2;HIST1H2BJ;HIST2H4A;HIST2H4B;HIST2H3A;LMO2;HIST1H4A;HIST1H2BK;HIST1H2BC;HIST1H3C;HIST1H2BD;PSMA6;HIST1H2AC;HIST1H3A;PSMB10;HIST1H3B;HIST1H3H;HIST1H2AB;HIST1H2BM
Transcriptional Regulation by TP53	Other	2	pathway_Reactome	http://reactome.org/PathwayBrowser/#/R-HSA-3700989	R-HSA-3700989	1.1e-05	MDM2;CASP1;PML;CDKN1A;FAS;AURKA;FANCD2;FANCI;TPX2;CDC25C;EXO1;RICTOR;BRCA1;E2F8;AURKB;RMI2;BTG2;MOV10;BLM;POLR2A;BBC3;CDK12;MDM4;CDK1;PCNA;TNFRSF10B;CCNK;E2F7;CCNB1;TNRC6A;PMAIP1;MAP2K6;SESN2;RPTOR;GADD45A;CCNE1;JUN;DDB2;TIGAR;SESN1;TNFRSF10A;RFC3;BRIP1;CASP2;RAD9A;CCNE2;FOS;CDK2;CCNA2;CASP10;TOP3A
Non-genomic actions of 1,25 dihydroxyvitamin D3	Other	2	pathway_Wikipathway	http://www.wikipathways.org/wpi/PathwayWidget.php?id=WP4341&label[]=OAS2&label[]=IFI44L&label[]=ISG15&label[]=RSAD2&label[]=CXCL8&label[]=CCL2&label[]=NFKB2&label[]=STAT1&label[]=RELB&label[]=STAT2&label[]=PRKCE&label[]=VDR&label[]=IL6&label[]=CYP24A1&label[]=PLCG2&label[]=JUN&label[]=PRKCQ&label[]=NFKB1&colors=steelblue	WP4341	1.51e-05	OAS2;IFI44L;ISG15;RSAD2;CXCL8;CCL2;NFKB2;STAT1;RELB;STAT2;PRKCE;VDR;IL6;CYP24A1;PLCG2;JUN;PRKCQ;NFKB1
Generic Transcription Pathway	Other	2	pathway_Reactome	http://reactome.org/PathwayBrowser/#/R-HSA-212436	R-HSA-212436	1.58e-05	PSMB9;STAT1;PSMB8;MDM2;CASP1;PML;CDKN1A;HIST3H2BB;FAS;SERPINE1;HIST1H2BO;HIST2H2AA4;HIST2H2AA3;NR4A1;AURKA;FANCD2;FANCI;TPX2;CDC25C;EXO1;HIST2H2BE;BMP2;RICTOR;ATAD2;BRCA1;E2F8;RUNX3;RRM2;AURKB;RMI2;BTG2;PSME2;HIST1H2BJ;MOV10;HIST2H4A;HIST2H4B;BLM;EZH2;HIST2H3A;POLR2A;KMT2D;BBC3;LMO2;CDK12;VDR;MDM4;FBXW7;HIST1H4A;HIST1H2BK;CDK1;PCNA;TNFRSF10B;CCNK;NR1D1;HIST1H2BC;MMP13;CGA;E2F7;CCNB1;TNRC6A;KAT2A;…
Integrated Breast Cancer Pathway	Other	2	pathway_Wikipathway	http://www.wikipathways.org/wpi/PathwayWidget.php?id=WP1984&label[]=STAT1&label[]=MDM2&label[]=PML&label[]=RASGRP3&label[]=PIGR&label[]=FOSL1&label[]=PLK1&label[]=AURKA&label[]=XRCC3&label[]=BRCA1&label[]=CDC25A&label[]=BLM&label[]=CDC25B&label[]=BRCA2&label[]=BRAF&label[]=MYCBP2&label[]=AHR&label[]=CCND1&label[]=BAK1&label[]=GADD45A&label[]=VEGFA&label[]=JUN&label[]=ZMIZ1&label[]=NCOA3&label[]=R…	WP1984	1.89e-05	STAT1;MDM2;PML;RASGRP3;PIGR;FOSL1;PLK1;AURKA;XRCC3;BRCA1;CDC25A;BLM;CDC25B;BRCA2;BRAF;MYCBP2;AHR;CCND1;BAK1;GADD45A;VEGFA;JUN;ZMIZ1;NCOA3;RAD51;MAP3K13;NFKB1;CDK2
RNA Polymerase I Chain Elongation	Other	2	pathway_Reactome	http://reactome.org/PathwayBrowser/#/R-HSA-73777	R-HSA-73777	3.17e-05	HIST3H2BB;HIST1H2BO;HIST2H2AA4;HIST2H2AA3;HIST2H2BE;HIST1H2BJ;HIST2H4A;HIST2H4B;HIST2H3A;HIST1H4A;HIST1H2BK;HIST1H2BC;HIST1H3C;HIST1H2BD;HIST1H2AC;HIST1H3A;HIST1H3B;HIST1H3H;HIST1H2AB;HIST1H2BM
Positive epigenetic regulation of rRNA expression	Other	2	pathway_Reactome	http://reactome.org/PathwayBrowser/#/R-HSA-5250913	R-HSA-5250913	3.24e-05	HIST3H2BB;HIST1H2BO;HIST2H2AA4;HIST2H2AA3;HIST2H2BE;HIST1H2BJ;HIST2H4A;HIST2H4B;HIST2H3A;HIST1H4A;HIST1H2BK;HIST1H2BC;KAT2A;DDX21;HIST1H3C;HIST1H2BD;HIST1H2AC;HIST1H3A;HIST1H3B;HIST1H3H;HIST1H2AB;HIST1H2BM
MicroRNAs in cancer	Other	2	pathway_KEGG	http://www.kegg.jp/kegg-bin/show_pathway?hsa05206+1026+113130+1545+1591+2146+4193+4194+4363+4790+4854+5328+5336+5581+5743+57521+578+595+6541+672+6935+7422+898+9134+9493+993+994+995	hsa05206	4.22e-05	MDM2;PTGS2;CDKN1A;CDCA5;CDC25C;BRCA1;CDC25A;EZH2;KIF23;CDC25B;PRKCE;ABCC1;MDM4;NOTCH3;CYP24A1;CYP1B1;CCND1;RPTOR;BAK1;VEGFA;PLCG2;CCNE1;CCNE2;NFKB1;ZEB1;SLC7A1;PLAU
Photodynamic therapy-induced AP-1 survival signaling.	Other	2	pathway_Wikipathway	http://www.wikipathways.org/wpi/PathwayWidget.php?id=WP3611&label[]=CDKN1A&label[]=TNFSF10&label[]=FAS&label[]=CFLAR&label[]=IL6&label[]=MAP2K6&label[]=CCND1&label[]=BAK1&label[]=TRAF5&label[]=CCNE1&label[]=JUN&label[]=JUNB&label[]=FOS&label[]=CCNA2&colors=steelblue	WP3611	5.95e-05	CDKN1A;TNFSF10;FAS;CFLAR;IL6;MAP2K6;CCND1;BAK1;TRAF5;CCNE1;JUN;JUNB;FOS;CCNA2
Signaling by Nuclear Receptors	Other	2	pathway_Reactome	http://reactome.org/PathwayBrowser/#/R-HSA-9006931	R-HSA-9006931	6.15e-05	HIST3H2BB;HIST1H2BO;HIST2H2AA4;HIST2H2AA3;POU2F1;HIST2H2BE;HIST1H2BJ;MOV10;HIST2H4A;HIST2H4B;TFF1;HIST2H3A;POLR2A;CPT1B;HIST1H4A;HIST1H2BK;HIST1H2BC;TNRC6A;CYP26B1;HIST1H3C;HIST1H2BD;CCND1;JUN;NCOA3;HIST1H2AC;HIST1H3A;FOS;HIST1H3B;HIST1H3H;HIST1H2AB;KPNA2;HIST1H2BM
Integrated Cancer Pathway	Other	2	pathway_Wikipathway	http://www.wikipathways.org/wpi/PathwayWidget.php?id=WP1971&label[]=STAT1&label[]=MDM2&label[]=CDKN1A&label[]=POU2F1&label[]=PLK1&label[]=BRCA1&label[]=CDC25A&label[]=BLM&label[]=CDC25B&label[]=BBC3&label[]=CDK1&label[]=SMAD3&label[]=CDK2&colors=steelblue	WP1971	6.69e-05	STAT1;MDM2;CDKN1A;POU2F1;PLK1;BRCA1;CDC25A;BLM;CDC25B;BBC3;CDK1;SMAD3;CDK2
Gene expression (Transcription)	Other	2	pathway_Reactome	http://reactome.org/PathwayBrowser/#/R-HSA-74160	R-HSA-74160	9.13e-05	PSMB9;STAT1;PSMB8;MDM2;CASP1;PML;CDKN1A;HIST3H2BB;FAS;SERPINE1;HIST1H2BO;HIST2H2AA4;HIST2H2AA3;POU2F1;NR4A1;AURKA;FANCD2;FANCI;TPX2;CDC25C;EXO1;HIST2H2BE;BMP2;RICTOR;ATAD2;BRCA1;E2F8;RUNX3;RRM2;AURKB;RMI2;NUP210;BTG2;PSME2;HIST1H2BJ;MOV10;HIST2H4A;HIST2H4B;BLM;EZH2;HIST2H3A;INTS1;UHRF1;POLR2A;KMT2D;BBC3;LMO2;CDK12;VDR;MDM4;FBXW7;BDP1;BAZ2A;HIST1H4A;NUP93;HIST1H2BK;CDK1;PCNA;TNFRSF10B;CCNK;NR1D1;H…
NoRC negatively regulates rRNA expression	Other	2	pathway_Reactome	http://reactome.org/PathwayBrowser/#/R-HSA-427413	R-HSA-427413	0.000107	HIST3H2BB;HIST1H2BO;HIST2H2AA4;HIST2H2AA3;HIST2H2BE;HIST1H2BJ;HIST2H4A;HIST2H4B;HIST2H3A;BAZ2A;HIST1H4A;HIST1H2BK;HIST1H2BC;HIST1H3C;HIST1H2BD;HIST1H2AC;HIST1H3A;HIST1H3B;HIST1H3H;HIST1H2AB;HIST1H2BM
Negative epigenetic regulation of rRNA expression	Other	2	pathway_Reactome	http://reactome.org/PathwayBrowser/#/R-HSA-5250941	R-HSA-5250941	0.00016	HIST3H2BB;HIST1H2BO;HIST2H2AA4;HIST2H2AA3;HIST2H2BE;HIST1H2BJ;HIST2H4A;HIST2H4B;HIST2H3A;BAZ2A;HIST1H4A;HIST1H2BK;HIST1H2BC;HIST1H3C;HIST1H2BD;HIST1H2AC;HIST1H3A;HIST1H3B;HIST1H3H;HIST1H2AB;HIST1H2BM
RNA Polymerase I Promoter Clearance	Other	2	pathway_Reactome	http://reactome.org/PathwayBrowser/#/R-HSA-73854	R-HSA-73854	0.00016	HIST3H2BB;HIST1H2BO;HIST2H2AA4;HIST2H2AA3;HIST2H2BE;HIST1H2BJ;HIST2H4A;HIST2H4B;HIST2H3A;HIST1H4A;HIST1H2BK;HIST1H2BC;KAT2A;HIST1H3C;HIST1H2BD;HIST1H2AC;HIST1H3A;HIST1H3B;HIST1H3H;HIST1H2AB;HIST1H2BM
RNA Polymerase I Transcription	Other	2	pathway_Reactome	http://reactome.org/PathwayBrowser/#/R-HSA-73864	R-HSA-73864	0.00021	HIST3H2BB;HIST1H2BO;HIST2H2AA4;HIST2H2AA3;HIST2H2BE;HIST1H2BJ;HIST2H4A;HIST2H4B;HIST2H3A;HIST1H4A;HIST1H2BK;HIST1H2BC;KAT2A;HIST1H3C;HIST1H2BD;HIST1H2AC;HIST1H3A;HIST1H3B;HIST1H3H;HIST1H2AB;HIST1H2BM
RMTs methylate histone arginines	Other	2	pathway_Reactome	http://reactome.org/PathwayBrowser/#/R-HSA-3214858	R-HSA-3214858	0.000232	HIST2H2AA4;HIST2H2AA3;HIST2H4A;HIST2H4B;HIST2H3A;HIST1H4A;HIST1H3C;CCND1;HIST1H2AM;HIST1H2AC;HIST1H3A;HIST1H2AL;HIST1H3B;HIST1H3H;HIST1H2AB;HIST1H2AG;HIST1H2AK
Epigenetic regulation of gene expression	Other	2	pathway_Reactome	http://reactome.org/PathwayBrowser/#/R-HSA-212165	R-HSA-212165	0.000254	HIST3H2BB;HIST1H2BO;HIST2H2AA4;HIST2H2AA3;HIST2H2BE;HIST1H2BJ;HIST2H4A;HIST2H4B;EZH2;HIST2H3A;UHRF1;BAZ2A;HIST1H4A;HIST1H2BK;HIST1H2BC;KAT2A;DDX21;HIST1H3C;HIST1H2BD;HIST1H2AC;HIST1H3A;HIST1H3B;HIST1H3H;HIST1H2AB;HIST1H2BM
Transcriptional misregulation in cancer	Other	2	pathway_KEGG	http://www.kegg.jp/kegg-bin/show_pathway?hsa05202+1026+1051+1643+1647+2120+330+333932+3398+3569+3576+4005+4193+4790+51274+51513+51804+5328+5371+578+5966+597+64332+6495+6935+8350+8352+8357+8358+84444	hsa05202	0.000271	CXCL8;BIRC3;MDM2;PML;CDKN1A;ID2;HIST2H3A;NFKBIZ;LMO2;IL6;SIX4;KLF3;HIST1H3C;CEBPB;DOT1L;BAK1;GADD45A;DDB2;ETV6;BCL2A1;REL;ETV7;HIST1H3A;NFKB1;HIST1H3B;HIST1H3H;SIX1;ZEB1;PLAU
Transcriptional regulation by RUNX1	Other	2	pathway_Reactome	http://reactome.org/PathwayBrowser/#/R-HSA-8878171	R-HSA-8878171	0.000388	PSMB9;PSMB8;PML;HIST3H2BB;HIST1H2BO;HIST2H2AA4;HIST2H2AA3;HIST2H2BE;PSME2;HIST1H2BJ;MOV10;HIST2H4A;HIST2H4B;HIST2H3A;KMT2D;LMO2;HIST1H4A;HIST1H2BK;HIST1H2BC;TNRC6A;HIST1H3C;HIST1H2BD;CCND1;CTSL;PRKCQ;PSMA6;HIST1H2AC;HIST1H3A;CTSV;PSMB10;HIST1H3B;HIST1H3H;HIST1H2AB;HIST1H2BM
Alcoholism	Other	2	pathway_KEGG	http://www.kegg.jp/kegg-bin/show_pathway?hsa05034+128312+3017+333932+554313+59345+673+723790+8330+8332+8334+8335+8336+8337+8342+8347+8348+8349+8350+8352+8357+8358+8359+8370+85236+8969+8970+9586	hsa05034	0.000951	HIST3H2BB;HIST1H2BO;HIST2H2AA4;HIST2H2AA3;HIST2H2BE;HIST1H2BJ;HIST2H4A;HIST2H4B;HIST2H3A;BRAF;HIST1H4A;HIST1H2BK;HIST1H2BC;GNB4;HIST1H3C;HIST1H2BD;CREB5;HIST1H2AM;HIST1H2AC;HIST1H3A;HIST1H2AL;HIST1H3B;HIST1H3H;HIST1H2AB;HIST1H2AG;HIST1H2AK;HIST1H2BM
Senescence and Autophagy in Cancer	Other	2	pathway_Wikipathway	http://www.wikipathways.org/wpi/PathwayWidget.php?id=WP615&label[]=CXCL8&label[]=IFI16&label[]=IRF7&label[]=CXCL1&label[]=IRF1&label[]=MDM2&label[]=CDKN1A&label[]=SERPINE1&label[]=BMP2&label[]=CDC25B&label[]=BRAF&label[]=IL6&label[]=PCNA&label[]=SMAD3&label[]=VTN&label[]=CEBPB&label[]=JUN&label[]=PLAU&colors=steelblue	WP615	0.00256513	CXCL8;IFI16;IRF7;CXCL1;IRF1;MDM2;CDKN1A;SERPINE1;BMP2;CDC25B;BRAF;IL6;PCNA;SMAD3;VTN;CEBPB;JUN;PLAU
TCF dependent signaling in response to WNT	Other	2	pathway_Reactome	http://reactome.org/PathwayBrowser/#/R-HSA-201681	R-HSA-201681	0.00257547	PSMB9;PSMB8;HIST3H2BB;HIST1H2BO;HIST2H2AA4;HIST2H2AA3;HIST2H2BE;RUNX3;PSME2;HIST1H2BJ;HIST2H4A;HIST2H4B;TLE4;HIST2H3A;KMT2D;CHD8;HIST1H4A;HIST1H2BK;HIST1H2BC;BCL9L;HIST1H3C;HIST1H2BD;TNKS;PSMA6;HIST1H2AC;HIST1H3A;PSMB10;HIST1H3B;HIST1H3H;HIST1H2AB;HIST1H2BM
Neurodegenerative Diseases	Other	2	pathway_Reactome	http://reactome.org/PathwayBrowser/#/R-HSA-8863678	R-HSA-8863678	0.00630668	CDC25C;LMNB1;CDC25A;SOD2;CDC25B;STAT4;JUN
Nucleotide-binding domain, leucine rich repeat containing receptor (NLR) signaling pathways	Other	2	pathway_Reactome	http://reactome.org/PathwayBrowser/#/R-HSA-168643	R-HSA-168643	0.00968106	TNFAIP3;BIRC3;NFKB2;CASP1;IRAK2;MAP2K6;CASP4;CYLD;PANX1;CASP2;NFKB1
Corticotropin-releasing hormone signaling pathway	Other	2	pathway_Wikipathway	http://www.wikipathways.org/wpi/PathwayWidget.php?id=WP2355&label[]=CXCL8&label[]=FOSL1&label[]=NR4A1&label[]=NFKBIA&label[]=BRAF&label[]=ERN1&label[]=TCF4&label[]=GJA1&label[]=ECE1&label[]=PLCG2&label[]=NR4A2&label[]=PRKCQ&label[]=JUNB&label[]=FOS&label[]=NFKB1&colors=steelblue	WP2355	0.0129737	CXCL8;FOSL1;NR4A1;NFKBIA;BRAF;ERN1;TCF4;GJA1;ECE1;PLCG2;NR4A2;PRKCQ;JUNB;FOS;NFKB1
HDMs demethylate histones	Other	2	pathway_Reactome	http://reactome.org/PathwayBrowser/#/R-HSA-3214842	R-HSA-3214842	0.0176399	HIST2H4A;HIST2H4B;HIST2H3A;HIST1H4A;KDM5A;HIST1H3C;KDM5C;HIST1H3A;HIST1H3B;HIST1H3H
Pathways in cancer	Other	2	pathway_KEGG	http://www.kegg.jp/kegg-bin/show_pathway?hsa05200+1017+1026+1643+1647+182+2323+2353+25780+27113+330+355+3561+3566+3569+3574+3576+3601+3673+3675+3725+3815+3909+3911+3918+4088+4193+4790+4791+4792+4824+4854+5336+5366+5371+5743+578+5888+59345+595+650+673+675+6772+6773+6775+7187+7188+7422+7477+8202+840+898+9134	hsa05200	0.0179042	CXCL8;BIRC3;NFKB2;STAT1;MDM2;PTGS2;PML;CDKN1A;RASGRP3;FAS;STAT2;FLT3LG;BMP2;LAMA3;WNT7B;IL15RA;ITGA2;CASP7;NFKBIA;BRCA2;LAMA5;BBC3;BRAF;IL6;IL7;GNB4;IL4R;JAG1;SMAD3;IL2RG;PMAIP1;NOTCH3;ITGA3;CCND1;BAK1;STAT4;GADD45A;VEGFA;PLCG2;LAMC2;TRAF5;CCNE1;JUN;DDB2;TRAF3;NCOA3;RAD51;NKX3-1;KIT;CCNE2;FOS;NFKB1;CDK2
TFAP2 (AP-2) family regulates transcription of growth factors and their receptors	Other	2	pathway_Reactome	http://reactome.org/PathwayBrowser/#/R-HSA-8866910	R-HSA-8866910	0.0214591	ATAD2;CGA;VEGFA;TFAP2C;KIT
Neovascularisation processes	Other	2	pathway_Wikipathway	http://www.wikipathways.org/wpi/PathwayWidget.php?id=WP4331&label[]=NFKB2&label[]=RELB&label[]=JAG1&label[]=SMAD3&label[]=NOTCH3&label[]=REL&label[]=KIT&label[]=NFKB1&colors=steelblue	WP4331	0.0243203	NFKB2;RELB;JAG1;SMAD3;NOTCH3;REL;KIT;NFKB1
Pancreatic cancer	Other	2	pathway_KEGG	http://www.kegg.jp/kegg-bin/show_pathway?hsa05212+1026+1643+1647+4088+4790+578+5888+595+673+675+6772+7422	hsa05212	0.0350487	STAT1;CDKN1A;BRCA2;BRAF;SMAD3;CCND1;BAK1;GADD45A;VEGFA;DDB2;RAD51;NFKB1
Human Thyroid Stimulating Hormone (TSH) signaling pathway	Other	2	pathway_Wikipathway	http://www.wikipathways.org/wpi/PathwayWidget.php?id=WP2032&label[]=STAT1&label[]=EGR1&label[]=SCRIB&label[]=BRAF&label[]=CGA&label[]=MAP2K6&label[]=PDE4D&label[]=CCNE1&label[]=JUN&label[]=FOS&label[]=CDK2&colors=steelblue	WP2032	0.0357079	STAT1;EGR1;SCRIB;BRAF;CGA;MAP2K6;PDE4D;CCNE1;JUN;FOS;CDK2
miRNA regulation of p53 pathway in prostate cancer	Other	2	pathway_Wikipathway	http://www.wikipathways.org/wpi/PathwayWidget.php?id=WP3982&label[]=MDM2&label[]=SERPINE1&label[]=BBC3&label[]=TNFRSF10B&label[]=PMAIP1&label[]=DDB2&colors=steelblue	WP3982	0.0357079	MDM2;SERPINE1;BBC3;TNFRSF10B;PMAIP1;DDB2
Circadian rhythm related genes	Other	2	pathway_Wikipathway	http://www.wikipathways.org/wpi/PathwayWidget.php?id=WP3594&label[]=RELB&label[]=PML&label[]=FAS&label[]=SERPINE1&label[]=ID2&label[]=EGR1&label[]=ID4&label[]=EZH2&label[]=TOP2A&label[]=BHLHE41&label[]=SETX&label[]=IL6&label[]=KLF10&label[]=ARNTL2&label[]=NR1D1&label[]=TYMS&label[]=TIMELESS&label[]=KDM5A&label[]=AHR&label[]=NPAS2&label[]=JUN&label[]=SUV39H2&label[]=NAMPT&label[]=CREM&colors=steel…	WP3594	0.0368977	RELB;PML;FAS;SERPINE1;ID2;EGR1;ID4;EZH2;TOP2A;BHLHE41;SETX;IL6;KLF10;ARNTL2;NR1D1;TYMS;TIMELESS;KDM5A;AHR;NPAS2;JUN;SUV39H2;NAMPT;CREM
Colorectal cancer	Other	2	pathway_KEGG	http://www.kegg.jp/kegg-bin/show_pathway?hsa05210+1026+1643+1647+2069+2353+27113+3725+374+4088+5366+578+595+673	hsa05210	0.0390344	EREG;CDKN1A;AREG;BBC3;BRAF;SMAD3;PMAIP1;CCND1;BAK1;GADD45A;JUN;DDB2;FOS
Head and Neck Squamous Cell Carcinoma	Other	2	pathway_Wikipathway	http://www.wikipathways.org/wpi/PathwayWidget.php?id=WP4674&label[]=CDKN1A&label[]=RICTOR&label[]=BRAF&label[]=MAML1&label[]=SESN2&label[]=CCND1&label[]=RPTOR&label[]=KSR1&label[]=VEGFA&label[]=SESN1&label[]=CDK2&colors=steelblue	WP4674	0.0433626	CDKN1A;RICTOR;BRAF;MAML1;SESN2;CCND1;RPTOR;KSR1;VEGFA;SESN1;CDK2
JAK-STAT signaling pathway	Other	2	pathway_KEGG	http://www.kegg.jp/kegg-bin/show_pathway?hsa04630+1026+10379+1440+282616+282617+282618+3561+3566+3569+3574+3589+3601+3976+53833+58985+595+6772+6773+6775+9180	hsa04630	0.0488661	STAT1;IRF9;LIF;CDKN1A;STAT2;IL22RA1;IFNL3;IL11;IL15RA;IL6;CSF3;IL7;IFNL2;IL4R;IL2RG;IL20RB;CCND1;STAT4;IFNL1;OSMR
Folate Metabolism	Vitamin and Xenobiotic Metabolism	2	pathway_Wikipathway	http://www.wikipathways.org/wpi/PathwayWidget.php?id=WP176&label[]=CCL2&label[]=SAA1&label[]=SAA2&label[]=NFKB2&label[]=SERPINE1&label[]=CSF1&label[]=CTH&label[]=LDLR&label[]=SOD2&label[]=IL6&label[]=NOS1&label[]=MTHFD2&label[]=ABCA1&label[]=ICAM1&label[]=NFKB1&label[]=CBS&colors=steelblue	WP176	0.00016	CCL2;SAA1;SAA2;NFKB2;SERPINE1;CSF1;CTH;LDLR;SOD2;IL6;NOS1;MTHFD2;ABCA1;ICAM1;NFKB1;CBS
Nicotinamide salvaging	Vitamin and Xenobiotic Metabolism	2	pathway_Reactome	http://reactome.org/PathwayBrowser/#/R-HSA-197264	R-HSA-197264	0.0117258	PARP14;PARP9;PARP10;PTGS2;PARP6;NAMPT
Nicotinate metabolism	Vitamin and Xenobiotic Metabolism	2	pathway_Reactome	http://reactome.org/PathwayBrowser/#/R-HSA-196807	R-HSA-196807	0.0330157	PARP14;PARP9;CD38;PARP10;PTGS2;PARP6;NAMPT
Trans-sulfuration and one carbon metabolism	Vitamin and Xenobiotic Metabolism	2	pathway_Wikipathway	http://www.wikipathways.org/wpi/PathwayWidget.php?id=WP2525&label[]=AHCYL2&label[]=CTH&label[]=TYMS&label[]=MTHFD2&label[]=PSAT1&label[]=PHGDH&label[]=CBS&colors=steelblue	WP2525	0.0330157	AHCYL2;CTH;TYMS;MTHFD2;PSAT1;PHGDH;CBS

## Sheet: Table S2
Table S2. Transcription Factor Target (TFT) Overrepresentation Analysis Results for Up-regulated DEGs in the Virus-infected vs. Mock-infected Group Comparison (V vs M).
Note: Top table contains cumulative totals for each TFT site family; Lower table contains TFT overrepresentation analysis results from Webgestalt (using mSigDB as data source).
TFT site family	Target Number	Merged Targets Genes
IRF1/2/7	123	ADAM12;ADAR;ARL5B;ATP10A;ATXN7L1;B2M;BATF2;BHLHE41;BST2;C19orf66;CASP1;CASP7;CASZ1;CCL5;CCND1;CDK12;CGA;CHST11;CMTR1;CPEB4;CSTF3;CTSS;CXCL10;CXCL11;DCLK1;DDB2;DDX58;DDX60;DHX58;DTX3L;EHD4;EPSTI1;EREG;ET6;F3;FLT3LG;FMR1;FOS;GNB4;HLA-C;HLA-F;IFI35;IFI44;IFIH1;IFIT2;IFIT3;IFNL2;IFNL3;IL11;IL15RA;IL18BP;IL22RA1;IL6;IRF9;ISG15;ITPR1;JADE2;LAMA3;LCOR;LGALS3BP;LGALS9;LHX9;LIF;LMO2;LOX;MAP2K6;MAP3K8;MCM8…
E2F	89	ACTN4;ADAMTS9;ATAD2;ATAD5;BMP2;BORA;BRAF;CARD16;CASP2;CDC25A;CDC45;CDC6;CDCA7;CDK1;CDKN1A;CDT1;CENPH;CIT;CLSPN;CSGALNACT2;CSRNP1;DCLK1;DDB2;E2F7;E2F8;ECE1;ENPP1;EZH2;FAM129A;FANCD2;FBXO5;FOSL1;GINS3;GPRC5B;HIST1H2AM;HIST1H2BK;HIST1H2BO;HIST1H3A;HIST1H4A;INTS7;ITGA3;ITPR1;JADE2;JUNB;KIF4A;KLF10;KNTC1;LCOR;LIF;LIG1;LRP8;MAML1;MAP3K13;MCM2;MCM3;MCM7;MCM8;MELK;MMS22L;MSH5;NR4A2;ORC1;PCNA;PLK4;POLA2;P…
NFKB	77	AKR1B1;AMOTL1;ARL5B;ATP1B3;BIRC3;CCL20;CCL22;CCL5;CD74;CGN;COL27A1;CPEB4;CSF3;CXCL10;CXCL11;CXCL2;CXCL5;CYLD;DCLK1;DNAJA1;ECT2;EHF;EPHA2;ERN1;ET6;FAM129A;FOS;GABRE;HCFC1;HSPG2;ICAM1;ID2;IER3;IER5;IFNL2;IFNL3;IL6;IL7;IRF1;IRF2BPL;LCN2;LIG1;MAP3K13;MAP3K8;MT2A;N4BP1;NFAT5;NFKB2;NFKBIA;NFKBID;NOS1;PAPPA;PLA1A;PLAU;PTGES;PTGS2;PTPRJ;RAD18;RE3L;REL;RELB;RFX5;RSF1;SCAF4;SEMA3B;SESN2;SIX4;SLC11A2;SLC16A…
NFY	119	ABTB2;AEN;AKR1B1;AMP1;ATP2A2;ATXN2L;AURKA;B2M;BORA;BRCA1;BRIP1;BUB1;C5orf22;CASP2;CDC25A;CDC25C;CDC45;CDK1;CDKN3;CENPF;CHAC1;CIT;CLSPN;CPEB4;CREB5;CYLD;CYP24A1;CYP26B1;DDIAS;E2F8;EHF;GCA;GLA;GTPBP1;GTPBP2;HDX;HELB;HIST1H2AB;HIST1H2AC;HIST1H2BC;HIST1H2BK;HIST1H3A;HIST1H3B;HIST1H3C;HIST1H4A;HIST2H2BE;HIST3H2BB;HLA-F;ID4;IER5;IFI6;INTS7;JUNB;KDM5C;KIF20A;KIF23;KLF10;LCOR;LRP8;MAML1;MAP3K13;MCM7;MCM8…
HNF3	56	ANGPTL1;ASB4;ATP2A2;ATXN7L1;BCL9L;BRCA1;BRIP1;C1orf112;C6orf62;CD68;CDC25A;CDKN1A;CFB;CREB5;CSF3;CYP26B1;EHF;GABRE;H1F0;HIST1H2BD;HNF4G;ID1;ID2;ITGA3;JADE2;JAG1;JUNB;KLF3;KRT17;LHX9;LONRF3;LUC7L;MAP3K13;NEIL3;NFE2L3;NKD1;NR1D1;NR4A1;PATL1;PDE4D;REEP4;RFTN1;RREB1;SARM1;SCML1;SEMA3A;SLC39A8;SLC43A2;SLC6A14;SNAP25;SNL1;TAPBP;TCF4;TLE4;TN;TOB1
OCT	95	ABTB2;ASPM;ATP2A2;ATXN7L1;BST2;C6orf62;CARS;CASZ1;CCDC71L;CCND1;CDCA7;CDK2;CDKL5;CPA4;CPEB4;CREB5;CSF3;CSRNP1;DCLK1;DUSP5;EHF;ENPP1;FAM122C;FBXW7;FOS;GFOD1;GPRC5B;GRWD1;GTPBP1;HIST1H2AB;HIST1H2AC;HIST1H2AM;HIST1H2BC;HIST1H2BK;HIST1H2BM;HIST1H2BO;HIST1H3B;HIST1H3C;HIST2H2BE;HIST3H2BB;HNF4G;ID2;ID4;IFIT2;IL6;ITGB3BP;ITPRIP;JAG1;LACC1;LCOR;LIF;LIG4;LOX;MAP2K6;MBP;MID1;MTF1;NCOA3;NEIL3;NFKBIA;NOS1;NR…
FOXJ2	32	ANGPTL1;ATP2A2;ATXN7L1;BRIP1;BUB1;C6orf62;CCL2;CD68;CPEB4;CREB5;CXCL2;CYP26B1;ECT2;FEN1;ID1;ID2;IER3;KLF3;LUC7L;NEIL3;OLR1;PDE4D;PPM1D;SCML1;SEMA3A;SLC39A8;TCF4;TLE4;TOB1;TXLNG;ZBTB20;ZFHX4
STAT5A/B	60	ADAMTS9;ARHGEF39;ATP2A2;BLZF1;C2CD3;CCL2;CCL5;CD274;CEP55;CREB5;CREM;CSF3;CTPS1;CXCL11;EPHA2;ET6;FAM122C;FBXW7;FLT3LG;FOS;GNB4;HIST2H2BE;HNF4G;HSPG2;ICAM1;IL18BP;IRF1;IRF9;ITGA2;JADE2;KIF24;LAMA3;LCOR;LIF;LONRF3;N4BP1;NFKBIA;NR4A2;NT5C3A;PATL1;PILRB;PLSCR1;PRKCE;PSMA6;RK1;S100A9;SARM1;SERPING1;SLC25A28;SLC9A1;SP110;SYMPK;TCF4;TN;TNFRSF9;TOB1;TRAF3;TRIM25;USP11;ZBTB20
HMGIY	26	AMOTL1;ATP1B3;B4GALT5;CSF3;CXCL10;ET3;FAM129A;HSPG2;ICAM1;KLRC2;LIF;MAP2K6;MAP3K8;MAPK4;NFKBIA;NID2;NOS1;NR4A2;OSMR;PDE4D;POLD3;POU2F1;SLC7A1;STX16;TFAP2C;TMPRSS3
STAT6	43	AMOTL1;ANGPTL1;ATP2A2;BMP2;C2CD3;CD274;CDKL5;CPEB4;EPHA2;ET6;FBXW7;GNB4;HSPG2;ICAM1;ITGA2;JADE2;KDM5C;LONRF3;LUC7L;MAPK4;N4BP1;NFAT5;NFKBIA;NOS1;NOSTRIN;NR4A2;NT5C3A;PATL1;PDE4D;PGM2L1;PRKCE;PSMA6;RK1;RUNX3;SERPINE1;SLC25A28;SLC2A12;SLC7A1;SRRM1;TCF4;TOB1;TRAF3;TRIM25
E4F1	60	ABCC1;ADPGK;ATAD5;ATP2A2;BRAF;BRCA2;C6orf62;CDKN1A;CEP55;CMTR1;CSTF3;DBF4;DDX3Y;DNAJA1;DUSP5;EGR1;EHD4;EPHA2;GRWD1;HDX;HIST1H3A;HIST1H4A;HOXA1;ID1;IL6;IRF2BPL;JUNB;LMTK2;LRP8;MAP3K13;MASTL;MTF1;MYO1E;NCAPH;NFKB2;NOS1;NR4A1;NR4A2;NT5C3A;PHOSPHO1;PLK4;POLR2A;PPP1R15A;PSMB8;PTPN23;PURB;RAD51C;RASD1;RELB;RFX5;RNF40;SEMA3B;SETX;SLC25A37;TFRC;TNKS;XRCC2;ZBTB20;ZBTB21;ZNF711
ATF/CREB	98	AHR;AKAP12;AMOTL1;AREG;ATXN2L;BAZ2A;BRAF;C18orf54;C4orf33;C6orf62;CBLL1;CCNA2;CCND1;CD74;CDK2;CDKN1A;CEBPB;CENPE;CHAC1;CLCN4;CMTR1;CPNE4;CPT1B;CREB5;CREM;CSF3;CSTF3;CYLD;CYP24A1;DYRK3;EGFA;EGR1;EHD4;EPHA2;ET6;FANCD2;FBXW7;FOS;GNB4;HDX;HIST2H2BE;HIST3H2BB;ID1;ID4;IGF2R;IL11;INTS7;IRF2BPL;ISG20;ITPRIP;JADE2;JAG1;JUN;KLHL18;LAMC2;LMTK2;MAP2K6;MAP3K13;MID1;MTF1;NFKB2;NFKBID;NR1D1;NR4A2;PDE4D;PLK4;POL…
IKAROS	42	ASB4;ATXN7L1;BRCA1;C1S;C2;CCL20;CGN;CXCL5;EGFA;EGR1;EHF;EPHA2;ET6;FOS;ICAM1;IL6;IRF2BPL;ITPR1;JAG1;JUN;LHX9;MAP2K6;MAP3K13;MMS22L;MN1;NFKB2;NFKBIA;NFKBID;OTX1;PATL1;PDLIM5;PTGES;RELB;RSF1;SEMA3A;SEMA3F;SNL1;SPEN;STARD13;TNFRSF21;TNIP1;ZEB1
PAX2	100	ADAMTS9;ADGRE5;AGAP4;AHR;AKAP12;ARL5B;ATP2A2;B2M;BAZ2A;CBLL1;CCNA2;CD38;CD55;CDK12;CDKN1A;CGN;CHKB;CHST11;COL27A1;CPEB4;CPT1B;CRISPLD1;CYLD;CYP26B1;DMPK;DUSP5;EHF;ET6;FBXO5;FMNL1;GLA;GNB4;GTPBP1;HIST2H2BE;HOXA1;HSPG2;IL2RG;IL6;IRF1;IRF2BPL;IRF9;ITGA2;ITGA3;JADE2;JUN;KLF10;KLF3;KNTC1;KRT17;LCOR;LIF;LNPEP;LUC7L;MAML1;MN1;MO10;MPRIP;MTF1;NCOA3;NFE2L3;NFKBIA;NID2;NR1D1;NR4A1;PAPPA;PDE4D;PHOSPHO1;POLG…
PAX3	39	ACTN4;AMOTL1;ATXN7L1;B4GALT5;BCL9L;CCL22;CCND1;CD274;CD74;CDC20;EME1;ET6;FANCI;FOS;GLA;GNB4;GTPBP1;HNF4G;ICAM1;IER3;ITGB3BP;JAG1;LIN9;LOX;LUC7L;MAP2K6;MN1;NFKBIA;NOSTRIN;NPAS2;PHGDH;RFX5;SEMA3A;SERPING1;SLC16A6;SLC20A1;TCF4;TNFSF10;TOB1
PAX4	22	BRAF;CDKN1A;CMTR1;DBF4;EGR1;EHD4;INTS7;JUNB;LRP8;MASTL;NPAS2;NR4A1;NR4A2;PTPN23;RAD51C;RAD9A;RASD1;RELB;SEMA3A;YARS;ZBTB20;ZNF711
PAX6	6	CPA4;ITGB3BP;REEP4;TCF4;YARS;ZBTB20
NFAT	131	ADAM12;AKAP2;AKR1B1;AMOTL1;ANGPTL1;APOD;AREG;ATP1B3;ATP2A2;ATXN7L1;B4GALT5;BCL9L;BMP2;C1S;C6orf62;CCL2;CCL28;CCL5;CD68;CD74;CDKN1A;CHST11;COL27A1;CPEB4;CREB5;CREM;CXCL10;CYP26B1;DCLK1;DDX3Y;DNAJA1;EGFA;EHD4;ENPP1;EXO1;FAM122C;FBXW7;FMR1;FOS;GABRE;GADD45A;GFOD1;GLA;GRWD1;GTPBP1;H1F0;HIST2H2BE;HLA-B;HNF4G;HOXA1;HSPG2;HSPH1;ICAM1;ID2;ID4;IER3;IL11;IL20RB;IL22RA1;IL2RG;IL6;ISG15;ITGA2;ITPR1;JADE2;JAG…
HNF4A/B/G	46	ABCA12;ACOT7;ATAD5;BAZ2A;C19orf66;C1S;CCNB2;CDKL5;CFB;CGN;DACT2;ET6;FBLN1;FBXW7;GALNT2;GPRC5B;GTPBP1;ID1;ID2;ITGA3;KLF3;MAP2K6;MID1;MO10;MPRIP;NOSTRIN;NR4A1;PARP6;PDLIM7;PRR14L;RBM24;REEP4;RNF40;RREB1;SCAF4;SEMA3B;SNAI1;SNAP25;SULT2B1;SUSD2;SYMPK;TIMELESS;TLK2;TRAF3;UNC5B;ZBTB40
EI1	21	AMP1;CNP;CREB5;CYP26B1;EHF;GLIS3;HOXA1;IL7;LMO2;LONRF3;LUC7L;MID1;NKD1;RASD1;SIX1;SLC43A2;SLC9A9;STON2;TCF4;TMEM62;TOB1
MTF1	23	ABTB2;ACTN4;ADAMTS9;C4orf33;CDC25A;CDCP1;EGFA;EGR1;FMNL1;H1F0;HELZ2;JADE2;JUN;LIG1;MT2A;NFAT5;POU2F1;RNF19B;SCLT1;SEMA3A;SLC6A14;SNL1;TOB1
HFH4	27	ANGPTL1;ATP2A2;ATXN7L1;CCND1;CD68;CPEB4;CREB5;CYP26B1;GABRE;ID1;ID2;ID4;ITGA3;KLF3;LHX9;LUC7L;MYO1E;NFE2L3;NKD1;NR1D1;REEP4;SEMA3A;SLC39A8;SLC6A14;STARD13;STX16;TCF4
CEBP	76	ADPGK;AKAP2;AMP1;ATAD2;ATAD5;B2M;BRAF;CASZ1;CCDC71L;CD55;CDKL5;CEBPB;CFB;CGN;CHAC1;CLIC4;CPNE4;CREB5;CSF3;CYP24A1;DDX52;DYRK3;E2F8;EGFA;EHF;ET6;FBXW7;FOS;GLA;HNF4G;HOXA1;HSH2D;ID4;ITGB3BP;JUN;JUNB;KIT;LCOR;LONRF3;LUC7L;MAP2K6;MARS;MID1;MN1;MSH5;MTF1;NFAT5;NFKBIA;NFKBIZ;NR1D1;NR4A1;NR4A2;OSMR;OTX1;PDE4D;PHACTR4;PRR14L;RASGRP3;RFTN1;RRBP1;S100A9;S1PR1;SAA1;SCML1;SEMA3A;SERPINE1;SLC1A2;TCF4;TMPO;TNF…
EGR1/2	37	AKAP12;ATP2A2;ATXN2L;BCL2A1;COL27A1;CSRNP1;CSTF3;CYLD;EGFA;EGR1;INA;IRF2BPL;ITPR1;JADE2;KAT2A;KLF10;KLF3;LMTK2;MAN2A2;MASTL;OTX1;PARP6;PKD1;PPM1D;PRKCE;PRPF3;PTGES;RELB;RRBP1;SARM1;SERTAD1;SIX4;SNAP25;STARD13;TFAP2C;TLE4;TN
HFH8	19	ABCA1;BRIP1;CCND1;CPEB4;CREB5;CXCL2;CYP26B1;ID2;KLF3;NOSTRIN;NR4A1;NR4A2;POU2F1;RASD1;REEP4;SLC16A6;SLC39A8;STARD13;TOB1
AP1	90	ACTN4;AKR1B1;ARNTL2;ATP2A2;ATXN7L1;BAZ2A;BCL9L;BMP2;BRAF;BTG3;CCL22;CD68;CDKN1A;COL27A1;CPA4;CREB5;CREM;CSF3;CSRNP1;CXCL5;CYP24A1;DCLK1;DMPK;EGFA;EHF;EPHA2;F3;FOS;FOSL1;GADD45A;GJA1;GTPBP2;HCFC1;HSPG2;ID1;IL11;IL22RA1;IL6;ISG20;ITGA2;KDM5C;KRT17;LAMA3;LAMC2;LMTK2;LNPEP;LONRF3;LUC7L;MDM2;MMP13;MPRIP;N4BP1;NFE2L3;NR1D1;OLR1;OSMR;PAPPA;PDE4D;PLAU;PPP1R15A;REEP4;RGS2;S1PR1;SEMA3B;SERTAD1;SH2D1B;SIX4;…
MAZ	18	CREM;E2F8;EPHA2;GALNT2;JUN;MDK;MDM4;MO10;PATL1;PIK3AP1;POU2F1;PTPRJ;RFX5;SESN2;SMG7;TMEM109;YARS;ZEB1
AHR	46	ABCA1;ABTB2;AKAP12;ATXN2L;BCL9L;BHLHE41;CCND1;CPEB4;CYP1B1;CYP26B1;DOT1L;EGFA;EGR1;EME1;H1F0;HELZ2;HOXA1;ID4;IL15RA;IL7;IRF2BPL;IRF9;ITPR1;JAG1;KLF10;LCOR;LENG8;MAP2K6;MO10;NR1D1;NR4A1;PCNT;PLCG2;POU2F1;RE3L;REL;RUNX3;SESN2;SNAP25;SPEN;SRRM2;TCERG1;TXLNG;ZBTB20;ZEB1;ZNF711
ZIC2	22	BAZ2A;CASZ1;CCDC71L;COL27A1;CYP26B1;ET6;FANCD2;FBXW7;H1F0;HSPH1;IL11;IRF9;LAMC2;LRP8;NDC80;PATL1;REL;RSF1;SEMA3B;SESN2;TLK2;YARS
STAT3	29	ADAMTS9;CCL2;CPA4;CREM;CXCL11;EGR1;ICAM1;IL18BP;IRF1;JADE2;JUN;MAML1;MAP2K6;NR1D1;NR4A1;PANX1;PLSCR1;RUNX3;SARM1;SERPING1;SLC6A14;SMG7;SNL1;SYMPK;TCERG1;TFAP2C;TN;TNRC6A;TRIM25
LEF1	161	ADAM12;ADAMTS9;ADPGK;AKAP12;AKAP2;AMOTL1;APOD;ARHGEF4;ARL5B;ATAD5;ATP1B3;AURKA;B2M;BAZ2A;BCL9L;BRAF;BTG2;BTN2A1;C1S;C4orf33;CASP2;CASZ1;CCDC71L;CCND1;CCNE2;CCNJ;CD274;CD74;CDC25A;CDC25B;CDC25C;CDH11;CDK1;CDK12;CDKN3;CENPF;CFB;CGN;CNP;CPNE4;CREB5;CREM;CYP1B1;DNAJA1;DYRK3;ENPP1;EPHA2;ET6;EZH2;FAM122C;FBLN1;FBXW7;FMR1;FOS;GADD45A;GFPT2;GJA1;GLIS3;GPRC5B;GTPBP2;H1F0;HSPH1;IGF2R;IL6;INA;IRF9;ITGA2;JAD…
MEIS1	65	ABTB2;AHR;BAZ2A;BLZF1;BRAF;CD47;CEBPB;CPA4;CREB5;CRISPLD1;CYLD;DOK7;E2F8;FBXO16;FBXO5;FBXW7;FLT3LG;FOS;GNB4;H1F0;HNF4G;HOXA1;ID1;ITGB3BP;KLF10;KLHL20;KLRC2;LAMA3;LCOR;LHX9;LMO2;LNPEP;LONRF3;MAP3K13;MDK;MN1;NFKB2;PCNT;PLAU;PPM1D;PS18;PSMA6;RAD51AP1;RK1;RSF1;SASS6;SCML1;SESN1;SESN2;SLC16A6;SLC9A9;SNAI1;TBX2;TLE4;TLK2;TMEM109;TMEM62;TNIP1;TNKS;TNRC6A;TRAF3;TXLNG;WARS;YARS;ZFHX4
HSF1/2	45	ACOT7;ADAMTS9;ASNS;ATP1B3;B4GALT5;CDKL5;CREM;CYLD;DNAJA1;EGFA;EPHA2;FOS;FSTL3;HCFC1;HLA-B;HSPH1;ID4;IRF1;IRF2BPL;JUN;KNTC1;LAP3;LMNB1;LMTK2;LRP8;MID1;NFKBID;NR4A2;NT5C3A;OTX1;PARP6;PDLIM5;PPM1D;RANGAP1;RCC2;RSF1;SEMA3A;SESN2;SIDT1;SIX4;SPEN;STARD13;SYNM;ZBTB20;ZMIZ1
SREBP	67	AKAP12;ATXN7L1;BAZ2A;BCL9L;BLM;BRAF;C2;CAPN3;CASZ1;CDK2;CEBPB;CPA4;CSF3;CTSS;DHX58;EME1;ET3;FEN1;FMR1;GLA;GRWD1;GTPBP2;HDX;HSPG2;IGF2R;IRF2BPL;IRF9;ITPRIP;JADE2;KIT;KRT17;LAMA3;LDLR;LMTK2;LONRF3;LRP8;MARS;MCM2;MID1;MTF1;NFAT5;NFE2L3;NR1D1;NR4A1;NT5C3A;ORC6;PATL1;PRKCE;PRKD2;PRR14L;PS18;RAD9A;RBM24;RCC2;RE3L;REL;RFTN1;RSF1;SEMA3B;SIDT1;SIX4;SLC25A37;SLC3A2;SNAI1;TMEM199;TOP3A;ZNF711
FREAC2	64	ABCA1;ADAM12;ATXN7L1;BMP2;BRAF;BRIP1;BUB1;CCND1;CDKN1A;CGA;CREB5;CTH;CXCL5;DOCK5;ET3;EXOSC9;FBXW7;FEN1;FMR1;FOS;GADD45A;GJA1;HOXA1;HSH2D;HSPG2;ID2;IFIH1;ISG20;JADE2;JUNB;KIF20A;KLF3;MAP2K6;MAP3K13;MAP3K8;MCM7;MDK;MDM2;MID1;MMP13;MN1;NID2;NR4A1;NR4A2;PAPPA;PLAU;POU2F1;PPM1D;RASD1;REEP4;RREB1;S1PR1;SLC16A6;SLC25A28;SNAP25;SPEN;STARD13;STX16;TCF4;TLK2;TNIP1;TOB1;ZFHX4;ZNF711
P53	30	ABCA12;AEN;BATF2;BAZ2A;BRAF;C6orf62;CCP110;CD68;CDKN1A;DYRK3;FAM122C;FOSL1;LMTK2;MAP3K13;MDK;MDM2;MICALL2;NUP93;OTX1;PML;PPM1D;PSME2;RAP2B;RNF31;RPS27L;SLC7A1;TBX2;TLE4;TMC7;ZBTB21
STAT1	21	BRCA1;CCND1;GLA;H1F0;IRF1;JADE2;MAP3K8;MARS;MTF1;MUC1;NCOA3;NFKBIZ;PDE4D;SERPING1;SLC6A14;SLC9A1;STX16;SYMPK;TCERG1;TLK2;ZNFX1
Transcription Factor Target (TFT) Overrepresentation Analysis Results from WebGestalt (using mSigDB as data source)
Webgestalt: Wang, J., Vasaikar, S., Shi, Z., Greer, M., & Zhang, B. 2017. WebGestalt 2017: a more comprehensive, powerful, flexible and interactive gene set enrichment analysis toolkit. Nucleic Acids Res. 45: p. W130-W137.
geneSet	TFT site family	link	overlap	pvalue	FDR	overlap_Id	user_Id (Gene names)
$IRF_Q6	IRF	http://www.broadinstitute.org/gsea/msigdb/cards/$IRF_Q6	53	0	0	10379;567;51251;11011;10561;2152;54897;3430;4891;4343;55601;9246;6737;3965;103;10635;80315;9636;51667;10371;595;10068;2069;8038;2120;6238;282617;55080;282616;4005;3627;6892;116071;23070;684;2332;9201;3107;3134;6495;58985;222255;64108;5696;10616;151636;840;64761;25865;5699;79132;10312;3433	IFIT2;BST2;ISG15;LGALS9;IL18BP;IFI44;UBE2L6;DDX60;PARP12;HLA-F;HLA-C;DTX3L;IFI35;B2M;EREG;PSMB8;NT5C3A;TRIM21;IRF9;BATF2;ADAR;IL22RA1;IFNL3;TAPBPL;CMTR1;CASZ1;RAD51AP1;F3;SEMA3A;RTP4;MO10;PRKD2;CASP7;RRBP1;TLK2;LMO2;FMR1;IFNL2;DHX58;CPEB4;NUB1;TAPBP;ADAM12;TCIRG1;RBCK1;CCND1;ATXN7L1;SLC11A2;ET6;DCLK1;PSMB10;SIX1;CXCL10
$ISRE_01	IRF	http://www.broadinstitute.org/gsea/msigdb/cards/$ISRE_01	52	2.22045e-16	4.52231e-14	5905;10379;567;51251;5608;10561;10133;4891;4343;55601;6737;10635;9636;51667;11274;94240;2069;59345;5371;25788;2120;6238;282617;282616;6373;3627;54739;6892;116071;81894;684;2332;3107;3134;6495;58985;222255;64108;23586;151636;10616;7318;5013;5284;84458;25865;79132;30844;10312;3433;3437;64135	XAF1;IFIT2;IFIT3;BST2;ISG15;IFI44;DDX58;USP18;IFIH1;DDX60;HLA-F;UBA7;HLA-C;DTX3L;B2M;EREG;NT5C3A;TRIM21;IRF9;PML;PIGR;BATF2;IL22RA1;IFNL3;OPTN;RAD51AP1;RTP4;MO10;PRKD2;RRBP1;FMR1;IFNL2;CXCL11;EPSTI1;DHX58;GNB4;NUB1;TAPBP;MAP2K6;OTX1;TCIRG1;RBCK1;RAD54B;LCOR;SLC25A28;ATXN7L1;SLC11A2;ET6;EHD4;SIX1;CXCL10;RANGAP1
STTTCRNTTT_$IRF_Q6	IRF	http://www.broadinstitute.org/gsea/msigdb/cards/STTTCRNTTT_$IRF_Q6	51	0	0	567;51251;79365;10561;54897;3976;4343;3959;51755;6935;6737;9636;51667;2323;11274;94240;595;10068;8038;10135;2120;23338;55080;55337;54739;3627;6892;116071;81894;55072;684;2332;58985;5696;5698;23586;10616;151636;7318;840;834;5013;5284;25865;5721;5699;79132;6890;10312;3433;3437	XAF1;IFIT2;IFIT3;BST2;ISG15;IL18BP;IFI44;PSMB9;DDX58;USP18;TAP1;UBA7;DTX3L;B2M;LGALS3BP;PSMB8;NT5C3A;TRIM21;C19orf66;LIF;CASP1;PIGR;BATF2;FLT3LG;IL22RA1;TAPBPL;CASZ1;PSME2;MO10;PRKD2;CASP7;BHLHE41;CDK12;FMR1;EPSTI1;DHX58;NUB1;TAPBP;OTX1;ADAM12;JADE2;TCIRG1;RBCK1;CCND1;SLC25A28;RNF31;NAMPT;ET6;PSMB10;ZEB1;CXCL10
$ICSBP_Q6	IRF	http://www.broadinstitute.org/gsea/msigdb/cards/$ICSBP_Q6	49	2.44249e-14	3.7309e-12	567;51251;5608;10561;3430;4891;4343;3909;103;10635;80315;57194;9636;4790;11274;10068;2069;6322;6238;3708;23338;55080;282617;282616;6892;116071;23070;684;2332;6495;58985;3431;5696;5698;151636;10616;7318;840;5013;221079;1520;5284;64761;25865;1643;6890;10312;3437;64135	IFIT3;BST2;ISG15;IL18BP;IFI44;PSMB9;USP18;IFIH1;PARP12;SP110;TAP1;UBA7;DTX3L;IFI35;B2M;EREG;CTSS;PSMB8;NT5C3A;PIGR;BATF2;ADAR;IL22RA1;IFNL3;TAPBPL;CMTR1;RAD51AP1;LAMA3;MO10;PRKD2;CASP7;ITPR1;RRBP1;SCML1;FMR1;ARL5B;ATP10A;IFNL2;CPEB4;TAPBP;MAP2K6;OTX1;JADE2;TCIRG1;RBCK1;SLC11A2;DDB2;NFKB1;SIX1
$IRF7_01	IRF	http://www.broadinstitute.org/gsea/msigdb/cards/$IRF7_01	45	5.61551e-12	6.86215e-10	51251;1326;11011;5608;10133;54897;3976;3959;4343;8675;55601;8676;56956;6737;8638;103;9636;11274;94240;10068;4842;55337;6892;54739;3627;116071;23070;81894;4015;684;5144;58985;3431;5993;4929;5698;23586;151636;10616;2353;7318;840;64761;6890;3433	XAF1;IFIT2;OASL;BST2;ISG15;IL18BP;PSMB9;DDX58;USP18;DDX60;PARP12;SP110;TAP1;UBA7;DTX3L;LGALS3BP;NT5C3A;TRIM21;C19orf66;LIF;BATF2;ADAR;IL22RA1;CMTR1;CASZ1;OPTN;STX11;MO10;CASP7;TLK2;STX16;EPSTI1;MAP3K8;NOS1;RFX5;TAPBP;MAP2K6;LOX;PDE4D;RBCK1;SLC25A28;NR4A2;LHX9;FOS;CXCL10
$IRF1_01	IRF	http://www.broadinstitute.org/gsea/msigdb/cards/$IRF1_01	36	3.80512e-07	2.32493e-05	1081;10379;567;51251;11011;2152;54897;3976;8676;6737;9636;2323;11274;50515;3569;282617;282616;6373;3627;6892;54739;3589;3601;4015;684;3107;6352;1479;5696;5698;23586;151636;5284;84458;5699;6890	XAF1;BST2;ISG15;CCL5;PSMB9;DDX58;USP18;TAP1;HLA-C;DTX3L;B2M;PSMB8;NT5C3A;TRIM21;IRF9;LIF;PIGR;FLT3LG;IFNL3;CASZ1;F3;IL11;STX11;IL15RA;TLK2;IL6;CHST11;IFNL2;CXCL11;CGA;TAPBP;LOX;CSTF3;LCOR;PSMB10;CXCL10
$IRF1_Q6	IRF	http://www.broadinstitute.org/gsea/msigdb/cards/$IRF1_Q6	28	0.000871199	0.0133076	51251;54897;8675;6737;51667;26137;4322;10068;9319;6615;282617;55080;282616;6892;4015;55072;3107;27327;10616;5013;1520;25865;8493;5721;5699;10725;10312;51773	IL18BP;HLA-C;CTSS;NT5C3A;TRIM21;IFNL3;TAPBPL;CASZ1;PSME2;PRKD2;ZBTB20;NFAT5;STX16;RSF1;TRIP13;MMP13;IFNL2;TNRC6A;NUB1;TAPBP;LOX;OTX1;TCIRG1;RBCK1;RNF31;PPM1D;PSMB10;SNAI1
$IRF2_01	IRF	http://www.broadinstitute.org/gsea/msigdb/cards/$IRF2_01	25	5.40142e-08	4.71467e-06	567;3627;3589;6892;54739;51251;3601;684;54897;3976;5696;5698;23586;151636;2323;11274;84515;5013;5284;25865;5966;6890;10312;282617;282616	XAF1;BST2;PSMB9;DDX58;USP18;TAP1;DTX3L;B2M;PSMB8;NT5C3A;LIF;PIGR;FLT3LG;IFNL3;CASZ1;IL11;IL15RA;PRKD2;IFNL2;TAPBP;OTX1;TCIRG1;REL;MCM8;CXCL10
$E2F_Q6	E2F	http://www.broadinstitute.org/gsea/msigdb/cards/$E2F_Q6	36	6.90301e-08	5.27217e-06	83879;85236;26271;5111;63967;2146;81620;25896;990;983;5888;2177;6241;23649;5430;8318;23338;79733;79915;64785;163786;8359;29028;10714;8350;7112;144455;84515;4176;4171;4172;8493;1643;51704;993;116028	CLSPN;FANCD2;CDC6;ATAD2;E2F8;RRM2;RMI2;POLA2;CDC25A;EZH2;CDC45;ATAD5;POLR2A;HIST1H4A;MCM2;CDT1;MCM7;HIST1H2BK;TMPO;CDK1;PCNA;MCM3;E2F7;FBXO5;JADE2;CDCA7;PPM1D;DDB2;SASS6;RAD51;GINS3;HIST1H3A;GPRC5B;POLD3;INTS7;MCM8
$E2F1DP1RB_01	E2F	http://www.broadinstitute.org/gsea/msigdb/cards/$E2F1DP1RB_01	34	4.6548e-07	2.58553e-05	83879;85236;3978;26271;5111;63967;2146;81620;25896;990;983;5888;6241;23649;5430;57103;23338;79733;79915;64785;163786;29028;10714;7112;144455;84515;4176;4171;4172;8493;1643;51704;993;116028	CLSPN;CDC6;ATAD2;E2F8;LIG1;RRM2;RMI2;POLA2;CDC25A;EZH2;ATAD5;POLR2A;MCM2;CDT1;MCM7;HIST1H2BK;TMPO;CDK1;PCNA;MCM3;E2F7;FBXO5;JADE2;CDCA7;PPM1D;DDB2;TIGAR;SASS6;RAD51;GINS3;GPRC5B;POLD3;INTS7;MCM8
$E2F_Q4	E2F	http://www.broadinstitute.org/gsea/msigdb/cards/$E2F_Q4	34	7.78967e-07	3.66114e-05	83879;85236;26271;5111;63967;2146;25896;81620;990;983;5888;2177;6241;23649;5430;8318;23338;79733;79915;64785;163786;29028;10714;7112;144455;84515;4176;4171;4172;8493;1643;51704;993;116028	CLSPN;FANCD2;CDC6;ATAD2;E2F8;RRM2;RMI2;POLA2;CDC25A;EZH2;CDC45;ATAD5;POLR2A;MCM2;CDT1;MCM7;HIST1H2BK;TMPO;CDK1;PCNA;MCM3;E2F7;FBXO5;JADE2;CDCA7;PPM1D;DDB2;SASS6;RAD51;GINS3;GPRC5B;POLD3;INTS7;MCM8
$E2F1_Q6	E2F	http://www.broadinstitute.org/gsea/msigdb/cards/$E2F1_Q6	33	1.83154e-06	7.46046e-05	83879;85236;4998;26271;5111;63967;2146;81620;990;983;2177;6241;5430;23338;79733;79915;64785;163786;8359;29028;10714;8350;7112;144455;84515;4176;4171;4172;8493;51704;4439;993;116028	CLSPN;FANCD2;CDC6;ATAD2;E2F8;RRM2;RMI2;CDC25A;EZH2;ATAD5;POLR2A;MSH5;HIST1H4A;MCM2;CDT1;MCM7;HIST1H2BK;TMPO;CDK1;PCNA;MCM3;E2F7;ORC1;FBXO5;JADE2;CDCA7;PPM1D;SASS6;GINS3;HIST1H3A;GPRC5B;POLD3;MCM8
$E2F4DP1_01	E2F	http://www.broadinstitute.org/gsea/msigdb/cards/$E2F4DP1_01	33	2.95721e-06	0.000112929	83879;85236;3978;26271;5111;63967;2146;990;983;2177;6241;5430;57103;23338;79733;79915;64785;163786;8359;29028;10714;8350;7112;144455;84515;4176;4171;4172;8493;51704;4439;993;116028	CLSPN;FANCD2;CDC6;ATAD2;E2F8;LIG1;RRM2;RMI2;CDC25A;EZH2;ATAD5;POLR2A;MSH5;HIST1H4A;MCM2;MCM7;HIST1H2BK;TMPO;CDK1;PCNA;MCM3;E2F7;FBXO5;JADE2;CDCA7;PPM1D;TIGAR;SASS6;GINS3;HIST1H3A;GPRC5B;POLD3;MCM8
$E2F_02	E2F	http://www.broadinstitute.org/gsea/msigdb/cards/$E2F_02	31	1.62909e-05	0.000473987	83879;85236;26271;5111;63967;2146;990;983;2177;6241;5430;23338;79733;79915;64785;163786;8359;29028;10714;8350;7112;144455;84515;4176;4171;4172;8493;51704;4439;993;116028	CLSPN;FANCD2;CDC6;ATAD2;E2F8;RRM2;RMI2;CDC25A;EZH2;ATAD5;POLR2A;MSH5;HIST1H4A;MCM2;MCM7;HIST1H2BK;TMPO;CDK1;PCNA;MCM3;E2F7;FBXO5;JADE2;CDCA7;PPM1D;SASS6;GINS3;HIST1H3A;GPRC5B;POLD3;MCM8
$E2F1DP1_01	E2F	http://www.broadinstitute.org/gsea/msigdb/cards/$E2F1DP1_01	31	1.62909e-05	0.000473987	83879;85236;26271;5111;63967;2146;990;983;2177;6241;5430;23338;79733;79915;64785;163786;8359;29028;10714;8350;7112;144455;84515;4176;4171;4172;8493;51704;4439;993;116028	CLSPN;FANCD2;CDC6;ATAD2;E2F8;RRM2;RMI2;CDC25A;EZH2;ATAD5;POLR2A;MSH5;HIST1H4A;MCM2;MCM7;HIST1H2BK;TMPO;CDK1;PCNA;MCM3;E2F7;FBXO5;JADE2;CDCA7;PPM1D;SASS6;GINS3;HIST1H3A;GPRC5B;POLD3;MCM8
$E2F1DP2_01	E2F	http://www.broadinstitute.org/gsea/msigdb/cards/$E2F1DP2_01	31	1.62909e-05	0.000473987	83879;85236;26271;5111;63967;2146;990;983;2177;6241;5430;23338;79733;79915;64785;163786;8359;29028;10714;8350;7112;144455;84515;4176;4171;4172;8493;51704;4439;993;116028	CLSPN;FANCD2;CDC6;ATAD2;E2F8;RRM2;RMI2;CDC25A;EZH2;ATAD5;POLR2A;MSH5;HIST1H4A;MCM2;MCM7;HIST1H2BK;TMPO;CDK1;PCNA;MCM3;E2F7;FBXO5;JADE2;CDCA7;PPM1D;SASS6;GINS3;HIST1H3A;GPRC5B;POLD3;MCM8
$E2F4DP2_01	E2F	http://www.broadinstitute.org/gsea/msigdb/cards/$E2F4DP2_01	31	1.62909e-05	0.000473987	83879;85236;26271;5111;63967;2146;990;983;2177;6241;5430;23338;79733;79915;64785;163786;8359;29028;10714;8350;7112;144455;84515;4176;4171;4172;8493;51704;4439;993;116028	CLSPN;FANCD2;CDC6;ATAD2;E2F8;RRM2;RMI2;CDC25A;EZH2;ATAD5;POLR2A;MSH5;HIST1H4A;MCM2;MCM7;HIST1H2BK;TMPO;CDK1;PCNA;MCM3;E2F7;FBXO5;JADE2;CDCA7;PPM1D;SASS6;GINS3;HIST1H3A;GPRC5B;POLD3;MCM8
$E2F1_Q6_01	E2F	http://www.broadinstitute.org/gsea/msigdb/cards/$E2F1_Q6_01	31	1.77541e-05	0.000493079	83879;85236;4998;5167;26271;650;6935;5111;63967;2146;25896;5888;23649;8318;23338;79733;79915;163786;29028;10714;7112;84515;4176;835;4171;4172;8493;1643;51704;5451;993	POU2F1;CLSPN;BMP2;ATAD2;E2F8;POLA2;CDC25A;EZH2;CDC45;ATAD5;MCM2;MCM7;HIST1H2BK;TMPO;PCNA;MCM3;ORC1;FBXO5;JADE2;CDCA7;ENPP1;PPM1D;DDB2;SASS6;RAD51;GPRC5B;CASP2;POLD3;INTS7;ZEB1;MCM8
$E2F_Q6_01	E2F	http://www.broadinstitute.org/gsea/msigdb/cards/$E2F_Q6_01	31	2.48846e-05	0.00063352	83879;3978;4998;56999;64651;26271;5111;2146;25896;990;5888;6241;9175;8318;23338;79733;163786;29028;1026;10733;144455;4176;835;4171;4172;8493;1643;9833;51704;993;116028	CDKN1A;MELK;CDC6;ATAD2;E2F8;LIG1;RRM2;RMI2;CDC25A;EZH2;CDC45;MCM2;MCM7;PCNA;MCM3;E2F7;ORC1;FBXO5;JADE2;CDCA7;ADAMTS9;PLK4;PPM1D;DDB2;SASS6;RAD51;GPRC5B;CASP2;MAP3K13;CSRNP1;INTS7
$E2F1_Q3	E2F	http://www.broadinstitute.org/gsea/msigdb/cards/$E2F1_Q3	30	9.1513e-05	0.00204874	83879;85236;4998;26271;5111;63967;2146;990;983;6241;5430;7037;23338;79733;79915;64785;163786;29028;10714;10733;7112;144455;84515;4176;4171;4172;8493;51704;993;116028	CLSPN;CDC6;ATAD2;E2F8;RRM2;RMI2;CDC25A;EZH2;ATAD5;POLR2A;MCM2;MCM7;HIST1H2BK;TMPO;CDK1;PCNA;TFRC;MCM3;E2F7;ORC1;FBXO5;JADE2;CDCA7;PLK4;PPM1D;SASS6;GINS3;GPRC5B;POLD3;MCM8
$E2F_Q4_01	E2F	http://www.broadinstitute.org/gsea/msigdb/cards/$E2F_Q4_01	29	0.000129502	0.00272848	83879;4998;64651;26271;5111;2146;25896;990;5888;9175;23649;8318;23338;79733;9735;64785;163786;29028;10733;144455;4176;835;4171;4172;8493;1643;9833;51704;993	MELK;CDC6;ATAD2;KNTC1;E2F8;POLA2;CDC25A;EZH2;CDC45;MCM2;MCM7;PCNA;MCM3;E2F7;ORC1;FBXO5;JADE2;CDCA7;PLK4;PPM1D;DDB2;SASS6;RAD51;GINS3;GPRC5B;CASP2;MAP3K13;CSRNP1;INTS7
$E2F_03	E2F	http://www.broadinstitute.org/gsea/msigdb/cards/$E2F_03	29	0.000248264	0.0048932	83879;3978;4998;64651;26271;55345;2146;25896;990;5888;23649;8318;23338;79733;9735;163786;4929;29028;10733;1026;144455;4176;4171;4172;8493;1643;9833;993;116028	CDKN1A;MELK;CDC6;ATAD2;KNTC1;E2F8;LIG1;RMI2;POLA2;CDC25A;EZH2;CDC45;MCM2;MCM7;MCM3;E2F7;ORC1;FBXO5;JADE2;CDCA7;ZGRF1;PLK4;NR4A2;PPM1D;DDB2;SASS6;RAD51;CSRNP1;INTS7
$E2F_Q3	E2F	http://www.broadinstitute.org/gsea/msigdb/cards/$E2F_Q3	27	0.00034579	0.00621404	83879;85236;3978;4998;26271;5111;2146;25896;990;983;5888;23649;8318;57103;7037;23338;79733;163786;29028;10733;144455;84515;4176;4171;4172;1643;993	CDC6;ATAD2;E2F8;LIG1;POLA2;CDC25A;EZH2;CDC45;MCM2;MCM7;HIST1H2BK;CDK1;PCNA;TFRC;MCM3;E2F7;ORC1;FBXO5;JADE2;CDCA7;PLK4;DDB2;TIGAR;SASS6;RAD51;INTS7;MCM8
$E2F_Q3_01	E2F	http://www.broadinstitute.org/gsea/msigdb/cards/$E2F_Q3_01	27	0.000599832	0.0101805	83879;85236;64651;26271;5111;2146;25896;990;983;7091;5888;23649;8318;23338;79733;64785;163786;29028;144455;84515;4176;835;4171;4172;1643;9833;993	MELK;CDC6;ATAD2;E2F8;POLA2;CDC25A;EZH2;CDC45;TLE4;MCM2;MCM7;HIST1H2BK;CDK1;PCNA;MCM3;E2F7;FBXO5;JADE2;CDCA7;DDB2;SASS6;RAD51;GINS3;CASP2;CSRNP1;INTS7;MCM8
$E2F1_Q4	E2F	http://www.broadinstitute.org/gsea/msigdb/cards/$E2F1_Q4	27	0.000943631	0.0140624	56999;24137;64651;3976;26271;5111;63967;2146;25896;990;5888;9175;23649;8318;3708;11113;79733;9735;81;163786;1889;79866;4929;144455;1643;9833;116028	LIF;MELK;CLSPN;CDC6;KNTC1;E2F8;RMI2;POLA2;KIF4A;EZH2;CDC45;ITPR1;PCNA;E2F7;FBXO5;ACTN4;BORA;ECE1;CIT;ADAMTS9;NR4A2;DDB2;SASS6;RAD51;MAP3K13;CSRNP1;INTS7
$E2F1_Q4_01	E2F	http://www.broadinstitute.org/gsea/msigdb/cards/$E2F1_Q4_01	26	0.000839314	0.0131493	83879;85236;64651;26271;5111;2146;25896;990;983;7091;5888;23649;8318;23338;79733;64785;163786;29028;84515;4176;835;4171;4172;1643;9833;993	MELK;CDC6;ATAD2;E2F8;POLA2;CDC25A;EZH2;CDC45;TLE4;MCM2;MCM7;HIST1H2BK;CDK1;PCNA;MCM3;FBXO5;JADE2;CDCA7;DDB2;SASS6;RAD51;GINS3;CASP2;CSRNP1;INTS7;MCM8
SGCGSSAAA_$E2F1DP2_01	E2F	http://www.broadinstitute.org/gsea/msigdb/cards/SGCGSSAAA_$E2F1DP2_01	24	3.77023e-05	0.000921445	83879;85236;79915;64785;8359;26271;29028;10714;8350;5111;63967;4176;990;4171;4172;8493;6241;51704;5430;4439;993;23338;79733;116028	CLSPN;CDC6;ATAD2;E2F8;RRM2;RMI2;CDC25A;ATAD5;POLR2A;MSH5;HIST1H4A;MCM2;MCM7;HIST1H2BK;PCNA;MCM3;FBXO5;JADE2;CDCA7;PPM1D;GINS3;HIST1H3A;GPRC5B;POLD3
$E2F1_Q3_01	E2F	http://www.broadinstitute.org/gsea/msigdb/cards/$E2F1_Q3_01	20	0.0749776	0.420287	85236;11011;673;9794;2146;25896;7804;81894;9201;3726;29028;3675;10733;7071;4176;8061;84458;51773;993;116028	FOSL1;ATAD2;LRP8;RMI2;CDC25A;EZH2;TLK2;BRAF;RSF1;MCM7;HIST1H2BK;KLF10;MAML1;ITGA3;LCOR;SLC25A28;PLK4;DCLK1;JUNB;INTS7
KTGGYRSGAA_UNKNOWN	E2F	http://www.broadinstitute.org/gsea/msigdb/cards/KTGGYRSGAA_UNKNOWN	13	0.000438538	0.00765562	2146;4176;83879;8565;6239;3978;4172;4998;29128;1643;253714;64946;116028	LIG1;RMI2;EZH2;UHRF1;MCM7;MCM3;RREB1;ORC1;YARS;CENPH;CDCA7;DDB2;MMS22L
$E2F_Q2	E2F	http://www.broadinstitute.org/gsea/msigdb/cards/$E2F_Q2	10	0.575317	0.94612	10250;4998;79723;114769;127544;55454;55920;5451;116496;7804	CARD16;RNF19B;POU2F1;LRP8;ORC1;FAM129A;SRRM1;SU39H2;CSGALNACT2;RCC2
$E2F_01	E2F	http://www.broadinstitute.org/gsea/msigdb/cards/$E2F_01	9	0.0159718	0.15248	144455;8348;85236;835;4171;4172;5111;8336;116028	HIST1H2BO;RMI2;MCM2;HIST1H2BK;PCNA;MCM3;E2F7;HIST1H2AM;CASP2
$NFKB_Q6	NFKB	http://www.broadinstitute.org/gsea/msigdb/cards/$NFKB_Q6	37	1.76667e-07	1.19937e-05	5743;483;154810;64207;1326;51365;5795;57530;4792;4891;57466;1969;5328;4791;9536;7869;3383;2920;26298;1540;4842;3627;5069;23013;6352;2564;5993;84807;51278;85439;10318;2081;9887;3054;5966;10725;51773	CCL5;NFKB2;PTGS2;ATP1B3;EPHA2;PTGES;IER5;NFKBIA;PAPPA;NFAT5;GABRE;SCAF4;RSF1;IRF2BPL;ERN1;NFKBID;AMOTL1;SPEN;MAP3K8;SEMA3B;NOS1;CXCL2;PTPRJ;RFX5;EHF;PLA1A;CGN;HCFC1;STON2;TNIP1;ICAM1;SLC11A2;REL;CYLD;SMG7;PLAU;CXCL10
$NFKB_C	NFKB	http://www.broadinstitute.org/gsea/msigdb/cards/$NFKB_C	36	1.33611e-06	5.83115e-05	5743;154810;1326;51365;5795;4792;972;57466;4791;9536;7869;8189;3383;9175;26298;1540;6367;6616;3627;5069;9201;56852;83667;6352;3301;3934;51278;2353;10318;1894;3054;10725;51773;3398;231;3659	CCL5;NFKB2;IRF1;PTGS2;LCN2;CCL22;PTGES;ID2;IER5;NFKBIA;PAPPA;NFAT5;SCAF4;RSF1;AMOTL1;MAP3K8;SEMA3B;PTPRJ;EHF;PLA1A;SESN2;AKR1B1;HCFC1;CD74;TNIP1;ICAM1;SNAP25;DNAJA1;CYLD;DCLK1;RAD18;ECT2;SYMPK;MAP3K13;FOS;CXCL10
$NFKB_Q6_01	NFKB	http://www.broadinstitute.org/gsea/msigdb/cards/$NFKB_Q6_01	32	5.09765e-06	0.000183215	154810;5795;4792;4791;9536;7869;3383;5980;1440;26298;1540;6616;3574;330;282617;282616;5069;5971;9201;6352;5993;84807;51278;85439;10318;221079;3604;2081;9887;85301;10725;51773	CCL5;BIRC3;NFKB2;RELB;PTGES;IFNL3;IER5;TNFRSF9;NFKBIA;PAPPA;NFAT5;RE3L;COL27A1;RSF1;ERN1;NFKBID;CSF3;ARL5B;IL7;IFNL2;AMOTL1;SEMA3B;PTPRJ;RFX5;EHF;STON2;TNIP1;ICAM1;SNAP25;CYLD;DCLK1;SMG7
$NFKAPPAB_01	NFKB	http://www.broadinstitute.org/gsea/msigdb/cards/$NFKAPPAB_01	29	0.000326839	0.00605147	1326;3978;4891;5328;4791;3383;6374;2920;26298;1540;2120;330;6373;3627;5971;9201;6352;83667;84807;51278;85439;10318;3604;2081;3054;10725;116496;51773;3659	CCL5;BIRC3;NFKB2;RELB;IRF1;CXCL5;LIG1;IER5;TNFRSF9;NFAT5;RSF1;ERN1;NFKBID;CXCL11;MAP3K8;CXCL2;EHF;FAM129A;SESN2;HCFC1;STON2;TNIP1;ICAM1;SLC11A2;ET6;CYLD;DCLK1;PLAU;CXCL10
$CREL_01	NFKB	http://www.broadinstitute.org/gsea/msigdb/cards/$CREL_01	28	0.000984865	0.0143274	154810;1326;4792;972;6935;4791;9536;3383;26298;1540;6364;330;9120;6373;3627;5971;9201;51804;6352;5993;84807;8870;51278;10318;3604;2081;5966;10725	CCL20;CCL5;BIRC3;NFKB2;RELB;IER3;PTGES;SLC16A6;IER5;TNFRSF9;NFKBIA;NFAT5;ERN1;NFKBID;CXCL11;AMOTL1;MAP3K8;RFX5;EHF;SIX4;CD74;TNIP1;ICAM1;REL;CYLD;DCLK1;ZEB1;CXCL10
$NFKAPPAB65_01	NFKB	http://www.broadinstitute.org/gsea/msigdb/cards/$NFKAPPAB65_01	27	0.000640969	0.0105846	154810;1326;4792;6935;4791;9536;3383;26298;1540;330;9120;6373;3627;5971;9201;51804;6352;5993;84807;8870;51278;10318;3604;2081;5966;10725;51773	CCL5;BIRC3;NFKB2;RELB;IER3;PTGES;SLC16A6;IER5;TNFRSF9;NFKBIA;NFAT5;RSF1;ERN1;NFKBID;CXCL11;AMOTL1;MAP3K8;RFX5;EHF;SIX4;TNIP1;ICAM1;REL;CYLD;DCLK1;ZEB1;CXCL10
GGGNNTTTCC_$NFKB_Q6_01	NFKB	http://www.broadinstitute.org/gsea/msigdb/cards/GGGNNTTTCC_$NFKB_Q6_01	19	0.000305399	0.00583122	5971;9201;4792;6352;972;51278;80315;4791;9536;10318;3604;1540;9683;5966;10725;3569;3339;330;4502	CCL5;BIRC3;NFKB2;MT2A;RELB;PTGES;HSPG2;IER5;TNFRSF9;NFKBIA;NFAT5;IL6;N4BP1;CPEB4;CD74;TNIP1;REL;CYLD;DCLK1
GATTGGY_$NFY_Q6_01	NFY	http://www.broadinstitute.org/gsea/msigdb/cards/GATTGGY_$NFY_Q6_01	98	8.41915e-05	0.0019785	567;64782;9985;2537;5912;4281;2717;7804;7552;10535;10460;3134;6843;8359;4643;83990;8350;9493;51278;7453;835;3400;25801;116028;54676;9567;4891;5116;8675;124935;4330;9794;63967;80315;128312;9175;9572;57103;92797;10112;81894;4824;5993;672;10024;25865;7517;8565;23397;26137;29950;983;22974;7091;8349;8334;23077;8318;699;8347;79733;3726;6495;83667;10915;23594;5347;79094;8493;219988;9688;9586;995;993;231…	IFI6;HLA-F;B2M;HIST3H2BB;STAT2;PLK1;AURKA;BUB1;CLSPN;XRCC3;TACC3;NCAPH;TPX2;CDC25C;HIST2H2BE;BRCA1;LRP8;E2F8;RMI2;TROAP;DDIAS;CDC25A;ORC6;CDKN3;IER5;ID4;AEN;PRKD2;MN1;CDC45;TOP2A;KIF23;TLE4;CENPF;ZBTB20;UHRF1;REC8;STX16;STARD4;PCNT;HIST1H4A;ZFHX4;MCM7;NUP93;CDK1;PATL1;NR1D1;HIST1H2BC;MYCBP2;CPEB4;TCERG1;MAML1;RFX5;WARS;EHF;C5orf22;YARS;CYP26B1;SESN2;BORA;RAP2B;RACGAP1;MID1;RNF40;AKR1B1;HELB;ZNF71…
$NFY_Q6_01	NFY	http://www.broadinstitute.org/gsea/msigdb/cards/$NFY_Q6_01	33	2.354e-05	0.000625345	90627;85236;4751;124935;488;26137;8334;8347;6909;92797;7804;11113;10112;79733;5411;11273;7552;83667;8359;79866;5993;4643;5347;79094;8350;8352;84515;9688;81788;91544;29127;993;25801	PLK1;LRP8;E2F8;CDC25A;TBX2;ZBTB20;PNN;HIST1H4A;NUP93;HIST1H2BK;HIST1H2BC;NEK2;ATP2A2;RFX5;UBXN11;SESN2;ATXN2L;BORA;HIST1H3C;RACGAP1;HELB;ZNF711;CIT;MYO1E;HIST1H2AC;HIST1H3A;SLC43A2;NUAK2;STARD13;GCA;MCM8;KIF20A;CHAC1
$NFY_Q6	NFY	http://www.broadinstitute.org/gsea/msigdb/cards/$NFY_Q6	31	9.38867e-05	0.00204874	1591;8242;4751;5116;7153;29950;983;7091;8335;26298;1540;699;6909;7804;11113;79733;7272;7552;51804;6495;83667;4643;83990;79094;8358;91544;1063;29127;220042;9810;25801	BUB1;TTK;LRP8;E2F8;DDIAS;TBX2;TOP2A;TLE4;CENPF;PCNT;CDK1;NEK2;EHF;SIX4;UBXN11;SESN2;CYP24A1;RACGAP1;RNF40;ZNF711;KDM5C;CIT;MYO1E;CYLD;BRIP1;SERTAD1;HIST1H3B;GCA;HIST1H2AB;SIX1;CHAC1
$NFY_01	NFY	http://www.broadinstitute.org/gsea/msigdb/cards/$NFY_01	28	0.000769151	0.0123671	1591;4751;5116;124935;488;6574;25896;983;7091;26298;8318;93349;7804;11113;10460;3726;6495;83667;4643;5347;79094;9493;51278;7071;139324;91544;29127;993	SP140L;PLK1;TACC3;LRP8;CDC25A;IER5;CDC45;KIF23;TLE4;SLC20A1;PCNT;CDK1;KLF10;HDX;NEK2;ATP2A2;EHF;UBXN11;SESN2;CYP24A1;RACGAP1;CIT;MYO1E;SLC43A2;JUNB;SIX1;INTS7;CHAC1
$NFY_C	NFY	http://www.broadinstitute.org/gsea/msigdb/cards/$NFY_C	24	0.0075543	0.0854755	8565;6239;29128;7091;8334;26298;8347;93349;92797;7804;10112;3134;83667;10915;8359;4643;79094;8350;9493;84515;91544;29127;993;25801	HLA-F;SP140L;LRP8;CDC25A;KIF23;TLE4;UHRF1;HIST1H4A;HIST1H2BC;RREB1;TCERG1;EHF;YARS;UBXN11;SESN2;RACGAP1;HELB;MYO1E;HIST1H2AC;HIST1H3A;GCA;MCM8;KIF20A;CHAC1
TGTTTGY_$HNF3_Q6	HNF3	http://www.broadinstitute.org/gsea/msigdb/cards/TGTTTGY_$HNF3_Q6	45	0.375003	0.851772	3005;6239;3174;6925;7091;1440;85407;629;6616;3017;55732;23338;182;5144;3726;7447;9603;9068;2564;11254;219988;79836;9586;993;3398;23180;3872;968;124935;56956;488;51274;10371;26298;9572;283149;55692;10140;6892;51666;80346;222255;3675;672;81688	CFB;CD68;H1F0;RFTN1;SNL1;BRCA1;ID2;SEMA3A;CDC25A;C1orf112;TLE4;GABRE;LUC7L;C6orf62;CSF3;ASB4;PATL1;NR1D1;TCF4;NKD1;RREB1;ATP2A2;BCL9L;JAG1;TAPBP;EHF;REEP4;SLC6A14;KLF3;HNF4G;PDE4D;TOB1;JADE2;HIST1H2BD;ITGA3;CREB5;ATXN7L1;SNAP25;LONRF3;KRT17;NFE2L3;ANGPTL1;SLC43A2;JUNB;LHX9
$HNF3_Q6	HNF3	http://www.broadinstitute.org/gsea/msigdb/cards/$HNF3_Q6	24	0.000231	0.00470469	6239;3872;56956;488;9175;85407;9572;6616;55732;55692;10140;7448;80346;9068;222255;3164;83990;3675;1026;23098;219988;56603;64116;3397	CDKN1A;NR4A1;C1orf112;LUC7L;PATL1;NR1D1;SARM1;NKD1;RREB1;ATP2A2;REEP4;CYP26B1;ID1;TOB1;ITGA3;TN;ATXN7L1;SNAP25;KRT17;BRIP1;ANGPTL1;MAP3K13;LHX9;SLC39A8
$HNF3ALPHA_Q6	HNF3	http://www.broadinstitute.org/gsea/msigdb/cards/$HNF3ALPHA_Q6	18	0.0552354	0.334752	55247;6239;3872;51274;9175;85407;6322;55692;10140;7448;5144;9068;3675;1026;23098;219988;64116;3397	CDKN1A;LUC7L;SCML1;PATL1;SARM1;NKD1;RREB1;KLF3;PDE4D;ID1;TOB1;ITGA3;TN;KRT17;ANGPTL1;MAP3K13;SLC39A8;NEIL3
$OCT1_Q6	OCT	http://www.broadinstitute.org/gsea/msigdb/cards/$OCT1_Q6	28	0.00186982	0.0265689	83879;5608;3976;6925;488;85450;26137;128312;1440;8335;8334;6322;26298;6775;8347;4842;4281;5144;6495;7447;7187;8358;1017;84458;25914;51704;5966;168455	LIF;HIST3H2BB;SNL1;ITPRIP;ZBTB20;SCML1;CSF3;HIST1H2BC;TCF4;RTTN;ATP2A2;NOS1;MAP2K6;EHF;PDE4D;MID1;STAT4;CDCA7;LCOR;TRAF3;REL;HIST1H2AC;CCDC71L;GPRC5B;HIST1H3B;CDK2;HIST1H2AB;SIX1
$OCT_Q6	OCT	http://www.broadinstitute.org/gsea/msigdb/cards/$OCT_Q6	27	0.00242403	0.0308558	8342;85236;5608;64651;488;85450;8349;1440;8335;8334;25841;26298;6775;8347;4281;5144;7447;7187;8358;8352;1017;84458;25914;27338;51704;5966;168455	SNL1;HIST2H2BE;ITPRIP;CSF3;HIST1H2BK;HIST1H2BC;RTTN;ATP2A2;MAP2K6;EHF;PDE4D;HIST1H3C;MID1;STAT4;LCOR;UBE2S;TRAF3;REL;HIST1H2AC;CCDC71L;ABTB2;GPRC5B;CSRNP1;HIST1H3B;CDK2;HIST1H2AB;HIST1H2BM
$OCT_C	OCT	http://www.broadinstitute.org/gsea/msigdb/cards/$OCT_C	27	0.00256108	0.0319351	8348;85236;5608;26137;128312;1440;8335;8334;25841;26298;6775;9572;8347;8336;684;5144;6495;7447;8358;8352;6506;1017;84458;3604;27338;5966;5451	BST2;HIST3H2BB;HIST1H2BO;POU2F1;SNL1;SLC1A2;TNFRSF9;ZBTB20;CSF3;HIST1H2BK;NR1D1;HIST1H2BC;MAP2K6;EHF;PDE4D;HIST1H3C;STAT4;LCOR;HIST1H2AM;UBE2S;REL;HIST1H2AC;ABTB2;HIST1H3B;CDK2;HIST1H2AB;SIX1
$OCT1_Q5_01	OCT	http://www.broadinstitute.org/gsea/msigdb/cards/$OCT1_Q5_01	26	0.00711559	0.0820307	8342;85236;51365;5608;64651;488;85450;1440;8335;8334;26298;6775;8347;4842;4281;5144;7447;7187;8358;8352;1017;84458;25914;27338;51704;5966	SNL1;ITPRIP;CSF3;HIST1H2BK;HIST1H2BC;RTTN;ATP2A2;NOS1;MAP2K6;EHF;PLA1A;PDE4D;HIST1H3C;MID1;STAT4;LCOR;UBE2S;TRAF3;REL;HIST1H2AC;GPRC5B;CSRNP1;HIST1H3B;CDK2;HIST1H2AB;HIST1H2BM
YATGNWAAT_$OCT_C	OCT	http://www.broadinstitute.org/gsea/msigdb/cards/YATGNWAAT_$OCT_C	26	0.135123	0.554093	23421;55247;85236;57466;6925;85450;595;8349;1440;8334;25841;8347;4842;4281;684;7022;222255;8352;1017;84458;27338;51704;5966;144811;10158;3398	BST2;HIST2H2BE;ID2;ITPRIP;SCAF4;CSF3;HIST1H2BK;HIST1H2BC;TCF4;NOS1;HIST1H3C;CCND1;MID1;LCOR;TFAP2C;ATXN7L1;UBE2S;REL;HIST1H2AC;LACC1;PDZK1IP1;ABTB2;GPRC5B;ITGB3BP;CDK2;NEIL3
$OCT1_B	OCT	http://www.broadinstitute.org/gsea/msigdb/cards/$OCT1_B	25	0.010955	0.115405	8342;85236;5608;64651;8349;1440;8335;8334;25841;26298;6775;9572;8347;4281;5144;7447;8358;8352;6506;1017;84458;27338;51704;5966;3433	IFIT2;SNL1;HIST2H2BE;SLC1A2;CSF3;HIST1H2BK;NR1D1;HIST1H2BC;MAP2K6;EHF;PDE4D;HIST1H3C;MID1;STAT4;LCOR;UBE2S;REL;HIST1H2AC;ABTB2;GPRC5B;CSRNP1;HIST1H3B;CDK2;HIST1H2AB;HIST1H2BM
$OCT1_05	OCT	http://www.broadinstitute.org/gsea/msigdb/cards/$OCT1_05	24	0.00964737	0.103413	55247;83879;5608;3981;5167;488;26137;128312;8334;6322;26298;6775;3569;4842;4281;56965;5144;6495;51200;2353;1017;84458;51704;5451	HIST3H2BB;POU2F1;ZBTB20;SCML1;PARP6;IL6;ATP2A2;NOS1;MAP2K6;EHF;PDE4D;MID1;STAT4;CDCA7;LCOR;ENPP1;HIST1H2AC;LIG4;CPA4;GPRC5B;FOS;CDK2;SIX1;NEIL3
$OCT1_01	OCT	http://www.broadinstitute.org/gsea/msigdb/cards/$OCT1_01	22	0.050647	0.322347	55247;8342;5608;6925;85450;26137;595;8349;1440;8334;8347;4281;5144;51200;8352;6506;1017;84458;27338;5966;5451;3400	POU2F1;HIST2H2BE;SLC1A2;ITPRIP;ID4;ZBTB20;CSF3;HIST1H2BC;TCF4;MAP2K6;PDE4D;HIST1H3C;CCND1;MID1;LCOR;UBE2S;REL;HIST1H2AC;CPA4;CDK2;NEIL3;HIST1H2BM
$OCT1_06	OCT	http://www.broadinstitute.org/gsea/msigdb/cards/$OCT1_06	18	0.252923	0.739406	3174;57466;6935;26137;25788;57047;4015;833;9201;5144;6792;55294;11232;5013;8202;9586;55959;3400	PLSCR2;ID4;ZBTB20;POLG2;SCAF4;FBXW7;LOX;OTX1;HNF4G;PDE4D;RAD54B;CREB5;SULF2;NCOA3;DCLK1;CDKL5;ZEB1;CARS
$POU3F2_02	OCT	http://www.broadinstitute.org/gsea/msigdb/cards/$POU3F2_02	18	0.258137	0.747528	55247;9567;6239;4520;10371;1440;8334;8347;1847;6892;4015;684;6495;7022;8352;81688;84458;5451	BST2;DUSP5;POU2F1;SEMA3A;C6orf62;CSF3;HIST1H2BC;RREB1;TAPBP;LOX;MTF1;HIST1H3C;LCOR;TFAP2C;HIST1H2AC;SIX1;NEIL3;GTPBP1
$OCT1_02	OCT	http://www.broadinstitute.org/gsea/msigdb/cards/$OCT1_02	12	0.561956	0.937101	5795;6925;57169;26137;10371;54438;5430;182;4015;259266;5144;5451	ZNFX1;POU2F1;SEMA3A;ZBTB20;POLR2A;TCF4;ASPM;JAG1;PTPRJ;LOX;GFOD1;PDE4D
$OCT1_03	OCT	http://www.broadinstitute.org/gsea/msigdb/cards/$OCT1_03	11	0.772206	0.983363	54897;4792;6925;10371;9572;4281;64699;182;55294;83743;9586	CASZ1;SEMA3A;TMPRSS3;NFKBIA;FBXW7;NR1D1;TCF4;JAG1;MID1;CREB5;GRWD1
$OCT1_07	OCT	http://www.broadinstitute.org/gsea/msigdb/cards/$OCT1_07	10	0.443216	0.908051	55247;7187;80315;4155;595;159091;1440;4842;4281;10140	CSF3;CPEB4;NOS1;TOB1;CCND1;MID1;FAM122C;TRAF3;MBP;NEIL3
$STAT5A_03	STAT5A	http://www.broadinstitute.org/gsea/msigdb/cards/$STAT5A_03	27	0.00216861	0.0296043	6280;51251;29126;7443;6925;1969;3909;488;8237;26137;8349;59345;2120;3339;10140;81894;5687;55294;7187;3673;26005;5581;84458;219988;9683;79836;9586	NT5C3A;S100A9;EPHA2;HIST2H2BE;HSPG2;LAMA3;ITGA2;ZBTB20;PRKCE;FBXW7;PATL1;TCF4;GNB4;N4BP1;ATP2A2;TOB1;CREB5;LCOR;CD274;SLC25A28;PSMA6;TRAF3;LONRF3;ET6;RK1;C2CD3;USP11
$STAT5A_01	STAT5A	http://www.broadinstitute.org/gsea/msigdb/cards/$STAT5A_01	23	0.0201939	0.176264	10379;710;56999;3976;488;6548;3383;8189;1440;1390;5359;23338;1503;7448;6373;6347;6352;4929;23098;2353;3604;84904;3659	CCL5;PLSCR1;CCL2;IRF9;IRF1;LIF;ARHGEF39;TNFRSF9;CTPS1;SERPING1;SLC9A1;CSF3;CXCL11;SARM1;ATP2A2;JADE2;TN;ADAMTS9;NR4A2;ICAM1;SYMPK;FOS;CREM
$STAT5A_02	STAT5A	http://www.broadinstitute.org/gsea/msigdb/cards/$STAT5A_02	8	0.559178	0.937101	347240;3174;55165;3431;2353;29990;8189;1390	SP110;PILRB;CEP55;KIF24;HNF4G;SYMPK;FOS;CREM
TTCYNRGAA_$STAT5B_01	STAT5B	http://www.broadinstitute.org/gsea/msigdb/cards/TTCYNRGAA_$STAT5B_01	21	0.373635	0.851772	10379;710;56999;3976;2323;8548;8189;3383;10068;1390;7706;5359;23338;7448;6373;6347;6352;23098;3604;159091;84904	CCL5;IL18BP;PLSCR1;CCL2;IRF9;LIF;FLT3LG;TRIM25;ARHGEF39;BLZF1;TNFRSF9;SERPING1;CXCL11;SARM1;JADE2;TN;FAM122C;ADAMTS9;ICAM1;SYMPK;CREM
$STAT5B_01	STAT5B	http://www.broadinstitute.org/gsea/msigdb/cards/$STAT5B_01	18	0.189367	0.653689	10379;710;56999;4792;3976;8189;3383;1390;7706;5359;7448;6373;6347;6352;4929;2353;84904;3659	CCL5;PLSCR1;CCL2;IRF9;IRF1;LIF;TRIM25;ARHGEF39;NFKBIA;SERPING1;CXCL11;TN;ADAMTS9;NR4A2;ICAM1;SYMPK;FOS;CREM
$FOXJ2_01	FOXJ2	http://www.broadinstitute.org/gsea/msigdb/cards/$FOXJ2_01	21	0.00218035	0.0296043	968;9068;222255;83990;488;51274;8870;80315;26137;7091;8493;6322;2920;56603;699;64116;2237;9586;3398;3397;55692	CD68;IER3;BUB1;ID2;TLE4;ZBTB20;LUC7L;SCML1;CPEB4;ATP2A2;CXCL2;CYP26B1;KLF3;ID1;CREB5;ATXN7L1;PPM1D;BRIP1;ANGPTL1;SLC39A8;FEN1
$FOXJ2_02	FOXJ2	http://www.broadinstitute.org/gsea/msigdb/cards/$FOXJ2_02	13	0.611088	0.948949	55247;55787;6925;51274;10371;10140;5144;6347;81688;1894;79776;4973;3397	CCL2;OLR1;SEMA3A;C6orf62;ZFHX4;TCF4;KLF3;PDE4D;ID1;TOB1;TXLNG;ECT2;NEIL3
$HMGIY_Q6	HMGIY	http://www.broadinstitute.org/gsea/msigdb/cards/$HMGIY_Q6	26	0.00224442	0.0298117	3822;483;9180;154810;1326;5608;5596;4792;3976;8675;3383;1440;2117;4842;3339;22795;64699;3627;5144;7022;9334;4929;10714;6541;5451;116496	NID2;LIF;ATP1B3;POU2F1;HSPG2;TMPRSS3;NFKBIA;STX16;CSF3;MAPK4;AMOTL1;MAP3K8;NOS1;MAP2K6;FAM129A;PDE4D;B4GALT5;KLRC2;ET3;TFAP2C;NR4A2;ICAM1;OSMR;POLD3;SLC7A1;CXCL10
$STAT6_01	STAT6	http://www.broadinstitute.org/gsea/msigdb/cards/$STAT6_01	27	0.00242403	0.0308558	154810;51251;5054;29126;5596;154091;4792;7443;6925;488;3383;59345;2120;4842;3339;10140;81894;5687;55294;7187;4929;3673;6541;26005;5581;9683;79836	NT5C3A;SERPINE1;HSPG2;ITGA2;NFKBIA;PRKCE;FBXW7;MAPK4;TCF4;GNB4;AMOTL1;N4BP1;ATP2A2;NOS1;TOB1;CD274;SLC25A28;NR4A2;ICAM1;PSMA6;TRAF3;LONRF3;ET6;RK1;C2CD3;SLC2A12;SLC7A1
$STAT6_02	STAT6	http://www.broadinstitute.org/gsea/msigdb/cards/$STAT6_02	18	0.242623	0.723136	8242;29126;650;1969;80315;7706;23338;55692;10250;5144;6792;115677;9068;864;7187;283209;219988;10725	TRIM25;EPHA2;BMP2;RUNX3;PGM2L1;NFAT5;LUC7L;PATL1;CPEB4;PDE4D;SRRM1;JADE2;KDM5C;CD274;NOSTRIN;TRAF3;ANGPTL1;CDKL5
GTGACGY_$E4F1_Q6	E4F1	http://www.broadinstitute.org/gsea/msigdb/cards/GTGACGY_$E4F1_Q6	55	0.00411145	0.050242	7516;64207;673;55165;23397;10926;8658;26137;84930;51655;3569;1847;7037;7804;5971;7552;3726;8359;8653;3301;4643;4929;3164;10733;1026;22853;8350;83440;83743;139324;5814;30844;3397;5889;25930;51251;4520;1969;51312;4791;7869;9175;4842;4363;23070;162466;3198;1479;675;5696;81688;1958;23645;23064;9810	DUSP5;NFKB2;PSMB8;NT5C3A;RELB;CDKN1A;MASTL;NR4A1;EPHA2;NCAPH;XRCC2;CMTR1;RASD1;PPP1R15A;EGR1;LRP8;CEP55;ZBTB20;BRCA2;ABCC1;BRAF;LMTK2;SETX;SLC25A37;C6orf62;IRF2BPL;HIST1H4A;IL6;TFRC;ADPGK;HDX;SEMA3B;NOS1;PTPN23;MTF1;ID1;RNF40;ZNF711;TNKS;PURB;HOXA1;DDX3Y;CSTF3;PLK4;NR4A2;PHOSPHO1;MYO1E;DNAJA1;GRWD1;RAD51C;HIST1H3A;EHD4;JUNB;MAP3K13;DBF4
$E4F1_Q6	E4F1	http://www.broadinstitute.org/gsea/msigdb/cards/$E4F1_Q6	22	0.118452	0.524451	64207;673;488;51312;49854;84930;9175;5430;7552;79915;1479;5993;4929;3164;10733;22853;81688;139324;5814;23645;30844;3397	MASTL;NR4A1;PPP1R15A;ATAD5;POLR2A;BRAF;LMTK2;SLC25A37;C6orf62;IRF2BPL;HDX;ZBTB21;ATP2A2;RFX5;ID1;ZNF711;PURB;CSTF3;PLK4;NR4A2;EHD4;MAP3K13
TGAYRTCA_$ATF3_Q6	ATF-CREB	http://www.broadinstitute.org/gsea/msigdb/cards/TGAYRTCA_$ATF3_Q6	35	0.258148	0.747528	90627;64207;890;673;3725;8496;374;85450;6520;59345;1390;6616;4281;5971;4929;79723;139324;3482;3397;5889;9590;972;1969;1183;25896;9175;5430;1540;6820;80021;2353;23645;27242;1062;162681	RELB;AREG;EPHA2;PPP1R15A;ITPRIP;TMEM62;AKAP12;POLR2A;BRAF;IRF2BPL;IGF2R;SULT2B1;HDX;GNB4;PPFIBP1;CLCN4;ID1;SLC3A2;MID1;CD74;C18orf54;JUN;NR4A2;SU39H2;TNFRSF21;SNAP25;CYLD;RAD51C;MAP3K13;CENPE;FOS;STARD13;CREM;CCNA2;INTS7
$CREB_Q2	ATF-CREB	http://www.broadinstitute.org/gsea/msigdb/cards/$CREB_Q2	26	0.00615427	0.0737305	64207;673;1969;51312;49854;26137;9175;1390;1540;182;23070;5971;7552;1479;5993;4929;10733;22853;79094;84807;81688;2353;139324;1958;23645;3397	RELB;EPHA2;CMTR1;PPP1R15A;EGR1;ZBTB20;BRAF;LMTK2;SLC25A37;C6orf62;IRF2BPL;NFKBID;HDX;ZBTB21;JAG1;RFX5;ID1;ZNF711;CSTF3;PLK4;NR4A2;CYLD;MAP3K13;FOS;CREM;CHAC1
$CREB_Q4	ATF-CREB	http://www.broadinstitute.org/gsea/msigdb/cards/$CREB_Q4	26	0.00782288	0.0869051	64207;673;11169;1969;51312;49854;25896;26137;2177;9175;1540;6616;182;23070;5971;7552;1479;4929;5696;10733;79094;84807;2353;139324;23645;3397	PSMB8;RELB;FANCD2;EPHA2;CMTR1;PPP1R15A;ZBTB20;BRAF;SLC25A37;IRF2BPL;NFKBID;HDX;ZBTB21;JAG1;ID1;ZNF711;CSTF3;PLK4;NR4A2;SNAP25;CYLD;MAP3K13;WDHD1;FOS;INTS7;CHAC1
$ATF4_Q2	ATF-CREB	http://www.broadinstitute.org/gsea/msigdb/cards/$ATF4_Q2	25	0.00868761	0.094788	1591;64207;673;4520;3918;1969;23276;26137;9175;11176;1375;182;5971;5144;7552;196;5993;4929;79094;22853;84807;2353;23645;1062;3397	RELB;EPHA2;PPP1R15A;ZBTB20;CPT1B;BRAF;LMTK2;IRF2BPL;BAZ2A;NFKBID;JAG1;RFX5;KLHL18;MTF1;CYP24A1;PDE4D;AHR;ID1;ZNF711;LAMC2;NR4A2;MAP3K13;CENPE;FOS;CHAC1
$CREBP1CJUN_01	ATF-CREB	http://www.broadinstitute.org/gsea/msigdb/cards/$CREBP1CJUN_01	23	0.0291175	0.231049	5889;64207;890;673;1969;374;25896;59345;9175;1390;1540;2120;6616;23070;5971;1479;4929;79723;139324;1958;23645;1062;3397	RELB;AREG;EPHA2;CMTR1;PPP1R15A;EGR1;BRAF;IRF2BPL;HDX;GNB4;ID1;CSTF3;NR4A2;SU39H2;SNAP25;ET6;CYLD;RAD51C;MAP3K13;CENPE;CREM;CCNA2;INTS7
$CREB_01	ATF-CREB	http://www.broadinstitute.org/gsea/msigdb/cards/$CREB_01	21	0.0863461	0.444074	5889;64207;890;673;1969;374;49854;25896;59345;9175;1390;1540;6616;5971;4929;79723;10733;139324;23645;1062;3397	RELB;AREG;EPHA2;PPP1R15A;BRAF;IRF2BPL;HDX;GNB4;ZBTB21;ID1;PLK4;NR4A2;SU39H2;SNAP25;CYLD;RAD51C;MAP3K13;CENPE;CREM;CCNA2;INTS7
$ATF3_Q6	ATF-CREB	http://www.broadinstitute.org/gsea/msigdb/cards/$ATF3_Q6	20	0.0879427	0.444074	90627;64207;890;673;3725;8496;1969;374;55055;595;9175;1390;1540;3589;11273;79723;1026;23645;27242;9586	CDKN1A;AREG;EPHA2;PPP1R15A;IL11;BRAF;IRF2BPL;PPFIBP1;ATXN2L;CCND1;CREB5;JUN;SU39H2;TNFRSF21;CYLD;ZWILCH;MAP3K13;STARD13;CREM;CCNA2
TGACGTCA_$ATF3_Q6	ATF-CREB	http://www.broadinstitute.org/gsea/msigdb/cards/TGACGTCA_$ATF3_Q6	19	0.0811846	0.431337	5889;64207;890;673;1969;374;25896;59345;9175;1390;1540;6616;5971;4929;79723;139324;23645;1062;3397	RELB;AREG;EPHA2;PPP1R15A;BRAF;IRF2BPL;HDX;GNB4;ID1;NR4A2;SU39H2;SNAP25;CYLD;RAD51C;MAP3K13;CENPE;CREM;CCNA2;INTS7
$CREB_02	ATF-CREB	http://www.broadinstitute.org/gsea/msigdb/cards/$CREB_02	19	0.162341	0.603688	25930;64207;673;55345;1969;7869;9175;79872;1540;57103;6616;23338;196;4929;10733;23645;1062;3397;9810	EPHA2;PPP1R15A;BRAF;IRF2BPL;SEMA3B;PTPN23;CBLL1;AHR;ID1;JADE2;RNF40;ZGRF1;PLK4;NR4A2;TIGAR;SNAP25;CYLD;MAP3K13;CENPE
$CREBP1_Q2	ATF-CREB	http://www.broadinstitute.org/gsea/msigdb/cards/$CREBP1_Q2	18	0.22751	0.705627	64207;673;1969;49854;9175;1390;6616;5144;4929;79723;84807;2353;139324;1958;23645;23064;1051;3397	EPHA2;PPP1R15A;EGR1;BRAF;SETX;IRF2BPL;NFKBID;HDX;ZBTB21;PDE4D;ID1;CEBPB;NR4A2;SU39H2;SNAP25;MAP3K13;FOS;CREM
$CREB_Q2_01	ATF-CREB	http://www.broadinstitute.org/gsea/msigdb/cards/$CREB_Q2_01	17	0.150683	0.582099	64207;673;3725;1969;374;1183;1390;1540;6616;5971;4929;10733;84807;1958;23645;1062;3397	RELB;AREG;EPHA2;PPP1R15A;EGR1;BRAF;IRF2BPL;NFKBID;CLCN4;ID1;JUN;PLK4;NR4A2;SNAP25;CYLD;CENPE;CREM
$ATF1_Q6	ATF-CREB	http://www.broadinstitute.org/gsea/msigdb/cards/$ATF1_Q6	15	0.369669	0.851772	64207;374;55055;595;59345;1440;1390;1540;6616;5144;8444;79723;2353;1062;3397	AREG;IRF2BPL;CSF3;GNB4;PDE4D;ID1;CCND1;SU39H2;SNAP25;CYLD;DYRK3;ZWILCH;CENPE;FOS;CREM
$ATF_01	ATF-CREB	http://www.broadinstitute.org/gsea/msigdb/cards/$ATF_01	15	0.536701	0.927951	154810;64207;890;1969;49854;25896;59345;9175;1540;131034;4929;22853;2353;1017;23645	EPHA2;PPP1R15A;LMTK2;IRF2BPL;GNB4;AMOTL1;ZBTB21;NR4A2;CYLD;MAP3K13;CPNE4;FOS;CDK2;CCNA2;INTS7
$ATF_B	ATF-CREB	http://www.broadinstitute.org/gsea/msigdb/cards/$ATF_B	14	0.204873	0.664634	5889;64207;890;1969;79723;374;2353;59345;23645;9175;1390;1540;6616;3397	AREG;EPHA2;PPP1R15A;IRF2BPL;GNB4;ID1;SU39H2;SNAP25;CYLD;RAD51C;MAP3K13;FOS;CREM;CCNA2
$CREB_Q4_01	ATF-CREB	http://www.broadinstitute.org/gsea/msigdb/cards/$CREB_Q4_01	14	0.345231	0.830457	64207;673;1969;374;9175;1390;6616;5971;4929;79723;10733;23645;1062;3397	RELB;AREG;EPHA2;PPP1R15A;BRAF;IRF2BPL;ID1;PLK4;NR4A2;SU39H2;SNAP25;MAP3K13;CENPE;CREM
$CREB_Q3	ATF-CREB	http://www.broadinstitute.org/gsea/msigdb/cards/$CREB_Q3	14	0.607236	0.948949	3669;55345;4791;23276;128312;595;8349;6909;23338;132321;182;5993;132320;30844	NFKB2;HIST3H2BB;HIST2H2BE;TBX2;ISG20;JAG1;RFX5;KLHL18;JADE2;CCND1;ZGRF1;C4orf33;EHD4;SCLT1
$CREBP1_01	ATF-CREB	http://www.broadinstitute.org/gsea/msigdb/cards/$CREBP1_01	11	0.46869	0.917851	90627;5608;7552;55294;4088;49854;55920;9572;9586;3400;10140	ID4;FBXW7;NR1D1;ZBTB21;SMAD3;MAP2K6;TOB1;ZNF711;CREB5;RCC2;STARD13
$TAXCREB_01	ATF-CREB	http://www.broadinstitute.org/gsea/msigdb/cards/$TAXCREB_01	8	0.542224	0.927951	64207;7422;673;5993;10733;2353;1540;1051	BRAF;IRF2BPL;RFX5;CEBPB;EGFA;PLK4;CYLD;FOS
$TAXCREB_02	ATF-CREB	http://www.broadinstitute.org/gsea/msigdb/cards/$TAXCREB_02	3	0.19422	0.659894	182;29950;22853	LMTK2;JAG1;SERTAD1
$IK3_01	IKAROS	http://www.broadinstitute.org/gsea/msigdb/cards/$IK3_01	22	0.0113247	0.117278	4792;56956;6935;9536;10371;9175;6374;26298;6364;717;2120;182;7447;84807;2353;1958;5013;219988;27242;716;253714;51773	CCL20;C1S;CXCL5;PTGES;SNL1;EGR1;SEMA3A;NFKBIA;RSF1;NFKBID;PATL1;JAG1;EHF;OTX1;C2;TNFRSF21;ET6;MAP3K13;LHX9;FOS;MMS22L;ZEB1
$IK1_01	IKAROS	http://www.broadinstitute.org/gsea/msigdb/cards/$IK1_01	19	0.249085	0.735223	64207;3725;6935;4791;3383;26298;90627;6364;3569;3708;5971;7447;23013;222255;672;10318;5013;219988;27242	CCL20;NFKB2;RELB;SNL1;BRCA1;ITPR1;IRF2BPL;IL6;PATL1;SPEN;EHF;OTX1;TNIP1;ATXN7L1;JUN;ICAM1;TNFRSF21;STARD13;ZEB1
$IK2_01	IKAROS	http://www.broadinstitute.org/gsea/msigdb/cards/$IK2_01	17	0.383642	0.864964	64207;5608;57530;10611;4330;6935;1969;6405;26298;7422;5971;7447;51666;222255;84807;219988;27242	RELB;EPHA2;SNL1;MN1;IRF2BPL;NFKBID;ASB4;PATL1;PDLIM5;MAP2K6;EHF;SEMA3F;CGN;EGFA;ATXN7L1;TNFRSF21;ZEB1
$PAX_Q6	PAX	http://www.broadinstitute.org/gsea/msigdb/cards/$PAX_Q6	22	0.0351605	0.254743	154810;5608;9567;710;3174;29126;972;146956;55215;286826;10371;3383;59345;283149;2120;55692;182;115677;9334;5993;8743;8870	TNFSF10;IER3;FANCI;EME1;SEMA3A;SERPING1;LUC7L;LIN9;GNB4;AMOTL1;BCL9L;JAG1;RFX5;MAP2K6;HNF4G;B4GALT5;CD74;CD274;ICAM1;NOSTRIN;ET6;GTPBP1
$PAX2_02	PAX2	http://www.broadinstitute.org/gsea/msigdb/cards/$PAX2_02	13	0.736068	0.973909	4792;6925;4330;991;6574;595;6367;9120;26227;10140;4015;222255;2353	CCL22;SLC16A6;MN1;NFKBIA;SLC20A1;TCF4;LOX;TOB1;CCND1;ATXN7L1;FOS;CDC20;PHGDH
$PAX2_01	PAX2	http://www.broadinstitute.org/gsea/msigdb/cards/$PAX2_01	4	0.44624	0.908051	23421;81;4862;2717	ACTN4;NPAS2;GLA;ITGB3BP
CGTSACG_$PAX3_B	PAX	http://www.broadinstitute.org/gsea/msigdb/cards/CGTSACG_$PAX3_B	16	0.0125525	0.125731	5889;25930;23070;673;5971;5883;7552;10926;4929;3164;1026;26137;84930;1958;51655;30844	RELB;CDKN1A;MASTL;NR4A1;CMTR1;RASD1;EGR1;ZBTB20;BRAF;PTPN23;ZNF711;NR4A2;RAD51C;EHD4;RAD9A;DBF4
$PAX3_B	PAX3	http://www.broadinstitute.org/gsea/msigdb/cards/$PAX3_B	8	0.151479	0.582099	25896;10371;673;7552;3726;4862;3164;7804	NR4A1;LRP8;SEMA3A;BRAF;NPAS2;ZNF711;JUNB;INTS7
$PAX3_01	PAX3	http://www.broadinstitute.org/gsea/msigdb/cards/$PAX3_01	1	0.736409	0.973909	8565	YARS
GGGTGGRR_$PAX4_03	PAX	http://www.broadinstitute.org/gsea/msigdb/cards/GGGTGGRR_$PAX4_03	70	0.767572	0.98334	10379;5054;3725;4012;79872;3569;1847;2717;23338;9735;9603;3164;1026;7071;952;4520;3872;26271;124935;4330;51274;9536;7869;9572;11176;3339;196;23013;80346;3673;976;10318;5581;25865;5451;3561;3659;90627;64207;890;56999;6925;51755;6935;6548;752;8349;59345;22795;1604;119016;51804;27244;11232;8493;8202;3976;4343;55787;51312;26298;1540;55692;10140;1760;162466;5890;864;84458;56603	CD38;DUSP5;IRF9;IRF1;NID2;LIF;CDKN1A;SERPINE1;POU2F1;NR4A1;PTGES;HIST2H2BE;HSPG2;KNTC1;FMNL1;RUNX3;MO10;ITGA2;PRKD2;MN1;PRKCE;AGAP4;LUC7L;POLG2;SLC9A1;CDK12;SLC25A37;IRF2BPL;BAZ2A;IL6;KLF10;NR1D1;TCF4;GNB4;SPEN;LNPEP;SEMA3B;IL2RG;DMPK;EHF;FBXO5;REEP4;SIX4;CYP26B1;KLF3;MTF1;CBLL1;AHR;TOB1;JADE2;LCOR;TNIP1;ADAMTS9;JUN;PHOSPHO1;PPM1D;SESN1;TXLNG;NCOA3;CD55;KRT17;CYLD;NFE2L3;GLA;RAD51B;SLC43A2;ADGRE5…
$PAX4_02	PAX4	http://www.broadinstitute.org/gsea/msigdb/cards/$PAX4_02	14	0.492114	0.927951	567;9567;57530;6925;488;80315;10371;2120;64699;10140;57178;221079;84458;79776	B2M;SEMA3A;TMPRSS3;ZFHX4;ARL5B;TCF4;CPEB4;ATP2A2;TOB1;CGN;LCOR;ZMIZ1;ET6;GTPBP1
$PAX4_01	PAX4	http://www.broadinstitute.org/gsea/msigdb/cards/$PAX4_01	13	0.750893	0.979652	25930;1120;4792;9794;7869;1375;23338;81894;5144;3198;7071;127544;85301	RNF19B;NFKBIA;COL27A1;CHKB;CPT1B;KLF10;SEMA3B;MAML1;PTPN23;PDE4D;JADE2;HOXA1;SLC25A28
$PAX4_04	PAX4	http://www.broadinstitute.org/gsea/msigdb/cards/$PAX4_04	11	0.730563	0.973236	9590;6925;50515;26137;5069;51804;8914;3675;23164;27327;83690	CRISPLD1;ZBTB20;PAPPA;AKAP12;CHST11;TCF4;TIMELESS;TNRC6A;MPRIP;SIX4;ITGA3
$PAX6_01	PAX6	http://www.broadinstitute.org/gsea/msigdb/cards/$PAX6_01	6	0.529109	0.927951	23421;8565;80346;6925;51200;26137	ZBTB20;TCF4;REEP4;YARS;CPA4;ITGB3BP
TGGAAA_$NFAT_Q4_01	NFAT	http://www.broadinstitute.org/gsea/msigdb/cards/TGGAAA_$NFAT_Q4_01	131	0.0132716	0.128713	154810;1326;4792;5997;6616;7706;2717;23338;3589;2332;7552;3106;6347;6352;55294;4643;1026;7453;83743;159091;30844;347;3872;972;7443;968;8675;124935;80315;9536;50515;10371;9572;9120;57178;7422;9201;58985;222255;2353;716;81788;10725;3561;8565;1390;56477;9068;9334;11232;5013;8493;8202;483;10611;3976;650;4791;8038;1647;90627;4842;3708;4015;3198;80021;51056;9683;56603;6239;5596;374;9636;54438;5912;6389…	ISG15;CCL5;HLA-B;CCL2;NFKB2;ZNFX1;LAP3;LIF;CD68;CDKN1A;TNFSF10;RASGRP3;H1F0;ATP1B3;AREG;C1S;TRIM25;IER3;NR4A1;IL22RA1;PTGES;SNL1;EXO1;HIST2H2BE;BMP2;HSPG2;AKAP2;ID2;IL11;SEMA3A;SLC16A6;TMEM62;TBX2;ID4;ITGA2;PRKD2;NFKBIA;ITPR1;NFAT5;RRBP1;KMT2D;COL27A1;GABRE;STX16;MSH5;POLG2;LMO2;PPM1K;FBXW7;STARD4;SLC25A37;C6orf62;UBE2O;NFKBID;IL6;FMR1;CHST11;NR1D1;MAPK4;TCF4;AMOTL1;N4BP1;PPFIBP1;CPEB4;RREB1;MAP3…
$NFAT_Q4_01	NFAT	http://www.broadinstitute.org/gsea/msigdb/cards/$NFAT_Q4_01	20	0.138782	0.565306	483;154810;5596;152926;9536;10371;3383;6616;3339;9120;6352;9334;4929;84807;8870;2353;8493;10725;9586;231	CCL5;ATP1B3;IER3;PTGES;HSPG2;SEMA3A;SLC16A6;NFAT5;PPM1K;NFKBID;MAPK4;AMOTL1;B4GALT5;AKR1B1;CREB5;NR4A2;PPM1D;ICAM1;SNAP25;FOS
$HNF4_Q6	HNF4	http://www.broadinstitute.org/gsea/msigdb/cards/$HNF4_Q6	24	0.0173491	0.163082	11011;5608;9567;57530;57466;56241;7869;168002;629;26154;221662;4281;9133;6792;79915;115677;55294;7187;3675;6820;716;3398;253143;9810	CFB;SUSD2;C1S;RBM24;CCNB2;ID2;ATAD5;TLK2;SCAF4;FBXW7;SULT2B1;SEMA3B;MAP2K6;DACT2;ITGA3;MID1;RNF40;CGN;ABCA12;PRR14L;NOSTRIN;TRAF3;CDKL5;GTPBP1
$HNF4_01_B	HNF4	http://www.broadinstitute.org/gsea/msigdb/cards/$HNF4_01_B	14	0.607236	0.948949	11011;4343;51274;2120;11176;6615;2192;219699;11332;9923;80346;3164;23164;2590	NR4A1;MO10;TLK2;UNC5B;BAZ2A;MPRIP;ACOT7;REEP4;KLF3;ZBTB40;ET6;GALNT2;FBLN1;SNAI1
$HNF4_DR1_Q3	HNF4	http://www.broadinstitute.org/gsea/msigdb/cards/$HNF4_DR1_Q3	14	0.654435	0.959866	9260;11011;6239;7869;8189;6616;6615;2192;55337;56965;9923;8914;51704;3397	C19orf66;TLK2;PARP6;TIMELESS;RREB1;SEMA3B;ID1;PDLIM7;ZBTB40;SNAP25;FBLN1;GPRC5B;SYMPK;SNAI1
$EI1_02	EI1	http://www.broadinstitute.org/gsea/msigdb/cards/$EI1_02	14	0.0192053	0.176264	285195;4005;1267;6495;6843;169792;3198;85439;51655;85407;79836;3574;9586;10140	RASD1;LMO2;GLIS3;IL7;NKD1;TOB1;STON2;HOXA1;CREB5;AMP1;SLC9A9;LONRF3;CNP;SIX1
$EI1_05	EI1	http://www.broadinstitute.org/gsea/msigdb/cards/$EI1_05	13	0.194547	0.659894	4005;6495;6843;3198;124935;80021;26298;56603;3574;9586;4281;55692;10140	TMEM62;LUC7L;LMO2;IL7;EHF;CYP26B1;TOB1;MID1;HOXA1;CREB5;AMP1;SLC43A2;SIX1
$EI1_03	EI1	http://www.broadinstitute.org/gsea/msigdb/cards/$EI1_03	6	0.116389	0.522894	4005;6495;6843;3198;3574;9586	LMO2;IL7;HOXA1;CREB5;AMP1;SIX1
$EI1_06	EI1	http://www.broadinstitute.org/gsea/msigdb/cards/$EI1_06	4	0.0371162	0.257705	285195;9586;6843;6925	TCF4;CREB5;AMP1;SLC9A9
$EI1_01	EI1	http://www.broadinstitute.org/gsea/msigdb/cards/$EI1_01	2	0.241403	0.723136	6495;10140	TOB1;SIX1
$MTF1_Q4	MTF1	http://www.broadinstitute.org/gsea/msigdb/cards/$MTF1_Q4	23	0.0210642	0.181271	3005;3978;56999;3725;64866;10371;752;85441;25841;23338;4502;132321;10140;7422;81;7447;11254;127544;1958;10725;5451;132320;993	MT2A;HELZ2;H1F0;RNF19B;POU2F1;SNL1;CDCP1;EGR1;FMNL1;LIG1;SEMA3A;CDC25A;NFAT5;SLC6A14;ACTN4;TOB1;JADE2;EGFA;ADAMTS9;JUN;C4orf33;ABTB2;SCLT1
$HFH4_01	HFH4	http://www.broadinstitute.org/gsea/msigdb/cards/$HFH4_01	19	0.0218422	0.185355	968;56956;488;51274;80315;595;9572;55692;80346;9068;2564;222255;4643;11254;3675;56603;9586;3398;3397	CD68;ID2;GABRE;LUC7L;NR1D1;CPEB4;ATP2A2;REEP4;SLC6A14;CYP26B1;KLF3;ID1;ITGA3;CCND1;CREB5;ATXN7L1;MYO1E;ANGPTL1;LHX9
AAAYWAACM_$HFH4_01	HFH4	http://www.broadinstitute.org/gsea/msigdb/cards/AAAYWAACM_$HFH4_01	16	0.39873	0.876345	968;8675;6925;56956;488;51274;10371;85407;90627;9603;80346;9068;3675;64116;3398;3400	CD68;ID2;SEMA3A;ID4;STX16;TCF4;NKD1;ATP2A2;REEP4;KLF3;ITGA3;NFE2L3;ANGPTL1;LHX9;SLC39A8;STARD13
$HFH8_01	HFH8	http://www.broadinstitute.org/gsea/msigdb/cards/$HFH8_01	19	0.0263015	0.21145	51274;80315;595;51655;2920;90627;9120;10140;115677;19;80346;4929;83990;3164;56603;64116;5451;9586;3398	POU2F1;NR4A1;RASD1;ID2;SLC16A6;CPEB4;CXCL2;REEP4;ABCA1;CYP26B1;KLF3;TOB1;CCND1;CREB5;NR4A2;NOSTRIN;BRIP1;SLC39A8;STARD13
$EGR_Q6	EGR	http://www.broadinstitute.org/gsea/msigdb/cards/$EGR_Q6	15	0.638464	0.959866	90627;64207;9118;29950;1540;23338;56965;5971;51804;7022;7071;1958;9129;8493;85301	RELB;EGR1;COL27A1;PARP6;IRF2BPL;KLF10;SIX4;JADE2;INA;TFAP2C;PPM1D;PRPF3;CYLD;SERTAD1;STARD13
$EGR1_01	EGR	http://www.broadinstitute.org/gsea/msigdb/cards/$EGR1_01	18	0.301227	0.805063	90627;64207;2648;9590;51274;29950;7091;7448;56965;7422;11273;5971;7022;23098;1958;5013;9129;4122	RELB;EGR1;TLE4;AKAP12;PARP6;IRF2BPL;SARM1;KAT2A;OTX1;KLF3;ATXN2L;TN;EGFA;TFAP2C;PRPF3;SERTAD1;MAN2A2;STARD13
$EGR2_01	EGR	http://www.broadinstitute.org/gsea/msigdb/cards/$EGR2_01	19	0.0251271	0.207782	64651;488;9536;84930;29950;5310;6616;6238;3708;7448;7422;11273;597;1479;23098;22853;1958;5581;4122	MASTL;PTGES;PKD1;EGR1;ITPR1;RRBP1;PRKCE;LMTK2;SARM1;ATP2A2;ATXN2L;TN;EGFA;CSTF3;SNAP25;BCL2A1;SERTAD1;MAN2A2;CSRNP1
$EGR3_01	EGR	http://www.broadinstitute.org/gsea/msigdb/cards/$EGR3_01	7	0.240763	0.723136	7422;11273;84930;1958;4122;64651;6616	MASTL;EGR1;ATXN2L;EGFA;SNAP25;MAN2A2;CSRNP1
$CEBP_Q2	CEBP	http://www.broadinstitute.org/gsea/msigdb/cards/$CEBP_Q2	21	0.025165	0.207782	9180;5608;57530;4792;55787;6925;26137;25932;1440;26298;10140;5144;6843;55294;29028;79094;64332;6506;84458;158219;79836	SLC1A2;ATAD2;NFKBIA;ZBTB20;NFKBIZ;FBXW7;TTC39B;CSF3;TCF4;MAP2K6;EHF;CLIC4;PDE4D;TOB1;CGN;LCOR;AMP1;LONRF3;TXLNG;OSMR;CHAC1
$CEBPB_02	CEBP	http://www.broadinstitute.org/gsea/msigdb/cards/$CEBPB_02	21	0.0762897	0.423755	1591;6280;5608;4520;4792;55787;26137;26298;6238;10140;5144;6792;55294;8444;131034;29028;64332;84458;158219;79836;253143	S100A9;ATAD2;NFKBIA;ZBTB20;RRBP1;NFKBIZ;FBXW7;TTC39B;MAP2K6;EHF;MTF1;CYP24A1;PDE4D;TOB1;LCOR;PRR14L;LONRF3;TXLNG;DYRK3;CDKL5;CPNE4
$CEBPA_01	CEBP	http://www.broadinstitute.org/gsea/msigdb/cards/$CEBPA_01	20	0.0774611	0.425678	9180;567;5608;55787;6935;26137;6322;26298;6238;10140;1604;1901;5144;6792;55294;5013;79836;10725;168455;4439	B2M;ZBTB20;NFAT5;RRBP1;MSH5;SCML1;FBXW7;S1PR1;MAP2K6;EHF;OTX1;PDE4D;TOB1;LONRF3;TXLNG;OSMR;CD55;CCDC71L;CDKL5;ZEB1
$CEBPDELTA_Q6	CEBP	http://www.broadinstitute.org/gsea/msigdb/cards/$CEBPDELTA_Q6	16	0.330958	0.815385	23421;6280;3725;10371;84941;629;4281;2717;55294;4929;3164;11056;7453;2353;84458;9586	CFB;S100A9;NR4A1;HSH2D;SEMA3A;FBXW7;WARS;DDX52;MID1;CREB5;LCOR;JUN;NR4A2;GLA;ITGB3BP;FOS
$CEBP_Q3	CEBP	http://www.broadinstitute.org/gsea/msigdb/cards/$CEBP_Q3	16	0.39873	0.876345	5608;23180;3725;4330;26137;6238;4281;10140;1604;3726;11217;55294;8444;8743;64332;84458	TNFSF10;RFTN1;AKAP2;MN1;ZBTB20;RRBP1;NFKBIZ;FBXW7;MAP2K6;TOB1;MID1;LCOR;JUN;CD55;DYRK3;JUNB
$CEBPGAMMA_Q6	CEBP	http://www.broadinstitute.org/gsea/msigdb/cards/$CEBPGAMMA_Q6	16	0.39873	0.876345	23421;673;3174;54897;4330;26137;3815;4141;4281;79733;6792;83440;7112;25780;9586;3400	RASGRP3;CASZ1;E2F8;ID4;MN1;ZBTB20;BRAF;TMPO;ADPGK;MARS;HNF4G;MID1;CREB5;CDKL5;KIT;ITGB3BP
$CEBP_Q2_01	CEBP	http://www.broadinstitute.org/gsea/msigdb/cards/$CEBP_Q2_01	16	0.504868	0.927951	5608;23180;57530;3725;55787;26137;2120;10140;5144;3198;55294;8444;29028;64332;84458;79836	RFTN1;ATAD2;ZBTB20;NFKBIZ;FBXW7;MAP2K6;PDE4D;TOB1;CGN;HOXA1;LCOR;JUN;LONRF3;TXLNG;ET6;DYRK3
$CEBP_C	CEBP	http://www.broadinstitute.org/gsea/msigdb/cards/$CEBP_C	15	0.183102	0.640711	9180;5608;3725;4792;6322;26298;9572;55692;7422;5144;79915;55294;65979;1051;9586	ATAD5;NFKBIA;LUC7L;SCML1;FBXW7;NR1D1;MAP2K6;EHF;PDE4D;PHACTR4;CEBPB;CREB5;EGFA;JUN;OSMR
TTGCWCAAY_$CEBPB_02	CEBP	http://www.broadinstitute.org/gsea/msigdb/cards/TTGCWCAAY_$CEBPB_02	8	0.0303988	0.235109	1591;6288;5054;55787;2120;1051;4439;10140	SAA1;SERPINE1;MSH5;CYP24A1;TOB1;CEBPB;TXLNG;ET6
TGANTCA_$AP1_C	AP1	http://www.broadinstitute.org/gsea/msigdb/cards/TGANTCA_$AP1_C	77	0.0661061	0.384675	9180;3669;8242;2152;56938;5997;4012;4322;1440;6616;3569;7706;7477;3589;1901;9603;7031;1026;27327;79836;85301;4973;54676;3872;968;8676;1969;488;5328;2697;7869;6374;9572;11176;3339;9120;5069;7422;9201;58985;80346;3673;23164;3604;4193;11011;57169;6548;29950;117157;81;5144;7421;7187;51200;11254;8061;9586;231;3918;64651;55787;650;3909;1647;26298;90627;283149;6772;55692;10140;1760;7980;283130;10950;236…	STAT1;ZNFX1;MDM2;CD68;CDKN1A;FOSL1;TRIM25;CXCL5;TFPI2;IL22RA1;EPHA2;BMP2;HSPG2;F3;PPP1R15A;LAMA3;IL11;STX11;OLR1;WNT7B;SLC16A6;TNFRSF9;ISG20;ITGA2;SH2D1B;TFF1;BTG3;PAPPA;COL27A1;TLK2;LUC7L;SLC9A1;DR;BAZ2A;IL6;S1PR1;CSF3;ARNTL2;NR1D1;MMP13;TNRC6A;MPRIP;N4BP1;ATP2A2;BCL9L;LNPEP;SEMA3B;DMPK;GJA1;EHF;REEP4;SLC6A14;PDE4D;ACTN4;TOB1;AKR1B1;GADD45A;CREB5;EGFA;KDM5C;LAMC2;GTPBP2;RGS2;SNAP25;TRAF3;LONRF3;…
$AP1_Q4_01	AP1	http://www.broadinstitute.org/gsea/msigdb/cards/$AP1_Q4_01	23	0.0302693	0.235109	54676;3918;968;3909;5997;2697;1647;1440;9572;283149;11176;7477;9120;10140;3589;5069;1901;7421;7187;1026;8061;23645;4973	CD68;CDKN1A;FOSL1;PPP1R15A;LAMA3;IL11;OLR1;WNT7B;SLC16A6;PAPPA;DR;BAZ2A;S1PR1;CSF3;NR1D1;BCL9L;GJA1;TOB1;GADD45A;LAMC2;GTPBP2;RGS2;TRAF3
$AP1FJ_Q2	AP1	http://www.broadinstitute.org/gsea/msigdb/cards/$AP1FJ_Q2	21	0.100094	0.485378	1591;3669;673;3918;1969;57169;6574;7091;11176;3569;9120;10140;5069;51804;7421;22853;23164;2353;3054;85301;3397	ZNFX1;EPHA2;SLC16A6;ISG20;TLE4;PAPPA;COL27A1;BRAF;LMTK2;DR;SLC20A1;BAZ2A;IL6;MPRIP;SIX4;CYP24A1;ID1;TOB1;HCFC1;LAMC2;FOS
$AP1_Q2	AP1	http://www.broadinstitute.org/gsea/msigdb/cards/$AP1_Q2	19	0.196684	0.659894	285195;1591;3918;1969;57169;1647;1390;6367;11176;3569;9120;10140;5069;51804;7421;23164;2353;85301;3397	ZNFX1;CCL22;EPHA2;SLC16A6;PAPPA;COL27A1;DR;BAZ2A;IL6;MPRIP;SIX4;CYP24A1;ID1;TOB1;GADD45A;LAMC2;SLC9A9;FOS;CREM
$AP1_C	AP1	http://www.broadinstitute.org/gsea/msigdb/cards/$AP1_C	19	0.249085	0.735223	3918;968;1969;3909;5997;2697;7869;1647;1440;11176;7477;9120;10140;3589;80346;7421;8061;10950;23645	CD68;FOSL1;EPHA2;PPP1R15A;LAMA3;IL11;WNT7B;SLC16A6;BTG3;DR;BAZ2A;CSF3;SEMA3B;GJA1;REEP4;TOB1;GADD45A;LAMC2;RGS2
$AP1_Q6	AP1	http://www.broadinstitute.org/gsea/msigdb/cards/$AP1_Q6	17	0.336003	0.817921	3918;650;1969;3909;57169;1647;9572;11176;9120;1760;5069;7421;7187;1026;23164;85301;4973	ZNFX1;CDKN1A;EPHA2;BMP2;LAMA3;OLR1;SLC16A6;PAPPA;COL27A1;DR;BAZ2A;NR1D1;MPRIP;DMPK;GADD45A;LAMC2;TRAF3
$AP1_Q6_01	AP1	http://www.broadinstitute.org/gsea/msigdb/cards/$AP1_Q6_01	17	0.371627	0.851772	1969;5997;57169;2697;90627;6616;3569;3339;10140;1760;9201;23164;27327;3604;23645;79836;4973	ZNFX1;EPHA2;HSPG2;PPP1R15A;OLR1;TNFRSF9;IL6;TNRC6A;MPRIP;DMPK;GJA1;TOB1;RGS2;SNAP25;LONRF3;DCLK1;STARD13
$AP1_Q4	AP1	http://www.broadinstitute.org/gsea/msigdb/cards/$AP1_Q4	17	0.401755	0.876687	3669;3918;650;1969;57169;1390;6367;11176;3569;9120;5069;5144;7421;222255;1026;23164;85301	ZNFX1;CDKN1A;CCL22;EPHA2;BMP2;SLC16A6;ISG20;PAPPA;COL27A1;DR;BAZ2A;IL6;MPRIP;PDE4D;LAMC2;ATXN7L1;CREM
$AP1_01	AP1	http://www.broadinstitute.org/gsea/msigdb/cards/$AP1_01	16	0.480065	0.927278	1969;3909;29950;1647;1440;11176;3569;55692;3589;7421;7187;1026;27327;8061;85301;4973	CDKN1A;FOSL1;EPHA2;LAMA3;IL11;OLR1;COL27A1;LUC7L;DR;BAZ2A;IL6;CSF3;TNRC6A;GADD45A;TRAF3;SERTAD1
$AP1_Q2_01	AP1	http://www.broadinstitute.org/gsea/msigdb/cards/$AP1_Q2_01	16	0.529404	0.927951	3918;6925;3909;6548;7869;29950;90627;9572;55692;3589;11254;1026;8061;85301;79836;4973	CDKN1A;FOSL1;LAMA3;IL11;OLR1;COL27A1;LUC7L;SLC9A1;NR1D1;TCF4;SEMA3B;SLC6A14;LAMC2;LONRF3;SERTAD1;STARD13
$MAZ_Q6	MAZ	http://www.broadinstitute.org/gsea/msigdb/cards/$MAZ_Q6	18	0.0321545	0.245034	5795;8565;3725;4343;6935;1969;118788;1390;79733;79073;83667;4192;5993;4194;219988;2590;9887;5451	MDK;POU2F1;EPHA2;E2F8;MO10;MDM4;PIK3AP1;PATL1;PTPRJ;RFX5;YARS;SESN2;TMEM109;JUN;GALNT2;SMG7;CREM;ZEB1
$ZIC2_01	ZIC2	http://www.broadinstitute.org/gsea/msigdb/cards/$ZIC2_01	22	0.0338328	0.249465	10379;11011;3005;8565;3918;54897;10808;7869;2177;2120;11176;7804;3589;10403;83667;55294;219988;5966;85301;56603;168455;51773	IRF9;H1F0;FANCD2;CASZ1;LRP8;IL11;COL27A1;TLK2;RSF1;FBXW7;BAZ2A;PATL1;SEMA3B;YARS;CYP26B1;SESN2;HSPH1;NDC80;LAMC2;ET6;REL;CCDC71L
$ARNT_01	AHR	http://www.broadinstitute.org/gsea/msigdb/cards/$ARNT_01	16	0.448824	0.908051	10379;79365;5608;9590;55787;146956;80315;9572;6616;182;3601;7552;19;3198;10915;5336	IRF9;EME1;IL15RA;AKAP12;BHLHE41;NR1D1;CPEB4;JAG1;TCERG1;MAP2K6;ABCA1;ZNF711;HOXA1;PLCG2;SNAP25;TXLNG
$AHRARNT_01	AHR	http://www.broadinstitute.org/gsea/msigdb/cards/$AHRARNT_01	14	0.0338881	0.249465	182;23524;79365;23013;83667;4343;3164;7071;26137;85441;25841;56603;3574;3400	HELZ2;NR4A1;ID4;MO10;ZBTB20;SRRM2;BHLHE41;KLF10;IL7;SPEN;JAG1;CYP26B1;SESN2;ABTB2
$AHR_Q5	AHR	http://www.broadinstitute.org/gsea/msigdb/cards/$AHR_Q5	14	0.371658	0.851772	64207;79365;1545;5116;6935;114823;5980;283149;84444;7422;11273;84458;5966;5451	POU2F1;RE3L;LENG8;BHLHE41;IRF2BPL;PCNT;BCL9L;ATXN2L;CYP1B1;DOT1L;EGFA;LCOR;REL;ZEB1
$AHR_01	AHR	http://www.broadinstitute.org/gsea/msigdb/cards/$AHR_01	5	0.322844	0.808785	3005;1958;595;864;3708	H1F0;EGR1;RUNX3;ITPR1;CCND1
$AHRARNT_02	AHR	http://www.broadinstitute.org/gsea/msigdb/cards/$AHRARNT_02	1	0.597011	0.948949	1958	EGR1
$STAT_01	STAT3	http://www.broadinstitute.org/gsea/msigdb/cards/$STAT_01	21	0.0627389	0.368591	5608;710;56999;3725;3383;8189;10068;1390;7706;5359;23338;7448;6373;7022;6347;24145;10915;864;11254;23098;3659	IL18BP;PLSCR1;CCL2;IRF1;TRIM25;RUNX3;SERPING1;CXCL11;SARM1;TCERG1;MAP2K6;SLC6A14;JADE2;TN;TFAP2C;ADAMTS9;JUN;ICAM1;PANX1;SYMPK;CREM
$STAT3_02	STAT3	http://www.broadinstitute.org/gsea/msigdb/cards/$STAT3_02	10	0.339332	0.822025	7447;51200;9794;3164;27327;1958;10068;9887;9572;3659	IL18BP;IRF1;NR4A1;SNL1;EGR1;NR1D1;TNRC6A;MAML1;CPA4;SMG7
$STAT3_01	STAT3	http://www.broadinstitute.org/gsea/msigdb/cards/$STAT3_01	4	0.0371162	0.257705	3383;6347;710;3659	CCL2;IRF1;SERPING1;ICAM1
CTTTGT_$LEF1_Q2	LEF1	http://www.broadinstitute.org/gsea/msigdb/cards/CTTTGT_$LEF1_Q2	111	0.637228	0.959866	154810;567;673;1545;2146;6322;25788;4281;23338;7804;56965;2332;7552;83440;27327;84057;159091;347;4001;972;9766;8676;2697;6405;10371;54619;9020;9175;3815;9572;11176;2192;9945;57178;79073;2353;347240;5608;5795;56999;51755;9134;50649;595;85407;51804;6495;5013;483;9590;55787;1647;5430;55692;10140;1267;5411;4015;80021;27242;1063;10379;169792;57466;63893;3569;1009;4192;3301;4929;835;221079;11120;54676;…	B2M;MDK;IRF9;NID2;TNFSF10;H1F0;ATP1B3;MND1;XRCC2;RBM24;LMNB1;LRP8;STX11;SEMA3A;BTG2;CDC25A;TMEM62;ITGA2;MN1;EZH2;CENPF;AKAP12;UHRF1;POLR2A;KMT2D;TLK2;LUC7L;SUSD6;BRAF;CDK12;GLIS3;SCML1;PPM1K;SCAF4;PARP6;PNN;BAZ2A;IGF2R;UBE2O;IL6;MAP3K14;MCM7;PCNA;FMR1;ARL5B;ADPGK;NR1D1;GFPT2;NKD1;AMOTL1;TNRC6A;MPRIP;BCL9L;SMAD3;KIF24;GJA1;PTPRJ;MAP2K6;SIX4;SLC2A6;LOX;APOD;OTX1;SLC6A14;NOTCH3;KLF3;PDE4D;CYP1B1;HSP…
CTTTGA_$LEF1_Q2	LEF1	http://www.broadinstitute.org/gsea/msigdb/cards/CTTTGA_$LEF1_Q2	65	0.772527	0.983363	9118;24137;629;6616;151963;4281;5359;7804;4008;2332;55294;4155;127544;9887;132320;1969;51274;10371;9945;132321;81894;11217;716;64116;168455;5608;3005;8565;29126;8658;6925;26137;983;7091;85407;1390;4502;182;11339;51804;7447;10915;8444;11254;5013;51203;9586;995;994;57530;54897;5167;4343;3909;56241;8038;1647;79915;6238;1033;10140;6790;864;131034;25780	PLSCR1;CFB;MT2A;SUSD2;RASGRP3;H1F0;C1S;RNF19B;AURKA;EPHA2;CDC25C;SNL1;CASZ1;AKAP2;LAMA3;LRP8;RUNX3;SEMA3A;CDKN3;MB21D2;MO10;KIF4A;NUSAP1;ATAD5;TLE4;CDC25B;ZBTB20;RRBP1;FBXW7;CDK1;FMR1;GFPT2;TCF4;NKD1;OIP5;JAG1;TCERG1;LMO7;MAP2K6;SIX4;YARS;OTX1;SLC6A14;KLF3;ADAM12;TOB1;MID1;INA;CGN;TNKS;GADD45A;CREB5;CD274;SLC25A28;ENPP1;SNAP25;C4orf33;DYRK3;CCDC71L;MBP;SMG7;CPNE4;SCLT1;SLC39A8;CREM
$LEF1_Q2	LEF1	http://www.broadinstitute.org/gsea/msigdb/cards/$LEF1_Q2	19	0.0531824	0.331576	5795;9118;8565;57530;54897;4343;1969;983;8038;1647;1390;79915;7804;81894;8444;864;127544;9887;51773	RNF19B;EPHA2;CASZ1;LRP8;RUNX3;MO10;ATAD5;RSF1;CDK1;PTPRJ;YARS;ADAM12;INA;CGN;GADD45A;SLC25A28;DYRK3;SMG7;CREM
$LEF1_Q6	LEF1	http://www.broadinstitute.org/gsea/msigdb/cards/$LEF1_Q6	15	0.536701	0.927951	5608;5795;29128;57530;56956;51274;85407;2120;7804;81894;5144;51804;6495;23098;127544	RNF19B;LRP8;UHRF1;SARM1;NKD1;PTPRJ;MAP2K6;SIX4;KLF3;PDE4D;CGN;SLC25A28;ET6;LHX9;SIX1
TGACAGNY_$MEIS1_01	MEIS1	http://www.broadinstitute.org/gsea/msigdb/cards/TGACAGNY_$MEIS1_01	49	0.46187	0.912115	673;4012;6322;4005;157574;27327;7453;57617;1051;3397;961;5116;7443;56956;4330;5328;10635;2323;9175;11176;9120;79073;196;10318;83690;285195;11011;3005;8565;7091;59345;79733;83667;27244;163786;7187;51200;8493;9586;55787;3909;8548;25841;6909;3198;80021;27252;84458;79776	H1F0;FLT3LG;RAD51AP1;LAMA3;E2F8;BLZF1;SLC16A6;TMEM62;TBX2;MN1;CRISPLD1;TLE4;TLK2;BRAF;LMO2;SCML1;BAZ2A;PCNT;ZFHX4;GNB4;TNRC6A;LNPEP;WARS;YARS;SESN2;AHR;ID1;TMEM109;CEBPB;KLHL20;HOXA1;CREB5;LCOR;TNIP1;SLC9A9;FBXO16;PPM1D;TRAF3;SESN1;TXLNG;CD47;RK1;SASS6;PS18;CPA4;ABTB2;MAP3K13;LHX9;PLAU
$MEIS1_01	MEIS1	http://www.broadinstitute.org/gsea/msigdb/cards/$MEIS1_01	20	0.0590913	0.353969	11011;3005;8565;26271;8658;56956;285489;6615;79073;5687;3198;55294;7071;2353;10318;84458;8493;57617;9586;51773	H1F0;TLK2;RSF1;FBXW7;KLF10;FBXO5;YARS;TMEM109;DOK7;TNKS;HOXA1;CREB5;LCOR;TNIP1;PPM1D;PSMA6;PS18;LHX9;FOS;SNAI1
$MEIS1BHOXA9_01	MEIS1	http://www.broadinstitute.org/gsea/msigdb/cards/$MEIS1BHOXA9_01	9	0.456954	0.912115	23421;3822;3174;4192;4791;7091;6322;1540;79836	MDK;NFKB2;TLE4;SCML1;HNF4G;KLRC2;LONRF3;CYLD;ITGB3BP
TTCNRGNNNNTTC_$HSF_Q6	HSF	http://www.broadinstitute.org/gsea/msigdb/cards/TTCNRGNNNNTTC_$HSF_Q6	11	0.267009	0.762347	5905;57178;7422;11332;6792;4001;83667;3301;10808;55920;7804	LMNB1;LRP8;ACOT7;SESN2;HSPH1;EGFA;ZMIZ1;DNAJA1;CDKL5;RCC2;RANGAP1
RGAANNTTC_$HSF1_01	HSF	http://www.broadinstitute.org/gsea/msigdb/cards/RGAANNTTC_$HSF1_01	33	0.0786261	0.425678	54847;10272;64207;56999;3725;26137;1390;9735;56965;51804;3106;3301;9334;4929;22853;8493;440;3400;483;51251;23336;1969;10808;10371;90627;1540;11332;23013;84807;51056;3054;51773;3659	HLA-B;NT5C3A;LAP3;IRF1;ATP1B3;EPHA2;KNTC1;SEMA3A;ID4;ZBTB20;LMTK2;RSF1;PARP6;IRF2BPL;NFKBID;SIDT1;SPEN;ACOT7;SIX4;B4GALT5;HSPH1;HCFC1;FSTL3;ADAMTS9;JUN;NR4A2;PPM1D;DNAJA1;SYNM;CYLD;STARD13;CREM;ASNS
$HSF1_01	HSF	http://www.broadinstitute.org/gsea/msigdb/cards/$HSF1_01	18	0.263391	0.75555	54847;10272;64207;51251;56999;3725;1969;10808;26137;1390;1540;9735;11332;51804;3301;2353;51056;3400	NT5C3A;LAP3;EPHA2;KNTC1;ID4;ZBTB20;IRF2BPL;SIDT1;ACOT7;SIX4;HSPH1;FSTL3;ADAMTS9;JUN;DNAJA1;CYLD;FOS;CREM
$HSF2_01	HSF	http://www.broadinstitute.org/gsea/msigdb/cards/$HSF2_01	18	0.18036	0.640711	10272;64207;51251;3725;10611;10808;26137;1390;1540;4281;9735;11332;51804;3106;84807;2353;5013;51056	HLA-B;NT5C3A;LAP3;KNTC1;ZBTB20;IRF2BPL;NFKBID;PDLIM5;ACOT7;SIX4;OTX1;HSPH1;MID1;FSTL3;JUN;CYLD;FOS;CREM
TCANNTGAY_$SREBP1_01	SREBP	http://www.broadinstitute.org/gsea/msigdb/cards/TCANNTGAY_$SREBP1_01	35	0.0856696	0.444074	54847;673;146956;85450;6520;1440;717;2237;4281;825;2717;23594;3164;22853;4141;1017;3482;147007;5966;57617;253143;54676;5883;23180;9590;3909;7156;55920;3815;9572;283149;2117;641;1520;5581	CTSS;NR4A1;RFTN1;EME1;LAMA3;ITPRIP;ORC6;BLM;AKAP12;PRKCE;BRAF;LMTK2;IGF2R;CSF3;NR1D1;SIDT1;BCL9L;TMEM199;MARS;SLC3A2;MID1;ET3;C2;CAPN3;PRR14L;GTPBP2;REL;GLA;PS18;KIT;RAD9A;RCC2;CDK2;FEN1;TOP3A
$SREBP1_Q6	SREBP	http://www.broadinstitute.org/gsea/msigdb/cards/$SREBP1_Q6	19	0.124416	0.531596	64207;3872;54897;51312;3949;9572;11176;3339;23338;7804;51804;222255;83743;25865;79132;5966;10725;1051;51773	CASZ1;HSPG2;LRP8;LDLR;PRKD2;NFAT5;RSF1;SLC25A37;IRF2BPL;BAZ2A;NR1D1;DHX58;SIX4;JADE2;CEBPB;ATXN7L1;REL;KRT17;GRWD1
$SREBP_Q3	SREBP	http://www.broadinstitute.org/gsea/msigdb/cards/$SREBP_Q3	19	0.179087	0.640711	10379;51251;4520;3872;3949;7869;5980;11176;221662;3339;4281;23338;7804;7552;9603;139324;79836;1051;51773	NT5C3A;IRF9;RBM24;HSPG2;LRP8;LDLR;RE3L;RSF1;BAZ2A;HDX;SEMA3B;MTF1;JADE2;MID1;CEBPB;ZNF711;LONRF3;KRT17;NFE2L3
$SREBP1_01	SREBP	http://www.broadinstitute.org/gsea/msigdb/cards/$SREBP1_01	13	0.18351	0.640711	2332;5883;9590;146956;4171;5581;3482;7156;147007;9572;2237;6615;2717	EME1;AKAP12;PRKCE;IGF2R;MCM2;FMR1;NR1D1;TMEM199;GLA;RAD9A;FEN1;SNAI1;TOP3A
$SREBP1_02	SREBP	http://www.broadinstitute.org/gsea/msigdb/cards/$SREBP1_02	6	0.414897	0.881473	25865;219988;11176;51200;222255;1051	PRKD2;BAZ2A;PATL1;CEBPB;ATXN7L1;CPA4
RTAAACA_$FREAC2_01	FREAC2	http://www.broadinstitute.org/gsea/msigdb/cards/RTAAACA_$FREAC2_01	63	0.0892944	0.447204	3669;1326;673;6239;4322;6616;2237;4281;23338;1901;2332;7552;19;4192;55294;4929;3164;1026;3398;8675;4330;5328;51274;2697;9175;6374;84941;2117;3339;9120;10112;5069;81894;23013;80346;222255;2353;10318;4193;5451;90627;11011;5608;6925;5393;595;51655;699;22795;3726;80005;8493;9586;64135;1081;650;8038;1647;10140;3198;4176;1491;79776	IFIH1;MDK;NID2;MDM2;CDKN1A;CXCL5;POU2F1;NR4A1;BUB1;CTH;HSH2D;BMP2;HSPG2;RASD1;ID2;SLC16A6;ISG20;MN1;PAPPA;TLK2;STX16;BRAF;FBXW7;DOCK5;ZFHX4;S1PR1;MCM7;FMR1;MMP13;TCF4;CGA;SPEN;RREB1;MAP3K8;GJA1;MAP2K6;REEP4;ABCA1;KLF3;ADAM12;TOB1;JADE2;CCND1;MID1;ZNF711;ET3;HOXA1;GADD45A;CREB5;SLC25A28;TNIP1;EXOSC9;ATXN7L1;NR4A2;PPM1D;SNAP25;JUNB;MAP3K13;FOS;STARD13;FEN1;PLAU;KIF20A
$FREAC2_01	FREAC2	http://www.broadinstitute.org/gsea/msigdb/cards/$FREAC2_01	18	0.232502	0.717467	1081;673;650;51274;4322;8038;51655;4281;23338;10140;5069;55294;83990;1026;4176;8493;79776;3398	CDKN1A;BMP2;RASD1;ID2;PAPPA;BRAF;FBXW7;ZFHX4;MCM7;MMP13;CGA;KLF3;ADAM12;TOB1;JADE2;MID1;PPM1D;BRIP1
$P53_02	P53	http://www.broadinstitute.org/gsea/msigdb/cards/$P53_02	20	0.10533	0.497732	673;968;64782;5371;26154;6909;9738;51065;55072;4192;1026;22853;81688;8061;5013;5721;159091;4193;9688;79905	MDK;MDM2;CD68;PML;CDKN1A;FOSL1;TBX2;PSME2;AEN;BRAF;LMTK2;C6orf62;NUP93;TMC7;OTX1;ABCA12;FAM122C;RNF31;CCP110;RPS27L
$P53_DECAMER_Q2	P53	http://www.broadinstitute.org/gsea/msigdb/cards/$P53_DECAMER_Q2	17	0.306974	0.805063	49854;5912;7091;9175;5371;11176;26154;116071;8444;1026;6541;22853;79778;5013;8493;5721;4193	MDM2;PML;CDKN1A;BATF2;PSME2;TLE4;LMTK2;BAZ2A;MICALL2;ZBTB21;OTX1;RAP2B;ABCA12;PPM1D;DYRK3;MAP3K13;SLC7A1
$STAT1_03	STAT1	http://www.broadinstitute.org/gsea/msigdb/cards/$STAT1_03	16	0.361491	0.849504	1326;11011;3005;8675;57169;6548;8189;595;4141;23338;5144;10915;672;64332;8202;3659	ZNFX1;IRF1;H1F0;BRCA1;NFKBIZ;TLK2;STX16;SLC9A1;MAP3K8;TCERG1;MARS;PDE4D;JADE2;CCND1;NCOA3;SYMPK
$STAT1_02	STAT1	http://www.broadinstitute.org/gsea/msigdb/cards/$STAT1_02	14	0.619311	0.951411	1326;11011;3005;4520;8675;57169;6548;8189;595;4141;2717;23338;5144;10915	ZNFX1;H1F0;TLK2;STX16;SLC9A1;MAP3K8;TCERG1;MARS;MTF1;PDE4D;JADE2;CCND1;GLA;SYMPK
$STAT1_01	STAT1	http://www.broadinstitute.org/gsea/msigdb/cards/$STAT1_01	3	0.762084	0.98334	710;4582;11254	MUC1;SERPING1;SLC6A14

## Sheet: Table S3
Table S3. Pathway Overrepresentation Analysis Results for Down-regulated DEGs in the Virus-infected vs. Mock-infected Group Comparison (V vs M).
Webgestalt: Wang, J., Vasaikar, S., Shi, Z., Greer, M., & Zhang, B. 2017. WebGestalt 2017: a more comprehensive, powerful, flexible and interactive gene set enrichment analysis toolkit. Nucleic Acids Res. 45: p. W130-W137.
Redundancy Reduction: Bodenhofer U., Kothmeier A., Hochreiter S. APCluster: an R package for affinity propagation clustering, Bioinformatics, Volume 27, Issue 17, 1 September 2011, Pages 2463–2464, https://doi.org/10.1093/bioinformatics/btr406.
Pathway description	General process	redundancy reduction (1 = exemplar, 2 = redundant)	Database	link	geneSet	FDR	Gene names
Valine, leucine and isoleucine degradation	Amino Acid Metabolism	1	pathway_KEGG	http://www.kegg.jp/kegg-bin/show_pathway?hsa00280+10449+11112+1892+3030+3032+3155+34+36+3712+38+4329+501+5095+549+56922+587+593+594+84693	hsa00280	6.82441e-11	AUH;HIBADH;ACADM;MCCC1;HADHB;HADHA;ECHS1;BCKDHA;ACAT1;ALDH7A1;MCEE;ACAA2;HMGCL;IVD;BCAT2;ACADSB;BCKDHB;PCCA;ALDH6A1
Fatty acid metabolism	Lipid Metabolism	1	pathway_Reactome	http://reactome.org/PathwayBrowser/#/R-HSA-8978868	R-HSA-8978868	3.1588e-05	PTGR2;CPT1A;ACADM;PON3;LTA4H;ACSM3;HADHB;HSD17B8;HADHA;HACD2;ECHS1;AMACR;PHYH;CBR4;CROT;ECI1;GPX1;MCEE;DBI;ACAA2;CRAT;SLC25A1;GPX4;HPGD;PCCA;TBXAS1
Glyoxylate and dicarboxylate metabolism	Carbon metabolism	1	pathway_KEGG	http://www.kegg.jp/kegg-bin/show_pathway?hsa00630+132158+2653+2752+38+48+5095+54363+84693+847+9380	hsa00630	0.000109926	GCSH;CAT;ACAT1;GLUL;GLYCTK;GRHPR;MCEE;HAO1;ACO1;PCCA
Respiratory electron transport, ATP synthesis by chemiosmotic coupling, and heat production by uncoupling proteins.	Respiratory Electron Transport	1	pathway_Reactome	http://reactome.org/PathwayBrowser/#/R-HSA-163200	R-HSA-163200	0.00129717	NDUFA1;NDUFB5;COX4I1;COX5B;UQCRB;NDUFB7;NDUFA2;NDUFB2;ETFDH;COX18;NDUFA10;COX7A2L;SURF1;NDUFA4;ECSIT;UCP2;UQCR11;ETFB
Platelet degranulation	Platelet Activation / Coagulation	1	pathway_Reactome	http://reactome.org/PathwayBrowser/#/R-HSA-114608	R-HSA-114608	0.00226155	FN1;ANXA5;CD63;AHSG;TIMP1;VEGFB;TF;APOOL;MAGED2;F5;TEX264;FGA;HGF;FGB;SERPINA1;FGG;PROS1;APOH
Metabolism of xenobiotics by cytochrome P450	Xenobiotic Metabolism	1	pathway_KEGG	http://www.kegg.jp/kegg-bin/show_pathway?hsa00980+126+127+1577+2052+221+2939+2941+2946+2948+4258+54658+8574	hsa00980	0.00946577	MGST2;ADH4;UGT1A1;ALDH3B1;GSTA4;AKR7A2;ADH1C;GSTA2;CYP3A5;GSTM2;GSTM4;EPHX1
Post-translational protein phosphorylation	Other	1	pathway_Reactome	http://reactome.org/PathwayBrowser/#/R-HSA-8957275	R-HSA-8957275	0.0172889	FN1;CST3;AHSG;TIMP1;CDH2;PNPLA2;TF;F5;FGA;SDC2;ITIH2;IGFBP5;SERPINA1;FGG
Common Pathway of Fibrin Clot Formation	Platelet Activation / Coagulation	1	pathway_Reactome	http://reactome.org/PathwayBrowser/#/R-HSA-140875	R-HSA-140875	0.0172889	F5;FGA;F2;FGB;FGG;PROS1
L13a-mediated translational silencing of Ceruloplasmin expression	Protein Translation	1	pathway_Reactome	http://reactome.org/PathwayBrowser/#/R-HSA-156827	R-HSA-156827	0.0207552	RPS3A;RPLP0;RPL5;RPL29;RPL27;RPL35A;RPS6;RPS4Y1;EIF4B;RPL7A;RPL9;RPL13;EIF3L;EIF3F
Peroxisomal protein import	Peroxisome Function	1	pathway_Reactome	http://reactome.org/PathwayBrowser/#/R-HSA-9033241	R-HSA-9033241	0.0212313	CAT;AMACR;MPV17;PHYH;CROT;DHRS4;HMGCL;CRAT;BAAT;HAO1
Biosynthesis of the N-glycan precursor (dolichol lipid-linked oligosaccharide, LLO) and transfer to a nascent protein	Glycan Biosynthesis	1	pathway_Reactome	http://reactome.org/PathwayBrowser/#/R-HSA-446193	R-HSA-446193	0.0283746	ST6GALNAC4;DPM3;SRD5A3;MPI;PMM1;ALG13;ST8SIA4;SLC35C1;ALG14;ST6GAL2;ST6GAL1
Metabolism of amino acids and derivatives	Amino Acid Metabolism	2	pathway_Reactome	http://reactome.org/PathwayBrowser/#/R-HSA-71291	R-HSA-71291	1.5842e-08	AUH;GCSH;HIBADH;RPS3A;RPLP0;RPL5;RPL29;RPL27;RPL35A;RPS6;RPS4Y1;CRYM;MCCC1;ADI1;RPL7A;DHTKD1;BCKDK;OAZ2;PCBD1;AHCY;ASL;RPL9;ASRGL1;BCKDHA;ACAT1;CKMT1B;CKMT1A;GLUL;ALDH7A1;ALDH4A1;ETHE1;RPL13;GRHPR;TST;APIP;PRODH;IVD;BCAT2;ACADSB;GATM;PYCR1;FAH;HAO1;BCKDHB;PAPSS2;QARS;OAT;ALDH6A1
Branched-chain amino acid catabolism	Amino Acid Metabolism	2	pathway_Reactome	http://reactome.org/PathwayBrowser/#/R-HSA-70895	R-HSA-70895	6.67612e-07	AUH;HIBADH;MCCC1;BCKDK;BCKDHA;ACAT1;IVD;BCAT2;ACADSB;BCKDHB;ALDH6A1
Biosynthesis of amino acids	Amino Acid Metabolism	2	pathway_KEGG	http://www.kegg.jp/kegg-bin/show_pathway?hsa01230+230+2752+3418+435+48+5091+5211+5230+5831+587+6888+7167+95	hsa01230	0.00290576	TPI1;PFKL;TALDO1;ASL;PC;GLUL;IDH2;PGK1;ACY1;BCAT2;PYCR1;ACO1;ALDOC
Amino Acid metabolism	Amino Acid Metabolism	2	pathway_Wikipathway	http://www.wikipathways.org/wpi/PathwayWidget.php?id=WP3925&label[]=AUH&label[]=HIBADH&label[]=ACADM&label[]=MCCC1&label[]=ADH4&label[]=PC&label[]=GLUL&label[]=ALDH7A1&label[]=MAOA&label[]=HMGCL&label[]=PYCR1&label[]=FAH&label[]=ADH1C&label[]=OAT&colors=steelblue	WP3925	0.00520559	AUH;HIBADH;ACADM;MCCC1;ADH4;PC;GLUL;ALDH7A1;MAOA;HMGCL;PYCR1;FAH;ADH1C;OAT
Arginine and proline metabolism	Amino Acid Metabolism	2	pathway_KEGG	http://www.kegg.jp/kegg-bin/show_pathway?hsa00330+112483+1159+2628+4128+4942+501+548596+5625+5831+8659	hsa00330	0.0056753	CKMT1B;CKMT1A;ALDH7A1;ALDH4A1;PRODH;MAOA;GATM;PYCR1;SAT2;OAT
Methionine De Novo and Salvage Pathway	Amino Acid Metabolism	2	pathway_Wikipathway	http://www.wikipathways.org/wpi/PathwayWidget.php?id=WP3580&label[]=ADI1&label[]=AHCY&label[]=MSRA&label[]=MSRB3&label[]=APIP&label[]=MSRB2&colors=steelblue	WP3580	0.0172889	ADI1;AHCY;MSRA;MSRB3;APIP;MSRB2
Glyoxylate metabolism and glycine degradation	Amino Acid Metabolism	2	pathway_Reactome	http://reactome.org/PathwayBrowser/#/R-HSA-389661	R-HSA-389661	0.0189888	GCSH;DHTKD1;BCKDHA;ALDH4A1;GRHPR;HAO1;BCKDHB
Selenoamino acid metabolism	Amino Acid Metabolism	2	pathway_Reactome	http://reactome.org/PathwayBrowser/#/R-HSA-2408522	R-HSA-2408522	0.0308526	RPS3A;RPLP0;RPL5;RPL29;RPL27;RPL35A;RPS6;RPS4Y1;RPL7A;AHCY;RPL9;RPL13;PAPSS2;QARS
Tyrosine metabolism	Amino Acid Metabolism	2	pathway_KEGG	http://www.kegg.jp/kegg-bin/show_pathway?hsa00350+126+127+2184+220074+221+4128+4282	hsa00350	0.0330199	ADH4;ALDH3B1;MIF;LRTOMT;MAOA;FAH;ADH1C
Carbon metabolism	Carbon metabolism	2	pathway_KEGG	http://www.kegg.jp/kegg-bin/show_pathway?hsa01200+132158+1892+230+2653+2821+3030+34+3418+38+414328+4329+48+5091+5095+5211+5230+54363+6888+7167+84693+847+8801	hsa01200	3.43566e-06	TPI1;IDNK;GCSH;ACADM;PFKL;TALDO1;HADHA;CAT;ECHS1;PC;ACAT1;GPI;GLYCTK;IDH2;MCEE;PGK1;HAO1;SUCLG2;ACO1;PCCA;ALDH6A1;ALDOC
Propanoate metabolism	Carbon metabolism	2	pathway_KEGG	http://www.kegg.jp/kegg-bin/show_pathway?hsa00640+1892+3030+34+38+4329+5095+593+594+84693+8801	hsa00640	0.000179516	ACADM;HADHA;ECHS1;BCKDHA;ACAT1;MCEE;SUCLG2;BCKDHB;PCCA;ALDH6A1
Butanoate metabolism	Carbon metabolism	2	pathway_KEGG	http://www.kegg.jp/kegg-bin/show_pathway?hsa00650+1892+3030+3155+38+56898+622+6296	hsa00650	0.0124531	ACSM3;HADHA;ECHS1;ACAT1;BDH2;HMGCL;BDH1
Gluconeogenesis	Carbon metabolism	2	pathway_Reactome	http://reactome.org/PathwayBrowser/#/R-HSA-70263	R-HSA-70263	0.0283746	TPI1;PC;GPI;SLC37A4;PGK1;SLC25A1;ALDOC
Glycolysis / Gluconeogenesis	Carbon metabolism	2	pathway_KEGG	http://www.kegg.jp/kegg-bin/show_pathway?hsa00010+10327+126+127+221+230+2821+501+5211+5230+7167	hsa00010	0.0308526	TPI1;AKR1A1;PFKL;ADH4;ALDH3B1;GPI;ALDH7A1;PGK1;ADH1C;ALDOC
Metabolism of lipids	Lipid Metabolism	2	pathway_Reactome	http://reactome.org/PathwayBrowser/#/R-HSA-556833	R-HSA-556833	5.94725e-05	CHPT1;PTGR2;CPT1A;FITM2;MED11;ACADM;PON3;LTA4H;CRLS1;GLTP;CERK;ACSM3;HADHB;INSIG2;SLC27A1;HSD17B8;HADHA;HACD2;ECHS1;ARSG;RGL1;AGPAT2;STARD10;SUMF2;PNPLA2;HSD17B14;ALDH3B1;AMACR;ACAT1;SLCO1B3;PLA2G12A;SRD5A3;PEX11A;TBL1X;BDH2;PHYH;SUMF1;CBR4;CROT;ECI1;GPX1;MCEE;LPCAT2;PIK3R2;PTDSS1;DBI;ACAA2;RAB4A;HMGCL;FABP6;BDH1;SPTLC3;CRAT;BAAT;SLC25A1;GPX4;HPGD;PNPLA4;CIDEC;CYP7B1;ARSD;PCCA;GSTM4;TBXAS1
Fatty acid degradation	Lipid Metabolism	2	pathway_KEGG	http://www.kegg.jp/kegg-bin/show_pathway?hsa00071+10449+126+127+1374+1632+1892+3030+3032+34+36+38+501	hsa00071	0.000100023	CPT1A;ACADM;HADHB;ADH4;HADHA;ECHS1;ACAT1;ALDH7A1;ECI1;ACAA2;ACADSB;ADH1C
Fatty Acid Beta Oxidation	Lipid Metabolism	2	pathway_Wikipathway	http://www.wikipathways.org/wpi/PathwayWidget.php?id=WP143&label[]=TPI1&label[]=CPT1A&label[]=ACADM&label[]=HADHB&label[]=HADHA&label[]=ECHS1&label[]=PNPLA2&label[]=ACAT1&label[]=ECI1&label[]=CRAT&colors=steelblue	WP143	0.000306382	TPI1;CPT1A;ACADM;HADHB;HADHA;ECHS1;PNPLA2;ACAT1;ECI1;CRAT
Mitochondrial Fatty Acid Beta-Oxidation	Lipid Metabolism	2	pathway_Reactome	http://reactome.org/PathwayBrowser/#/R-HSA-77289	R-HSA-77289	0.000577224	ACADM;ACSM3;HADHB;HADHA;ECHS1;ECI1;MCEE;DBI;ACAA2;PCCA
mitochondrial fatty acid beta-oxidation of saturated fatty acids	Lipid Metabolism	2	pathway_Reactome	http://reactome.org/PathwayBrowser/#/R-HSA-77286	R-HSA-77286	0.00601369	ACADM;ACSM3;HADHB;HADHA;ECHS1
Fatty acid metabolism	Lipid Metabolism	2	pathway_KEGG	http://www.kegg.jp/kegg-bin/show_pathway?hsa01212+10449+1374+1892+201562+3030+3032+34+36+38	hsa01212	0.0149368	CPT1A;ACADM;HADHB;HADHA;HACD2;ECHS1;ACAT1;ACAA2;ACADSB
Nonalcoholic fatty liver disease	Lipid Metabolism	2	pathway_Wikipathway	http://www.wikipathways.org/wpi/PathwayWidget.php?id=WP4396&label[]=NDUFA1&label[]=NDUFB5&label[]=COX4I1&label[]=COX5B&label[]=UQCRB&label[]=NDUFB7&label[]=LEPR&label[]=NDUFA2&label[]=NDUFB2&label[]=NDUFA10&label[]=COX7A2L&label[]=PRKAG1&label[]=XBP1&label[]=PIK3R2&label[]=NDUFA4&label[]=UQCR11&colors=steelblue	WP4396	0.0483063	NDUFA1;NDUFB5;COX4I1;COX5B;UQCRB;NDUFB7;LEPR;NDUFA2;NDUFB2;NDUFA10;COX7A2L;PRKAG1;XBP1;PIK3R2;NDUFA4;UQCR11
Metabolic pathways	Metabolism	2	pathway_KEGG	http://www.kegg.jp/kegg-bin/show_pathway?hsa01100+10327+10449+10555+10901+10975+11112+112483+1159+122622+126+127+132158+1327+1329+134147+1577+1892+191+199857+201562+205+2184+220074+221+230+23236+23600+2628+2632+2653+27090+2752+2821+3030+3032+30833+3155+34+3418+36+3613+3615+3712+38+4048+4124+4128+414328+4329+435+4351+4694+4695+4697+4705+4708+4711+4713+48+4830+4942+501+5091+5092+5095+51074+51084+51…	hsa01100	2.99316e-13	NDUFA1;TPI1;CHPT1;IDNK;AUH;GCSH;HIBADH;NDUFB5;MAN2A1;AKR1A1;CRYL1;ACADM;LTA4H;PFKL;COX4I1;COX5B;CRLS1;NME1;UQCRB;NDUFB7;CMPK1;ADSSL1;NT5C;MCCC1;ADI1;ACSM3;HADHB;TALDO1;PCBD1;NDUFA2;ST6GALNAC4;ADH4;HSD17B8;AHCY;ASL;HADHA;HACD2;ECHS1;NDUFB2;POMGNT1;UGT1A1;AGPAT2;SPR;DPM3;PNPLA2;PC;ALDH3B1;AMACR;BCKDHA;ACAT1;GPI;CKMT1B;CKMT1A;GLUL;ALDH7A1;PLA2G12A;ALDH4A1;UROD;NDUFA10;LRTOMT;MPI;IMPA2;BDH2;GALNT11;D…
Diseases of metabolism	Metabolism	2	pathway_Reactome	http://reactome.org/PathwayBrowser/#/R-HSA-5668914	R-HSA-5668914	0.0149368	MCCC1;TALDO1;AHCY;UGT1A1;PC;SLC37A4;MAOA;ACY1;GYG2;CYP7B1;PCCA;GBE1;BTD;TBXAS1
Disease	Metabolism	2	pathway_Reactome	http://reactome.org/PathwayBrowser/#/R-HSA-1643685	R-HSA-1643685	0.0207552	FN1;RPS3A;AP1S2;RNF103-CHMP3;CHMP3;RPLP0;RPL5;RPL29;RPL27;RPL35A;RPS6;RPS4Y1;MCCC1;RPL7A;TALDO1;ELMO1;PEBP1;SLC25A4;SND1;AHCY;APH1B;CAPN2;EEF2;RPL9;SLC25A5;POMGNT1;UGT1A1;RDH5;DPM3;PC;VPS28;ARRB1;SLCO1B3;RNF5;SRD5A3;SLC37A4;SDC1;MPI;TBL1X;GPC6;FGFR4;CUX1;ALG13;RPL13;FGA;SLC39A4;SDC2;PIK3R2;HGF;MAOA;ACY1;BAD;SLC22A18;SLC29A3;SDC3;SLC35C1;GYG2;CYP7B1;ALG14;PAPSS2;FGB;PCCA;SLC7A7;SLC25A6;GBE1;BTD;SL…
Metabolism of nucleotides	Nucleotide Metabolism	2	pathway_Reactome	http://reactome.org/PathwayBrowser/#/R-HSA-15869	R-HSA-15869	0.0109334	GMPR2;NME1;CMPK1;ADSSL1;NT5C;DNPH1;NT5M;GPX1;ENTPD1;ENTPD2;AK4;IMPDH2;CDA;LHPP
Purine metabolism	Nucleotide Metabolism	2	pathway_KEGG	http://www.kegg.jp/kegg-bin/show_pathway?hsa00230+122622+205+2272+30833+318+3615+374659+4830+50808+51292+5136+5137+5152+56953+57804+8622+9060+953+954	hsa00230	0.0160729	GMPR2;PDE1C;NME1;ADSSL1;NT5C;PDE9A;HDDC3;PDE8B;NT5M;POLD4;AK3;FHIT;NUDT2;ENTPD1;ENTPD2;PAPSS2;AK4;IMPDH2;PDE1A
Regulation of Insulin-like Growth Factor (IGF) transport and uptake by Insulin-like Growth Factor Binding Proteins (IGFBPs)	Other	2	pathway_Reactome	http://reactome.org/PathwayBrowser/#/R-HSA-381426	R-HSA-381426	0.0212313	FN1;CST3;AHSG;TIMP1;CDH2;PNPLA2;TF;F5;FGA;SDC2;F2;ITIH2;IGFBP5;SERPINA1;FGG
TGF-B Signaling in Thyroid Cells for Epithelial-Mesenchymal Transition	Other	2	pathway_Wikipathway	http://www.wikipathways.org/wpi/PathwayWidget.php?id=WP3859&label[]=FN1&label[]=CDH16&label[]=CDH2&label[]=CDH6&label[]=VIM&colors=steelblue	WP3859	0.0330199	FN1;CDH16;CDH2;CDH6;VIM
Protein localization	Peroxisome Function	2	pathway_Reactome	http://reactome.org/PathwayBrowser/#/R-HSA-9609507	R-HSA-9609507	0.00192294	TOMM7;LDHD;SLC25A4;SAMM50;CAT;TIMM13;CHCHD5;AMACR;TOMM20;MPV17;PHYH;CROT;DHRS4;HMGCL;CRAT;BAAT;HAO1;SLC25A6
Peroxisome	Peroxisome Function	2	pathway_KEGG	http://www.kegg.jp/kegg-bin/show_pathway?hsa04146+10901+1384+23600+25824+3155+3418+4358+5264+54363+54677+570+847+8800	hsa04146	0.00624391	PRDX5;CAT;AMACR;PEX11A;MPV17;PHYH;CROT;DHRS4;IDH2;HMGCL;CRAT;BAAT;HAO1
Response to elevated platelet cytosolic Ca2+	Platelet Activation / Coagulation	2	pathway_Reactome	http://reactome.org/PathwayBrowser/#/R-HSA-76005	R-HSA-76005	0.00313422	FN1;ANXA5;CD63;AHSG;TIMP1;VEGFB;TF;APOOL;MAGED2;F5;TEX264;FGA;HGF;FGB;SERPINA1;FGG;PROS1;APOH
TP53 Regulates Metabolic Genes	Platelet Activation / Coagulation	2	pathway_Reactome	http://reactome.org/PathwayBrowser/#/R-HSA-5628897	R-HSA-5628897	0.00813357	RRAGB;COX4I1;COX5B;PRDX5;LAMTOR2;LAMTOR1;GPI;COX18;COX7A2L;PRKAG1;SURF1;NDUFA4;RRAGD
Eukaryotic Translation Termination	Platelet Activation / Coagulation	2	pathway_Reactome	http://reactome.org/PathwayBrowser/#/R-HSA-72764	R-HSA-72764	0.0149368	RPS3A;RPLP0;RPL5;RPL29;RPL27;RPL35A;TRMT112;RPS6;RPS4Y1;RPL7A;RPL9;APEH;RPL13
Formation of Fibrin Clot (Clotting Cascade)	Platelet Activation / Coagulation	2	pathway_Reactome	http://reactome.org/PathwayBrowser/#/R-HSA-140877	R-HSA-140877	0.0160729	TFPI;PRCP;F5;FGA;F2;FGB;FGG;PROS1
Blood coagulation	Platelet Activation / Coagulation	2	pathway_Panther	http://www.pantherdb.org/pathway/pathwayDiagram.jsp?catAccession=P00011	P00011	0.0428518	TFPI;FGA;F2;FGB;SERPINA1;FGG;PROS1
Eukaryotic Translation Elongation	Protein Translation	2	pathway_Reactome	http://reactome.org/PathwayBrowser/#/R-HSA-156842	R-HSA-156842	0.0056753	RPS3A;RPLP0;RPL5;RPL29;RPL27;RPL35A;RPS6;RPS4Y1;RPL7A;EEF2;RPL9;RPL13;EEF1A2;EEF1B2
Translation	Protein Translation	2	pathway_Reactome	http://reactome.org/PathwayBrowser/#/R-HSA-72766	R-HSA-72766	0.00813357	RPS3A;RPLP0;RPL5;RPL29;RPL27;RPL35A;PPA2;TRMT112;RPS6;RPS4Y1;EIF4B;RPL7A;CARS2;OXA1L;MRPL43;MRPS15;EEF2;RPL9;MRPS24;MRPS34;APEH;RPL13;MRPS27;EIF3L;EEF1A2;EEF1B2;EIF3F;QARS
mTORC1-mediated signalling	Protein Translation	2	pathway_Reactome	http://reactome.org/PathwayBrowser/#/R-HSA-166208	R-HSA-166208	0.0207552	RRAGB;RPS6;EIF4B;LAMTOR2;LAMTOR1;RRAGD
GTP hydrolysis and joining of the 60S ribosomal subunit	Protein Translation	2	pathway_Reactome	http://reactome.org/PathwayBrowser/#/R-HSA-72706	R-HSA-72706	0.0212313	RPS3A;RPLP0;RPL5;RPL29;RPL27;RPL35A;RPS6;RPS4Y1;EIF4B;RPL7A;RPL9;RPL13;EIF3L;EIF3F
Formation of a pool of free 40S subunits	Protein Translation	2	pathway_Reactome	http://reactome.org/PathwayBrowser/#/R-HSA-72689	R-HSA-72689	0.0249383	RPS3A;RPLP0;RPL5;RPL29;RPL27;RPL35A;RPS6;RPS4Y1;RPL7A;RPL9;RPL13;EIF3L;EIF3F
Peptide chain elongation	Protein Translation	2	pathway_Reactome	http://reactome.org/PathwayBrowser/#/R-HSA-156902	R-HSA-156902	0.0255966	RPS3A;RPLP0;RPL5;RPL29;RPL27;RPL35A;RPS6;RPS4Y1;RPL7A;EEF2;RPL9;RPL13
Cytoplasmic Ribosomal Proteins	Protein Translation	2	pathway_Wikipathway	http://www.wikipathways.org/wpi/PathwayWidget.php?id=WP477&label[]=RPS3A&label[]=RPLP0&label[]=RPL5&label[]=RPL29&label[]=RPL27&label[]=RPL35A&label[]=RPS6&label[]=RPS4Y1&label[]=RPL7A&label[]=FAU&label[]=RPL9&label[]=RPL13&colors=steelblue	WP477	0.0255966	RPS3A;RPLP0;RPL5;RPL29;RPL27;RPL35A;RPS6;RPS4Y1;RPL7A;FAU;RPL9;RPL13
Eukaryotic Translation Initiation	Protein Translation	2	pathway_Reactome	http://reactome.org/PathwayBrowser/#/R-HSA-72613	R-HSA-72613	0.0308526	RPS3A;RPLP0;RPL5;RPL29;RPL27;RPL35A;RPS6;RPS4Y1;EIF4B;RPL7A;RPL9;RPL13;EIF3L;EIF3F
Cap-dependent Translation Initiation	Protein Translation	2	pathway_Reactome	http://reactome.org/PathwayBrowser/#/R-HSA-72737	R-HSA-72737	0.0308526	RPS3A;RPLP0;RPL5;RPL29;RPL27;RPL35A;RPS6;RPS4Y1;EIF4B;RPL7A;RPL9;RPL13;EIF3L;EIF3F
Gamma carboxylation, hypusine formation and arylsulfatase activation	Protein Translation	2	pathway_Reactome	http://reactome.org/PathwayBrowser/#/R-HSA-163841	R-HSA-163841	0.0484003	EEF2;ARSG;SUMF2;SUMF1;F2;ARSD;PROS1
The citric acid (TCA) cycle and respiratory electron transport	Respiratory Electron Transport	2	pathway_Reactome	http://reactome.org/PathwayBrowser/#/R-HSA-1428517	R-HSA-1428517	0.000179516	NDUFA1;NDUFB5;COX4I1;COX5B;UQCRB;NDUFB7;NDUFA2;NDUFB2;PDK2;ETFDH;COX18;NDUFA10;COX7A2L;IDH2;SURF1;NDUFA4;ECSIT;SUCLG2;PDK3;MPC1;UCP2;UQCR11;ETFB;PDK1
Respiratory electron transport	Respiratory Electron Transport	2	pathway_Reactome	http://reactome.org/PathwayBrowser/#/R-HSA-611105	R-HSA-611105	0.000351067	NDUFA1;NDUFB5;COX4I1;COX5B;UQCRB;NDUFB7;NDUFA2;NDUFB2;ETFDH;COX18;NDUFA10;COX7A2L;SURF1;NDUFA4;ECSIT;UQCR11;ETFB
Electron Transport Chain (OXPHOS system in mitochondria)	Respiratory Electron Transport	2	pathway_Wikipathway	http://www.wikipathways.org/wpi/PathwayWidget.php?id=WP111&label[]=NDUFA1&label[]=NDUFB5&label[]=COX4I1&label[]=COX5B&label[]=UQCRB&label[]=NDUFB7&label[]=SLC25A4&label[]=NDUFA2&label[]=SLC25A5&label[]=NDUFB2&label[]=NDUFA10&label[]=COX7A2L&label[]=SURF1&label[]=NDUFA4&label[]=UCP2&label[]=SLC25A6&label[]=UQCR11&colors=steelblue	WP111	0.000497785	NDUFA1;NDUFB5;COX4I1;COX5B;UQCRB;NDUFB7;SLC25A4;NDUFA2;SLC25A5;NDUFB2;NDUFA10;COX7A2L;SURF1;NDUFA4;UCP2;SLC25A6;UQCR11
Alzheimer disease	Respiratory Electron Transport	2	pathway_KEGG	http://www.kegg.jp/kegg-bin/show_pathway?hsa05010+10975+1327+1329+23236+25825+322+4035+4694+4695+4697+4705+4708+4711+4713+5332+5532+572+7381+824+83464+9167	hsa05010	0.00290576	NDUFA1;LRP1;BACE2;NDUFB5;COX4I1;COX5B;UQCRB;NDUFB7;PPP3CB;NDUFA2;APH1B;CAPN2;NDUFB2;NDUFA10;APBB1;COX7A2L;NDUFA4;BAD;PLCB1;PLCB4;UQCR11
Signaling by Retinoic Acid	Respiratory Electron Transport	2	pathway_Reactome	http://reactome.org/PathwayBrowser/#/R-HSA-5362517	R-HSA-5362517	0.00792328	CPT1A;CRABP1;ADH4;RDH5;PDK2;DHRS4;ADH1C;PDK3;PDK1
Huntington disease	Respiratory Electron Transport	2	pathway_KEGG	http://www.kegg.jp/kegg-bin/show_pathway?hsa05016+10975+127602+1327+1329+23236+2876+291+292+293+4694+4695+4697+4705+4708+4711+4713+5332+7381+9167	hsa05016	0.0338805	NDUFA1;NDUFB5;COX4I1;COX5B;DNAH14;UQCRB;NDUFB7;SLC25A4;NDUFA2;SLC25A5;NDUFB2;NDUFA10;COX7A2L;GPX1;NDUFA4;PLCB1;PLCB4;SLC25A6;UQCR11
Non-alcoholic fatty liver disease (NAFLD)	Respiratory Electron Transport	2	pathway_KEGG	http://www.kegg.jp/kegg-bin/show_pathway?hsa04932+10975+1327+1329+3953+4694+4695+4697+4705+4708+4711+4713+5296+5571+7381+7494+9167	hsa04932	0.0338805	NDUFA1;NDUFB5;COX4I1;COX5B;UQCRB;NDUFB7;LEPR;NDUFA2;NDUFB2;NDUFA10;COX7A2L;PRKAG1;XBP1;PIK3R2;NDUFA4;UQCR11
Drug metabolism	Xenobiotic Metabolism	2	pathway_KEGG	http://www.kegg.jp/kegg-bin/show_pathway?hsa00982+126+127+1577+221+2330+2939+2941+2946+2948+4128+4258+54658	hsa00982	0.00624391	MGST2;ADH4;UGT1A1;ALDH3B1;GSTA4;MAOA;ADH1C;GSTA2;CYP3A5;GSTM2;GSTM4;FMO5
Biological oxidations	Xenobiotic Metabolism	2	pathway_Reactome	http://reactome.org/PathwayBrowser/#/R-HSA-211859	R-HSA-211859	0.0109656	AKR1A1;TRMT112;MGST2;ADH4;AHCY;UGT1A1;GSTA4;AKR7A2;MAOA;ACY1;MARC2;BPHL;ADH1C;ABHD14B;CYP7B1;GSTA2;CMBL;PAPSS2;CYP3A5;GSTM2;GSTM4;EPHX1;TBXAS1
Glutathione metabolism	Xenobiotic Metabolism	2	pathway_KEGG	http://www.kegg.jp/kegg-bin/show_pathway?hsa00480+2876+2878+2879+2939+2941+2946+2948+3418+4258	hsa00480	0.0308526	MGST2;GSTA4;GPX1;IDH2;GPX4;GSTA2;GSTM2;GSTM4;GPX3
Chemical carcinogenesis	Xenobiotic Metabolism	2	pathway_KEGG	http://www.kegg.jp/kegg-bin/show_pathway?hsa05204+126+127+1577+2052+221+2939+2941+2946+2948+4258+54658	hsa05204	0.0338805	MGST2;ADH4;UGT1A1;ALDH3B1;GSTA4;ADH1C;GSTA2;CYP3A5;GSTM2;GSTM4;EPHX1

## Sheet: Table S4
Table S4. Transcription Factor Target (TFT) Overrepresentation Analysis Results for Down-regulated DEGs in the Virus-infected vs. Mock-infected Group Comparison (V vs M).
Note: Top table contains cumulative totals for each TFT site family; Lower table contains TFT overrepresentation analysis results from Webgestalt (using mSigDB as data source).
TFT site family	Target number	Target genes
HNF1	34	ANXA13;BACE2;BPHL;CDH16;CDH17;CMTM4;COA3;F2;F2RL1;FGA;FGB;FGFR4;GJB1;GPX1;HABP2;HAO1;HCFC1R1;HNF4A;LRRC19;MRPL43;MXI1;RBP4;RPL35A;SERPINA6;SFRP4;SLC12A2;SLC23A1;SLC25A40;SLC37A4;TBL1X;TBXAS1;TFEC;TMEM37;UGT1A1
HNF4A/B/G	43	SEPT10.;ABI3BP;AQP3;CDH6;CLRN3;DNAJC22;EEF1B2;ETFDH;F2;FKBP2;GBE1;GLTP;HOXA5;HOXB7;KIF1C;KLC4;LGALS4;LRP1;LRRC19;MAGED1;MXD4;NIPSNAP1;ORAI3;PDZK1;PLPPR1;PRKAG1;PROS1;PTMS;RAB3D;RND1;RNF5;RPS3A;SLC22A18;SLC22A18AS;SLC25A1;SLC25A4;SLC25A5;SLC7A7;SLC9A3R1;TM4SF20;TMEM120A;TPI1;WIPI1
PPAR-DR1	22	AQP7;BCKDHB;C3orf18;CLRN3;EEF1B2;GLTP;HIBADH;HSD17B8;LRP1;NUDT22;PDZK1;PLPPR1;PNPLA2;PRKAG1;PRR7;RNF128;RPL27;SLC25A1;SLC25A5;TMEM120A;TPM2;TRPT1
NKX62	19	AP1S2;BACE2;BAD;C1orf122;CACNB3;CDKN2C;ELMO1;FLOT1;LTBP3;MSRB3;PRDX5;PRKAG1;RHOBTB1;RPLP0;SLC37A4;TCEAL1;TRMT112;TSPAN7;TSPAN8
USF	20	ACY1;ALDH6A1;AP1S2;ARL3;BLOC1S1;CNPPD1;CPT1A;EEF1B2;GABARAP;GPX1;HOXB7;KANSL1L;MPV17;NCALD;PRR7;SUMF1;TCEAL1;TMEM246;UBE4B;YPEL5
PR	20	AHSG;BACE2;CA5B;CACNB3;CAMLG;CD24;CDH6;CTDSPL;ELMO1;HOXA5;LTBP3;MXI1;PLPPR1;POLD4;PRKAG1;RAB30;RNF128;RWDD1;SND1;SSBP2
Transcription Factor Target (TFT) Overrepresentation Analysis Results from WebGestalt (using mSigDB as data source)
Webgestalt: Wang, J., Vasaikar, S., Shi, Z., Greer, M., & Zhang, B. 2017. WebGestalt 2017: a more comprehensive, powerful, flexible and interactive gene set enrichment analysis toolkit. Nucleic Acids Res. 45: p. W130-W137.
geneSet	TFT site family	link	overlap	pValue	FDR	overlap_Id	user_Id (Gene names)
V$HNF1_C	HNF1	http://www.broadinstitute.org/gsea/msigdb/cards/V$HNF1_C	24	0.000354296	0.121311	4601;25825;2147;84545;5950;28958;64922;2876;55972;6916;2705;1014;1015;146223;6165;2264;2243;2244;140738;3026;2542;6558;312;6907	SLC12A2;BACE2;MXI1;RPL35A;COA3;MRPL43;CDH16;SLC25A40;SLC37A4;TBL1X;FGFR4;FGA;GPX1;LRRC19;F2;GJB1;FGB;CDH17;ANXA13;CMTM4;TMEM37;RBP4;HABP2;TBXAS1
RGTTAMWNATT_V$HNF1_01	HNF1	http://www.broadinstitute.org/gsea/msigdb/cards/RGTTAMWNATT_V$HNF1_01	8	0.0193481	1	9963;54985;2264;28958;6558;1014;312;3026	SLC12A2;COA3;HCFC1R1;CDH16;FGFR4;SLC23A1;ANXA13;HABP2
V$HNF1_Q6	HNF1	http://www.broadinstitute.org/gsea/msigdb/cards/V$HNF1_Q6	19	0.0241374	1	3172;2147;6424;866;54363;6916;2705;1014;1015;2150;670;2264;2243;2244;22797;3026;54658;6558;312	SLC12A2;TFEC;SFRP4;CDH16;UGT1A1;HNF4A;FGFR4;FGA;F2;BPHL;F2RL1;HAO1;GJB1;FGB;CDH17;ANXA13;SERPINA6;HABP2;TBXAS1
V$HNF4_01	HNF4	http://www.broadinstitute.org/gsea/msigdb/cards/V$HNF4_01	26	0.000397091	0.121311	25890;51228;2147;7167;3960;2632;6048;8508;5174;64922;119467;6576;291;292;2110;4035;5002;9056;5003;1933;83862;5571;6189;5763;1004;54886	PTMS;LRP1;TPI1;RPS3A;LGALS4;GLTP;PDZK1;PLPPR1;SLC25A4;SLC25A5;ABI3BP;CDH6;ETFDH;RNF5;PRKAG1;LRRC19;CLRN3;F2;NIPSNAP1;SLC22A18;SLC25A1;SLC22A18AS;EEF1B2;TMEM120A;SLC7A7;GBE1
V$HNF4_Q6	HNF4	http://www.broadinstitute.org/gsea/msigdb/cards/V$HNF4_Q6	21	0.0102646	1	360;9500;27289;79853;151011;55062;6048;79962;5174;292;10608;9545;89953;93129;3202;3217;9368;10749;5763;5627;2286	PTMS;HOXA5;KIF1C;AQP3;SEPT10;PDZK1;WIPI1;RND1;SLC9A3R1;HOXB7;SLC25A5;RAB3D;DNAJC22;RNF5;FKBP2;KLC4;ORAI3;MAGED1;TM4SF20;MXD4;PROS1
V$PPAR_DR1_Q2	PPAR	http://www.broadinstitute.org/gsea/msigdb/cards/V$PPAR_DR1_Q2	22	0.00447651	0.911715	364;11112;51228;5174;119467;6576;292;7923;594;6155;4035;84304;1933;83707;83862;5571;57104;80758;51161;7169;54886;79589	LRP1;TPM2;NUDT22;HIBADH;RPL27;PRR7;GLTP;PDZK1;TRPT1;PLPPR1;HSD17B8;SLC25A5;PNPLA2;PRKAG1;C3orf18;CLRN3;SLC25A1;BCKDHB;EEF1B2;TMEM120A;AQP7;RNF128
V$NKX62_Q2	NKX62	http://www.broadinstitute.org/gsea/msigdb/cards/V$NKX62_Q2	19	0.0145185	1	4054;6175;25825;784;8905;10211;9844;127687;9338;1031;51504;253827;9886;5571;25824;7102;7103;2542;572	BACE2;LTBP3;AP1S2;RPLP0;PRDX5;TRMT112;TCEAL1;ELMO1;CACNB3;SLC37A4;MSRB3;FLOT1;TSPAN8;PRKAG1;RHOBTB1;C1orf122;BAD;CDKN2C;TSPAN7
V$USF_Q6	USF	http://www.broadinstitute.org/gsea/msigdb/cards/V$USF_Q6	20	0.0195675	1	4358;2876;8905;11337;1374;9338;4329;83988;1933;2647;95;3217;84302;80758;151050;403;27013;10277;285362;51646	AP1S2;CPT1A;BLOC1S1;YPEL5;GABARAP;PRR7;UBE4B;TCEAL1;ARL3;HOXB7;TMEM246;MPV17;SUMF1;GPX1;KANSL1L;ACY1;NCALD;CNPPD1;EEF1B2;ALDH6A1
V$PR_Q2	PR	http://www.broadinstitute.org/gsea/msigdb/cards/V$PR_Q2	20	0.0218598	1	4054;4601;25825;11238;784;197;819;51389;9844;100133941;27314;10217;27044;3202;57804;5571;23635;1004;54886;79589	HOXA5;RWDD1;BACE2;LTBP3;MXI1;CTDSPL;AHSG;CAMLG;PLPPR1;CD24;ELMO1;SND1;CA5B;CACNB3;CDH6;SSBP2;RAB30;POLD4;PRKAG1;RNF128

## Sheet: Table S5
Table S5. DEG list for identified protein-coding transcripts in the Virus-infected vs. Mock-infected group comparison (V vs M).
Total # protein-coding DEGs = 1969; 1123 Up-regulated, 846 Down-regulated.
Probe Set ID	gene_name	gene_title	Log2FC V vs M	B-H Adj. t-test p-value V vs M	W-Y Adj. 2-way ANOVA p-values (Infection)	Avg Log2 signal value M group	Avg Log2 signal value V group	StDev M group	StDev V group	cytoband	unigene_id	transcript_id	chr_name	strand	chr_start	chr_stop	gene_assignment	mrna_assignment	swissprot	unigene	locus type
TC2100007208.hg.1	MX1	MX dynamin-like GTPase 1	12.0111	7.27259e-06	0	5.08404	17.0952	1.66752	0.0453997	21q22.3	4599	NM_001144925	chr21	+	41420304	41459214	NM_001144925 // MX1 // MX dynamin-like GTPase 1 // 21q22.3 // 4599 /// NM_001178046 // MX1 // MX dynamin-like GTPase 1 // 21q22.3 // 4599 /// NM_001282920 // MX1 // MX dynamin-like GTPase 1 // 21q22.3 // 4599 /// NM_002462 // MX1 // MX dynamin-like GTPase 1 // 21q22.3 // 4599 /// ENST00000288383 // MX1 // MX dynamin-like GTPase 1 // 21q22.3 // 4599 /// ENST00000398598 // MX1 // MX dynamin-like GT…	NM_001144925 // RefSeq // Homo sapiens MX dynamin-like GTPase 1 (MX1), transcript variant 1, mRNA. // chr21 // 100 // 100 // 0 // --- // 0 /// NM_001178046 // RefSeq // Homo sapiens MX dynamin-like GTPase 1 (MX1), transcript variant 3, mRNA. // chr21 // 100 // 100 // 0 // --- // 0 /// NM_001282920 // RefSeq // Homo sapiens MX dynamin-like GTPase 1 (MX1), transcript variant 4, mRNA. // chr21 // 10…	NM_001144925 // P20591 /// NM_001144925 // Q8NAA8 /// NM_001178046 // P20591 /// NM_001178046 // Q8NAA8 /// NM_001282920 // P20591 /// NM_001282920 // Q8NAA8 /// NM_002462 // P20591 /// NM_002462 // Q8NAA8 /// ENST00000288383 // F8W8T1 /// ENST00000288383 // P20591 /// ENST00000288383 // Q8NAA8 /// ENST00000398598 // P20591 /// ENST00000398598 // Q8NAA8 /// ENST00000398600 // P20591 /// ENST00000…	NM_001144925 // Hs.517307 // adrenal gland| ascites| bladder| blood| bone| brain| cervix| connective tissue| esophagus| eye| heart| intestine| kidney| larynx| liver| lung| lymph node| mammary gland| mouth| muscle| nerve| ovary| pancreas| parathyroid| pharynx| pituitary gland| placenta| prostate| salivary gland| skin| spleen| stomach| testis| thymus| thyroid| tonsil| trachea| uterus| vascular| bla…	Multiple_Complex
TC1400008056.hg.1	IFI27	interferon, alpha-inducible protein 27	11.7037	4.48077e-11	0	4.07791	15.7816	0.169122	0.138603	14q32	3429	NM_001288952	chr14	+	94104836	94116699	NM_001288952 // IFI27 // interferon, alpha-inducible protein 27 // 14q32 // 3429 /// NM_001288954 // IFI27 // interferon, alpha-inducible protein 27 // 14q32 // 3429 /// NM_001288956 // IFI27 // interferon, alpha-inducible protein 27 // 14q32 // 3429 /// NM_001288957 // IFI27 // interferon, alpha-inducible protein 27 // 14q32 // 3429 /// NM_001288958 // IFI27 // interferon, alpha-inducible protei…	NM_001288952 // RefSeq // Homo sapiens interferon, alpha-inducible protein 27 (IFI27), transcript variant 3, mRNA. // chr14 // 100 // 100 // 0 // --- // 0 /// NM_001288954 // RefSeq // Homo sapiens interferon, alpha-inducible protein 27 (IFI27), transcript variant 4, mRNA. // chr14 // 100 // 100 // 0 // --- // 0 /// NM_001288956 // RefSeq // Homo sapiens interferon, alpha-inducible protein 27 (IF…	NM_001288952 // P40305 /// NM_001288952 // A8K0H0 /// NM_001288952 // Q9H4B1 /// NM_001288952 // Q7Z5R2 /// NM_001288952 // Q7Z5R0 /// NM_001288952 // Q7Z5R1 /// NM_001288954 // P40305 /// NM_001288954 // A8K0H0 /// NM_001288954 // Q9H4B1 /// NM_001288954 // Q7Z5R2 /// NM_001288954 // Q7Z5R0 /// NM_001288954 // Q7Z5R1 /// NM_001288956 // P40305 /// NM_001288956 // A8K0H0 /// NM_001288956 // Q9H4B…	NM_001288952 // Hs.532634 // adipose tissue| adrenal gland| ascites| blood| bone| bone marrow| brain| cervix| connective tissue| embryonic tissue| esophagus| eye| heart| intestine| kidney| larynx| liver| lung| lymph node| mammary gland| mouth| muscle| nerve| ovary| pancreas| parathyroid| pharynx| placenta| prostate| skin| spleen| stomach| testis| thymus| umbilical cord| uterus| vascular|adrenal t…	Multiple_Complex
TC1700006709.hg.1	XAF1	XIAP associated factor 1	10.5209	2.74e-11	0	3.6495	14.1704	0.138548	0.116631	17p13.1	54739	NM_017523	chr17	+	6755447	6775647	NM_017523 // XAF1 // XIAP associated factor 1 // 17p13.1 // 54739 /// NM_199139 // XAF1 // XIAP associated factor 1 // 17p13.1 // 54739 /// NR_046396 // XAF1 // XIAP associated factor 1 // 17p13.1 // 54739 /// NR_046397 // XAF1 // XIAP associated factor 1 // 17p13.1 // 54739 /// NR_046398 // XAF1 // XIAP associated factor 1 // 17p13.1 // 54739 /// ENST00000346752 // XAF1 // XIAP associated factor…	NM_017523 // RefSeq // Homo sapiens XIAP associated factor 1 (XAF1), transcript variant 1, mRNA. // chr17 // 100 // 100 // 0 // --- // 0 /// NM_199139 // RefSeq // Homo sapiens XIAP associated factor 1 (XAF1), transcript variant 2, mRNA. // chr17 // 100 // 100 // 0 // --- // 0 /// NR_046396 // RefSeq // Homo sapiens XIAP associated factor 1 (XAF1), transcript variant 3, non-coding RNA. // chr17 /…	NM_017523 // Q6GPH4 /// NM_017523 // B3KPW1 /// NM_199139 // Q6GPH4 /// NM_199139 // B3KPW1 /// NR_046396 // Q6GPH4 /// NR_046397 // Q6GPH4 /// NR_046398 // Q6GPH4 /// ENST00000346752 // Q6GPH4 /// ENST00000361842 // Q6GPH4 /// ENST00000571135 // I3L534 /// ENST00000571135 // Q6GPH4 /// ENST00000571217 // I3L2B3 /// ENST00000571217 // Q6GPH4 /// ENST00000571673 // Q6GPH4 /// ENST00000572107 // Q6…	NM_017523 // Hs.441975 // adipose tissue| adrenal gland| bladder| blood| bone| brain| connective tissue| esophagus| eye| heart| intestine| kidney| liver| lung| lymph node| mammary gland| mouth| muscle| pancreas| placenta| prostate| skin| spleen| stomach| testis| thymus| thyroid| trachea| uterus| vascular|adrenal tumor| bladder carcinoma| breast (mammary gland) tumor| chondrosarcoma| colorectal tu…	Multiple_Complex
TC1000008400.hg.1	IFIT1	interferon-induced protein with tetratricopeptide repeats 1	9.88932	1.05694e-06	0	6.91639	16.8057	0.969868	0.217007	10q23.31	3434	NM_001270927	chr10	+	89392546	89406487	NM_001270927 // IFIT1 // interferon-induced protein with tetratricopeptide repeats 1 // 10q23.31 // 3434 /// NM_001270928 // IFIT1 // interferon-induced protein with tetratricopeptide repeats 1 // 10q23.31 // 3434 /// NM_001270929 // IFIT1 // interferon-induced protein with tetratricopeptide repeats 1 // 10q23.31 // 3434 /// NM_001270930 // IFIT1 // interferon-induced protein with tetratricopepti…	NM_001270927 // RefSeq // Homo sapiens interferon-induced protein with tetratricopeptide repeats 1 (IFIT1), transcript variant 2, mRNA. // chr10 // 100 // 100 // 0 // --- // 0 /// NM_001270928 // RefSeq // Homo sapiens interferon-induced protein with tetratricopeptide repeats 1 (IFIT1), transcript variant 3, mRNA. // chr10 // 100 // 100 // 0 // --- // 0 /// NM_001270929 // RefSeq // Homo sapiens …	NM_001270927 // P09914 /// NM_001270928 // P09914 /// NM_001270929 // P09914 /// NM_001270930 // P09914 /// NM_001548 // P09914 /// ENST00000371804 // P09914 /// ENST00000546318 // P09914 /// BC007091 // P09914 /// OTTHUMT00000049302 // P09914	NM_001270927 // Hs.20315 // adipose tissue| adrenal gland| bladder| blood| bone| brain| cervix| connective tissue| ear| embryonic tissue| esophagus| eye| heart| intestine| kidney| liver| lung| mammary gland| mouth| muscle| nerve| ovary| pancreas| parathyroid| pharynx| pituitary gland| placenta| prostate| skin| spleen| stomach| testis| thymus| thyroid| trachea| uterus| vascular| breast (mammary gl…	Coding
TC1000008397.hg.1	IFIT3	interferon-induced protein with tetratricopeptide repeats 3	9.57515	1.55375e-08	0	5.6711	15.2463	0.439919	0.178907	10q24	3437	NM_001031683	chr10	+	89327819	89340971	NM_001031683 // IFIT3 // interferon-induced protein with tetratricopeptide repeats 3 // 10q24 // 3437 /// NM_001289758 // IFIT3 // interferon-induced protein with tetratricopeptide repeats 3 // 10q24 // 3437 /// NM_001289759 // IFIT3 // interferon-induced protein with tetratricopeptide repeats 3 // 10q24 // 3437 /// NM_001549 // IFIT3 // interferon-induced protein with tetratricopeptide repeats 3…	NM_001031683 // RefSeq // Homo sapiens interferon-induced protein with tetratricopeptide repeats 3 (IFIT3), transcript variant 2, mRNA. // chr10 // 100 // 100 // 0 // --- // 0 /// NM_001289758 // RefSeq // Homo sapiens interferon-induced protein with tetratricopeptide repeats 3 (IFIT3), transcript variant 3, mRNA. // chr10 // 100 // 100 // 0 // --- // 0 /// NM_001289759 // RefSeq // Homo sapiens …	NM_001031683 // O14879 /// NM_001031683 // Q5T765 /// NM_001031683 // B4DLS7 /// NM_001289758 // O14879 /// NM_001289758 // Q5T765 /// NM_001289758 // B4DLS7 /// NM_001289759 // O14879 /// NM_001289759 // Q5T765 /// NM_001289759 // B4DLS7 /// NM_001549 // O14879 /// NM_001549 // Q5T765 /// NM_001549 // B4DLS7 /// ENST00000371811 // O14879 /// ENST00000371811 // Q5T765 /// ENST00000371811 // B4DLS…	NM_001031683 // Hs.744072 // adipose tissue| adrenal gland| bladder| blood| bone marrow| brain| cervix| connective tissue| embryonic tissue| esophagus| eye| heart| intestine| kidney| liver| lung| lymph node| mammary gland| mouth| muscle| ovary| pancreas| placenta| prostate| skin| spleen| stomach| testis| thymus| trachea| uterus| vascular|adrenal tumor| bladder carcinoma| breast (mammary gland) tu…	Coding
TC1200012190.hg.1	OASL	2-5-oligoadenylate synthetase-like	9.53087	4.49912e-06	0	5.55187	15.0827	1.211	0.153961	12q24.2	8638	NM_001261825	chr12	-	121019111	121039242	NM_001261825 // OASL // 2-5-oligoadenylate synthetase-like // 12q24.2 // 8638 /// NM_003733 // OASL // 2-5-oligoadenylate synthetase-like // 12q24.2 // 8638 /// NM_198213 // OASL // 2-5-oligoadenylate synthetase-like // 12q24.2 // 8638 /// ENST00000257570 // OASL // 2-5-oligoadenylate synthetase-like // 12q24.2 // 8638 /// ENST00000339275 // OASL // 2-5-oligoadenylate synthetase-like // 12q24.2 /…	NM_001261825 // RefSeq // Homo sapiens 2-5-oligoadenylate synthetase-like (OASL), transcript variant 3, mRNA. // chr12 // 100 // 100 // 0 // --- // 0 /// NM_003733 // RefSeq // Homo sapiens 2-5-oligoadenylate synthetase-like (OASL), transcript variant 1, mRNA. // chr12 // 100 // 100 // 0 // --- // 0 /// NM_198213 // RefSeq // Homo sapiens 2-5-oligoadenylate synthetase-like (OASL), transcript vari…	NM_001261825 // Q15646 /// NM_001261825 // B3KN79 /// NM_003733 // Q15646 /// NM_003733 // B3KN79 /// NM_198213 // Q15646 /// NM_198213 // B3KN79 /// ENST00000257570 // Q15646 /// ENST00000257570 // B3KN79 /// ENST00000339275 // Q15646 /// ENST00000339275 // B3KN79 /// ENST00000543677 // H0YGP3 /// ENST00000543677 // Q15646 /// ENST00000543677 // B3KN79 /// ENST00000620239 // Q15646 /// ENST00000…	NM_001261825 // Hs.118633 // adipose tissue| adrenal gland| ascites| blood| bone| bone marrow| brain| cervix| esophagus| intestine| liver| lung| mammary gland| muscle| pancreas| pharynx| prostate| stomach| testis| thyroid| trachea| uterus| breast (mammary gland) tumor| cervical tumor| chondrosarcoma| colorectal tumor| esophageal tumor| gastrointestinal tumor| glioma| leukemia| liver tumor| lung t…	Multiple_Complex
TC1000008396.hg.1	IFIT2	interferon-induced protein with tetratricopeptide repeats 2	9.51278	3.58031e-11	0	4.13456	13.6473	0.112264	0.12922	10q23.31	3433	NM_001547	chr10	+	89301949	89309276	NM_001547 // IFIT2 // interferon-induced protein with tetratricopeptide repeats 2 // 10q23.31 // 3433 /// ENST00000371826 // IFIT2 // interferon-induced protein with tetratricopeptide repeats 2 // 10q23.31 // 3433 /// ENST00000611722 // IFIT2 // interferon-induced protein with tetratricopeptide repeats 2 // 10q23.31 // 3433 /// BC032839 // IFIT2 // interferon-induced protein with tetratricopeptid…	NM_001547 // RefSeq // Homo sapiens interferon-induced protein with tetratricopeptide repeats 2 (IFIT2), mRNA. // chr10 // 100 // 100 // 0 // --- // 0 /// ENST00000371826 // ENSEMBL // interferon-induced protein with tetratricopeptide repeats 2 [gene_biotype:protein_coding transcript_biotype:protein_coding] // chr10 // 100 // 100 // 0 // --- // 0 /// ENST00000611722 // ENSEMBL // interferon-induc…	NM_001547 // B4DTZ5 /// NM_001547 // Q05DN2 /// NM_001547 // Q8IZ03 /// NM_001547 // P09913 /// ENST00000371826 // P09913 /// ENST00000371826 // B4DTZ5 /// ENST00000371826 // Q05DN2 /// ENST00000371826 // Q8IZ03 /// ENST00000611722 // A0A087X279 /// ENST00000611722 // B4DTZ5 /// ENST00000611722 // Q05DN2 /// ENST00000611722 // Q8IZ03 /// BC032839 // Q8IZ03 /// BC032839 // B4DTZ5 /// BC032839 // Q…	NM_001547 // Hs.437609 // adrenal gland| blood| bone| bone marrow| brain| connective tissue| ear| embryonic tissue| esophagus| eye| intestine| kidney| liver| lung| lymph node| mammary gland| mouth| muscle| ovary| pancreas| parathyroid| pharynx| placenta| prostate| skin| stomach| testis| thymus| thyroid| trachea| uterus| vascular|adrenal tumor| breast (mammary gland) tumor| chondrosarcoma| colorec…	Coding
TC1200008921.hg.1	OAS2	2-5-oligoadenylate synthetase 2	9.43544	1.69438e-08	0	3.88405	13.3195	0.426947	0.206609	12q24.2	4939	NM_001032731	chr12	+	112978395	113011723	NM_001032731 // OAS2 // 2-5-oligoadenylate synthetase 2 // 12q24.2 // 4939 /// NM_002535 // OAS2 // 2-5-oligoadenylate synthetase 2 // 12q24.2 // 4939 /// NM_016817 // OAS2 // 2-5-oligoadenylate synthetase 2 // 12q24.2 // 4939 /// ENST00000342315 // OAS2 // 2-5-oligoadenylate synthetase 2 // 12q24.2 // 4939 /// ENST00000392583 // OAS2 // 2-5-oligoadenylate synthetase 2 // 12q24.2 // 4939 /// ENST…	NM_001032731 // RefSeq // Homo sapiens 2-5-oligoadenylate synthetase 2, 69/71kDa (OAS2), transcript variant 3, mRNA. // chr12 // 100 // 100 // 0 // --- // 0 /// NM_002535 // RefSeq // Homo sapiens 2-5-oligoadenylate synthetase 2, 69/71kDa (OAS2), transcript variant 2, mRNA. // chr12 // 100 // 100 // 0 // --- // 0 /// NM_016817 // RefSeq // Homo sapiens 2-5-oligoadenylate synthetase 2, 69/71kDa (O…	NM_001032731 // P29728 /// NM_001032731 // Q7Z6D0 /// NM_001032731 // A8KA41 /// NM_002535 // P29728 /// NM_002535 // Q7Z6D0 /// NM_002535 // A8KA41 /// NM_016817 // P29728 /// NM_016817 // Q7Z6D0 /// NM_016817 // A8KA41 /// ENST00000342315 // P29728 /// ENST00000342315 // Q7Z6D0 /// ENST00000342315 // A8KA41 /// ENST00000392583 // P29728 /// ENST00000392583 // Q7Z6D0 /// ENST00000392583 // A8KA4…	NM_001032731 // Hs.414332 // bladder| blood| bone| bone marrow| brain| cervix| connective tissue| ear| heart| intestine| kidney| liver| lung| lymph| lymph node| mammary gland| mouth| muscle| ovary| pancreas| pharynx| placenta| prostate| skin| spleen| stomach| testis| thymus| trachea| uterus| vascular| breast (mammary gland) tumor| cervical tumor| chondrosarcoma| colorectal tumor| gastrointestinal…	Multiple_Complex
TC0100008815.hg.1	IFI44L	interferon-induced protein 44-like	8.89597	1.8211e-09	0	3.48725	12.3832	0.118598	0.284622	1p31.1	10964	NM_006820	chr1	+	78619922	78646145	NM_006820 // IFI44L // interferon-induced protein 44-like // 1p31.1 // 10964 /// ENST00000370751 // IFI44L // interferon-induced protein 44-like // 1p31.1 // 10964 /// ENST00000450498 // IFI44L // interferon-induced protein 44-like // 1p31.1 // 10964 /// ENST00000452835 // IFI44L // interferon-induced protein 44-like // 1p31.1 // 10964 /// ENST00000459784 // IFI44L // interferon-induced protein 4…	NM_006820 // RefSeq // Homo sapiens interferon-induced protein 44-like (IFI44L), mRNA. // chr1 // 100 // 100 // 0 // --- // 0 /// ENST00000370751 // ENSEMBL // interferon-induced protein 44-like [gene_biotype:protein_coding transcript_biotype:protein_coding] // chr1 // 100 // 100 // 0 // --- // 0 /// ENST00000450498 // ENSEMBL // interferon-induced protein 44-like [gene_biotype:protein_coding tra…	NM_006820 // Q53G44 /// NM_006820 // B4E019 /// NM_006820 // B2R5Q5 /// NM_006820 // B4DDY4 /// NM_006820 // A4PB31 /// ENST00000370751 // Q53G44 /// ENST00000370751 // B4E019 /// ENST00000370751 // B2R5Q5 /// ENST00000370751 // B4DDY4 /// ENST00000370751 // A4PB31 /// ENST00000450498 // H7C1K6 /// ENST00000450498 // Q53G44 /// ENST00000450498 // B4E019 /// ENST00000450498 // B2R5Q5 /// ENST00000…	NM_006820 // Hs.744918 // adipose tissue| adrenal gland| bladder| blood| bone| bone marrow| brain| cervix| connective tissue| ear| embryonic tissue| esophagus| eye| heart| intestine| kidney| liver| lung| lymph| lymph node| mammary gland| muscle| ovary| pancreas| pituitary gland| placenta| prostate| skin| spleen| stomach| testis| thymus| thyroid| trachea| uterus| vascular| breast (mammary gland) t…	Multiple_Complex
TC0200010980.hg.1	CCL20	chemokine (C-C motif) ligand 20	8.886	1.54359e-08	0	3.85022	12.7362	0.367218	0.242126	2q36.3	6364	NM_001130046	chr2	+	227813842	227817564	NM_001130046 // CCL20 // chemokine (C-C motif) ligand 20 // 2q36.3 // 6364 /// NM_004591 // CCL20 // chemokine (C-C motif) ligand 20 // 2q36.3 // 6364 /// ENST00000358813 // CCL20 // chemokine (C-C motif) ligand 20 // 2q36.3 // 6364 /// ENST00000409189 // CCL20 // chemokine (C-C motif) ligand 20 // 2q36.3 // 6364 /// ENST00000473642 // CCL20 // chemokine (C-C motif) ligand 20 // 2q36.3 // 6364 //…	NM_001130046 // RefSeq // Homo sapiens chemokine (C-C motif) ligand 20 (CCL20), transcript variant 2, mRNA. // chr2 // 100 // 100 // 0 // --- // 0 /// NM_004591 // RefSeq // Homo sapiens chemokine (C-C motif) ligand 20 (CCL20), transcript variant 1, mRNA. // chr2 // 100 // 100 // 0 // --- // 0 /// ENST00000358813 // ENSEMBL // chemokine (C-C motif) ligand 20 [gene_biotype:protein_coding transcrip…	NM_001130046 // P78556 /// NM_004591 // P78556 /// ENST00000358813 // P78556 /// ENST00000409189 // P78556 /// ENST00000473642 // P78556 /// ENST00000489160 // P78556 /// BC020698 // P78556 /// OTTHUMT00000256898 // P78556 /// OTTHUMT00000331639 // P78556 /// OTTHUMT00000331640 // P78556 /// OTTHUMT00000331641 // P78556 /// uc002vpm.2 // P78556	NM_001130046 // Hs.75498 // blood| brain| connective tissue| esophagus| eye| intestine| kidney| liver| lung| mouth| pancreas| pharynx| stomach| uterus| vascular| colorectal tumor| esophageal tumor| gastrointestinal tumor| head and neck tumor| liver tumor| normal| uterine tumor| fetus| juvenile| adult /// NM_004591 // Hs.75498 // blood| brain| connective tissue| esophagus| eye| intestine| kidney| …	Multiple_Complex
TC1900009970.hg.1	BST2	bone marrow stromal cell antigen 2	8.5587	2.11055e-10	0	3.64161	12.2003	0.130624	0.160619	19p13.1	684	NM_004335	chr19	-	17402939	17405648	NM_004335 // BST2 // bone marrow stromal cell antigen 2 // 19p13.1 // 684 /// ENST00000252593 // BST2 // bone marrow stromal cell antigen 2 // 19p13.1 // 684 /// ENST00000527220 // BST2 // bone marrow stromal cell antigen 2 // 19p13.1 // 684 /// ENST00000533098 // BST2 // bone marrow stromal cell antigen 2 // 19p13.1 // 684 /// BC033873 // BST2 // bone marrow stromal cell antigen 2 // 19p13.1 // …	NM_004335 // RefSeq // Homo sapiens bone marrow stromal cell antigen 2 (BST2), mRNA. // chr19 // 100 // 100 // 0 // --- // 0 /// ENST00000252593 // ENSEMBL // bone marrow stromal cell antigen 2 [gene_biotype:protein_coding transcript_biotype:protein_coding] // chr19 // 100 // 100 // 0 // --- // 0 /// ENST00000527220 // ENSEMBL // bone marrow stromal cell antigen 2 [gene_biotype:protein_coding tra…	NM_004335 // Q10589 /// NM_004335 // B4E0Z6 /// NM_004335 // Q7Z5Z8 /// NM_004335 // A0A024R7H5 /// ENST00000252593 // Q10589 /// ENST00000252593 // A0A024R7H5 /// ENST00000252593 // B4E0Z6 /// ENST00000252593 // Q7Z5Z8 /// ENST00000527220 // Q10589 /// ENST00000527220 // B4E0Z6 /// ENST00000527220 // Q7Z5Z8 /// ENST00000533098 // Q10589 /// ENST00000533098 // B4E0Z6 /// ENST00000533098 // Q7Z5Z8…	NM_004335 // Hs.118110 // adipose tissue| adrenal gland| ascites| blood| bone| bone marrow| brain| cervix| connective tissue| embryonic tissue| esophagus| eye| heart| intestine| kidney| liver| lung| lymph| lymph node| mammary gland| mouth| muscle| nerve| ovary| pancreas| pharynx| pituitary gland| placenta| prostate| skin| spleen| stomach| testis| thymus| tonsil| uterus| vascular|adrenal tumor| br…	Multiple_Complex
TC0100013445.hg.1	IFI6	interferon, alpha-inducible protein 6	8.53585	2.64333e-06	0	9.67657	18.2124	0.993047	0.114959	1p35	2537	NM_002038	chr1	-	27666061	27672218	NM_002038 // IFI6 // interferon, alpha-inducible protein 6 // 1p35 // 2537 /// NM_022872 // IFI6 // interferon, alpha-inducible protein 6 // 1p35 // 2537 /// NM_022873 // IFI6 // interferon, alpha-inducible protein 6 // 1p35 // 2537 /// ENST00000339145 // IFI6 // interferon, alpha-inducible protein 6 // 1p35 // 2537 /// ENST00000361157 // IFI6 // interferon, alpha-inducible protein 6 // 1p35 // 2…	NM_002038 // RefSeq // Homo sapiens interferon, alpha-inducible protein 6 (IFI6), transcript variant 1, mRNA. // chr1 // 100 // 100 // 0 // --- // 0 /// NM_022872 // RefSeq // Homo sapiens interferon, alpha-inducible protein 6 (IFI6), transcript variant 2, mRNA. // chr1 // 100 // 100 // 0 // --- // 0 /// NM_022873 // RefSeq // Homo sapiens interferon, alpha-inducible protein 6 (IFI6), transcript …	NM_002038 // P09912 /// NM_002038 // A2NZL7 /// NM_022872 // P09912 /// NM_022872 // A2NZL7 /// NM_022873 // P09912 /// NM_022873 // A2NZL7 /// ENST00000339145 // P09912 /// ENST00000339145 // A2NZL7 /// ENST00000361157 // P09912 /// ENST00000361157 // A2NZL7 /// ENST00000362020 // P09912 /// ENST00000362020 // A2NZL7 /// BC011601 // P09912 /// BC011601 // A2NZL7 /// BC015603 // P09912 /// BC0156…	NM_002038 // Hs.523847 // adrenal gland| blood| bone| brain| cervix| connective tissue| embryonic tissue| eye| heart| intestine| kidney| liver| lung| mammary gland| ovary| pancreas| placenta| prostate| salivary gland| skin| spleen| stomach| testis| uterus|adrenal tumor| breast (mammary gland) tumor| cervical tumor| chondrosarcoma| colorectal tumor| gastrointestinal tumor| germ cell tumor| glioma|…	Multiple_Complex
TC0100006483.hg.1	ISG15	ISG15 ubiquitin-like modifier	7.9769	3.57481e-07	0	4.73365	12.7105	0.634085	0.210081	1p36.33	9636	NM_005101	chr1	+	1001138	1014541	NM_005101 // ISG15 // ISG15 ubiquitin-like modifier // 1p36.33 // 9636 /// ENST00000379389 // ISG15 // ISG15 ubiquitin-like modifier // 1p36.33 // 9636 /// ENST00000624652 // ISG15 // ISG15 ubiquitin-like modifier // 1p36.33 // 9636 /// ENST00000624697 // ISG15 // ISG15 ubiquitin-like modifier // 1p36.33 // 9636 /// BC009507 // ISG15 // ISG15 ubiquitin-like modifier // 1p36.33 // 9636 /// OTTHUMT…	NM_005101 // RefSeq // Homo sapiens ISG15 ubiquitin-like modifier (ISG15), mRNA. // chr1 // 100 // 100 // 0 // --- // 0 /// ENST00000379389 // ENSEMBL // ISG15 ubiquitin-like modifier [gene_biotype:protein_coding transcript_biotype:protein_coding] // chr1 // 100 // 100 // 0 // --- // 0 /// ENST00000624652 // ENSEMBL // ISG15 ubiquitin-like modifier [gene_biotype:protein_coding transcript_biotype:…	NM_005101 // P05161 /// ENST00000379389 // P05161 /// ENST00000624652 // A0A096LNZ9 /// ENST00000624652 // P05161 /// ENST00000624697 // A0A096LPJ4 /// ENST00000624697 // P05161 /// BC009507 // P05161 /// OTTHUMT00000097989 // P05161 /// OTTHUMT00000479384 // P05161 /// OTTHUMT00000479385 // P05161	NM_005101 // Hs.458485 // adrenal gland| ascites| blood| bone| brain| cervix| connective tissue| embryonic tissue| esophagus| eye| heart| intestine| kidney| larynx| liver| lung| lymph| mammary gland| mouth| ovary| pancreas| placenta| prostate| salivary gland| skin| testis| thymus| uterus| breast (mammary gland) tumor| cervical tumor| chondrosarcoma| colorectal tumor| esophageal tumor| gastrointes…	Multiple_Complex
TC1400006697.hg.1	DHRS2	dehydrogenase/reductase (SDR family) member 2	7.9364	3.29306e-08	0	3.7854	11.7218	0.347423	0.279534	14q11.2	---	NM_005794	chr14	+	23630115	23645639	NM_005794 // DHRS2 // dehydrogenase/reductase (SDR family) member 2 // 14q11.2 // 10202 /// NM_182908 // DHRS2 // dehydrogenase/reductase (SDR family) member 2 // 14q11.2 // 10202 /// ENST00000250383 // DHRS2 // dehydrogenase/reductase (SDR family) member 2 // 14q11.2 // 10202 /// ENST00000344777 // DHRS2 // dehydrogenase/reductase (SDR family) member 2 // 14q11.2 // 10202 /// ENST00000432832 // …	NM_005794 // RefSeq // Homo sapiens dehydrogenase/reductase (SDR family) member 2 (DHRS2), transcript variant 2, mRNA. // chr14 // 100 // 100 // 0 // --- // 0 /// NM_182908 // RefSeq // Homo sapiens dehydrogenase/reductase (SDR family) member 2 (DHRS2), transcript variant 1, mRNA. // chr14 // 100 // 100 // 0 // --- // 0 /// ENST00000250383 // ENSEMBL // dehydrogenase/reductase (SDR family) member…	NM_005794 // Q13268 /// NM_182908 // Q13268 /// ENST00000250383 // Q13268 /// ENST00000344777 // Q13268 /// ENST00000432832 // C9JZP6 /// ENST00000432832 // Q13268 /// ENST00000553600 // H0YJG9 /// ENST00000553600 // Q13268 /// ENST00000553896 // Q13268 /// ENST00000556550 // Q13268 /// ENST00000556701 // Q13268 /// ENST00000556729 // Q13268 /// ENST00000557535 // H0YJP4 /// ENST00000557535 // Q1…	NM_005794 // Hs.272499 // ascites| bladder| blood| bone| brain| connective tissue| embryonic tissue| esophagus| eye| intestine| kidney| larynx| liver| lung| lymph| mammary gland| ovary| pancreas| placenta| prostate| skin| spleen| stomach| testis| uterus| bladder carcinoma| breast (mammary gland) tumor| chondrosarcoma| colorectal tumor| esophageal tumor| gastrointestinal tumor| germ cell tumor| he…	Multiple_Complex
TC1100012949.hg.1	IFITM1	interferon induced transmembrane protein 1	7.81608	2.20171e-09	0	9.89597	17.712	0.25886	0.105507	11p15.5	8519	NM_003641	chr11	+	313506	315272	NM_003641 // IFITM1 // interferon induced transmembrane protein 1 // 11p15.5 // 8519 /// ENST00000328221 // IFITM1 // interferon induced transmembrane protein 1 // 11p15.5 // 8519 /// ENST00000408968 // IFITM1 // interferon induced transmembrane protein 1 // 11p15.5 // 8519 /// ENST00000525554 // IFITM1 // interferon induced transmembrane protein 1 // 11p15.5 // 8519 /// ENST00000528780 // IFITM1…	NM_003641 // RefSeq // Homo sapiens interferon induced transmembrane protein 1 (IFITM1), mRNA. // chr11 // 100 // 100 // 0 // --- // 0 /// ENST00000328221 // ENSEMBL // interferon induced transmembrane protein 1 [gene_biotype:protein_coding transcript_biotype:protein_coding] // chr11 // 100 // 100 // 0 // --- // 0 /// ENST00000408968 // ENSEMBL // interferon induced transmembrane protein 1 [gene_…	NM_003641 // P13164 /// NM_003641 // A0A024R210 /// ENST00000328221 // P13164 /// ENST00000408968 // P13164 /// ENST00000525554 // P13164 /// ENST00000528780 // P13164 /// BC000897 // P13164 /// OTTHUMT00000383595 // P13164 /// OTTHUMT00000386371 // P13164 /// OTTHUMT00000386372 // P13164 /// OTTHUMT00000386373 // P13164	NM_003641 // Hs.458414 // adipose tissue| adrenal gland| ascites| blood| bone| bone marrow| brain| cervix| connective tissue| ear| embryonic tissue| eye| heart| intestine| kidney| larynx| liver| lung| lymph node| mammary gland| mouth| muscle| nerve| ovary| pancreas| parathyroid| pharynx| pituitary gland| placenta| prostate| salivary gland| skin| spleen| stomach| testis| thymus| thyroid| tonsil| t…	Multiple_Complex
TC0700011797.hg.1	SAMD9L	sterile alpha motif domain containing 9-like	7.76243	7.32165e-08	0	4.99281	12.7552	0.460612	0.190693	7q21.2	219285	NM_001303496	chr7	-	93130054	93148388	NM_001303496 // SAMD9L // sterile alpha motif domain containing 9-like // 7q21.2 // 219285 /// NM_001303497 // SAMD9L // sterile alpha motif domain containing 9-like // 7q21.2 // 219285 /// NM_001303498 // SAMD9L // sterile alpha motif domain containing 9-like // 7q21.2 // 219285 /// NM_001303500 // SAMD9L // sterile alpha motif domain containing 9-like // 7q21.2 // 219285 /// NM_152703 // SAMD9L…	NM_001303496 // RefSeq // Homo sapiens sterile alpha motif domain containing 9-like (SAMD9L), transcript variant 2, mRNA. // chr7 // 100 // 100 // 0 // --- // 0 /// NM_001303497 // RefSeq // Homo sapiens sterile alpha motif domain containing 9-like (SAMD9L), transcript variant 3, mRNA. // chr7 // 100 // 100 // 0 // --- // 0 /// NM_001303498 // RefSeq // Homo sapiens sterile alpha motif domain con…	NM_001303496 // Q8IVG5 /// NM_001303496 // B4E2J8 /// NM_001303496 // B4E3M1 /// NM_001303497 // Q8IVG5 /// NM_001303497 // B4E2J8 /// NM_001303497 // B4E3M1 /// NM_001303498 // Q8IVG5 /// NM_001303498 // B4E2J8 /// NM_001303498 // B4E3M1 /// NM_001303500 // Q8IVG5 /// NM_001303500 // B4E2J8 /// NM_001303500 // B4E3M1 /// NM_152703 // Q8IVG5 /// NM_152703 // B4E2J8 /// NM_152703 // B4E3M1 /// ENS…	NM_001303496 // Hs.489118 // adipose tissue| adrenal gland| blood| bone| brain| connective tissue| eye| heart| intestine| kidney| liver| lung| lymph node| mammary gland| muscle| ovary| pancreas| placenta| prostate| skin| spleen| stomach| trachea| uterus| vascular| chondrosarcoma| colorectal tumor| gastrointestinal tumor| germ cell tumor| glioma| kidney tumor| leukemia| liver tumor| normal| ovaria…	Multiple_Complex
TC1700012216.hg.1	LGALS9	lectin, galactoside-binding, soluble, 9	7.75118	2.24944e-06	0	4.89801	12.6492	0.772883	0.428724	17q11.2	3965	NM_002308	chr17	+	27629798	27649560	NM_002308 // LGALS9 // lectin, galactoside-binding, soluble, 9 // 17q11.2 // 3965 /// NM_009587 // LGALS9 // lectin, galactoside-binding, soluble, 9 // 17q11.2 // 3965 /// NR_024043 // LGALS9 // lectin, galactoside-binding, soluble, 9 // 17q11.2 // 3965 /// ENST00000302228 // LGALS9 // lectin, galactoside-binding, soluble, 9 // 17q11.2 // 3965 /// ENST00000313648 // LGALS9 // lectin, galactoside-…	NM_002308 // RefSeq // Homo sapiens lectin, galactoside-binding, soluble, 9 (LGALS9), transcript variant 2, mRNA. // chr17 // 100 // 100 // 0 // --- // 0 /// NM_009587 // RefSeq // Homo sapiens lectin, galactoside-binding, soluble, 9 (LGALS9), transcript variant 1, mRNA. // chr17 // 100 // 100 // 0 // --- // 0 /// NR_024043 // RefSeq // Homo sapiens lectin, galactoside-binding, soluble, 9 (LGALS9…	NM_002308 // O00182 /// NM_002308 // B4DJD7 /// NM_002308 // B4DWP7 /// NM_002308 // B3KWW5 /// NM_002308 // A0A024QZ02 /// NM_009587 // O00182 /// NM_009587 // B4DJD7 /// NM_009587 // B4DWP7 /// NM_009587 // B3KWW5 /// NM_009587 // A0A024QZ55 /// NR_024043 // O00182 /// NR_024043 // B4DJD7 /// NR_024043 // B4DWP7 /// NR_024043 // B3KWW5 /// ENST00000302228 // O00182 /// ENST00000302228 // A0A024…	NM_002308 // Hs.81337 // adipose tissue| bladder| blood| bone| bone marrow| brain| cervix| connective tissue| esophagus| eye| intestine| kidney| liver| lung| lymph node| mammary gland| ovary| pancreas| placenta| prostate| skin| spleen| stomach| testis| thyroid| tonsil| trachea| uterus| bladder carcinoma| breast (mammary gland) tumor| cervical tumor| chondrosarcoma| colorectal tumor| esophageal tu…	Multiple_Complex
TC1100012957.hg.1	TRIM22	tripartite motif containing 22	7.7146	6.03833e-09	0	4.2961	12.0107	0.296827	0.136336	11p15	10346	NM_001199573	chr11	+	5689587	5715043	NM_001199573 // TRIM22 // tripartite motif containing 22 // 11p15 // 10346 /// NM_006074 // TRIM22 // tripartite motif containing 22 // 11p15 // 10346 /// ENST00000379965 // TRIM22 // tripartite motif containing 22 // 11p15 // 10346 /// ENST00000414641 // TRIM22 // tripartite motif containing 22 // 11p15 // 10346 /// ENST00000414897 // TRIM22 // tripartite motif containing 22 // 11p15 // 10346 //…	NM_001199573 // RefSeq // Homo sapiens tripartite motif containing 22 (TRIM22), transcript variant 2, mRNA. // chr11 // 100 // 100 // 0 // --- // 0 /// NM_006074 // RefSeq // Homo sapiens tripartite motif containing 22 (TRIM22), transcript variant 1, mRNA. // chr11 // 100 // 100 // 0 // --- // 0 /// ENST00000379965 // ENSEMBL // tripartite motif containing 22 [gene_biotype:protein_coding transcri…	NM_001199573 // Q8IYM9 /// NM_001199573 // D3DQT0 /// NM_001199573 // Q4A1P5 /// NM_001199573 // A8K319 /// NM_001199573 // B4DVR0 /// NM_001199573 // B4DQA9 /// NM_001199573 // B4DQS5 /// NM_006074 // Q8IYM9 /// NM_006074 // D3DQT0 /// NM_006074 // Q4A1P5 /// NM_006074 // A8K319 /// NM_006074 // B4DVR0 /// NM_006074 // B4DQA9 /// NM_006074 // B4DQS5 /// ENST00000379965 // Q8IYM9 /// ENST00000379…	NM_001199573 // Hs.501778 // bladder| blood| bone| bone marrow| brain| connective tissue| embryonic tissue| eye| heart| intestine| kidney| larynx| liver| lung| lymph node| mammary gland| mouth| muscle| nerve| ovary| pancreas| pharynx| pituitary gland| placenta| prostate| spleen| testis| thymus| thyroid| tonsil| umbilical cord| uterus| bladder carcinoma| breast (mammary gland) tumor| chondrosarcom…	Multiple_Complex
TC0300013336.hg.1	LAMP3	lysosomal-associated membrane protein 3	7.63326	7.82054e-07	0	4.60953	12.2428	0.692587	0.226951	3q26.3-q27	27074	NM_014398	chr3	-	183122213	183163839	NM_014398 // LAMP3 // lysosomal-associated membrane protein 3 // 3q26.3-q27 // 27074 /// ENST00000265598 // LAMP3 // lysosomal-associated membrane protein 3 // 3q26.3-q27 // 27074 /// ENST00000466939 // LAMP3 // lysosomal-associated membrane protein 3 // 3q26.3-q27 // 27074 /// ENST00000470251 // LAMP3 // lysosomal-associated membrane protein 3 // 3q26.3-q27 // 27074 /// ENST00000476015 // LAMP3 …	NM_014398 // RefSeq // Homo sapiens lysosomal-associated membrane protein 3 (LAMP3), mRNA. // chr3 // 100 // 100 // 0 // --- // 0 /// ENST00000265598 // ENSEMBL // lysosomal-associated membrane protein 3 [gene_biotype:protein_coding transcript_biotype:protein_coding] // chr3 // 100 // 100 // 0 // --- // 0 /// ENST00000466939 // ENSEMBL // lysosomal-associated membrane protein 3 [gene_biotype:prot…	NM_014398 // Q9UQV4 /// NM_014398 // B2R7Z2 /// NM_014398 // B4DZF5 /// ENST00000265598 // Q9UQV4 /// ENST00000265598 // B2R7Z2 /// ENST00000265598 // B4DZF5 /// ENST00000466939 // E7ETP9 /// ENST00000466939 // Q9UQV4 /// ENST00000466939 // B2R7Z2 /// ENST00000466939 // B4DZF5 /// ENST00000470251 // C9JDI8 /// ENST00000470251 // Q9UQV4 /// ENST00000470251 // B2R7Z2 /// ENST00000470251 // B4DZF5 /…	NM_014398 // Hs.518448 // bladder| blood| brain| connective tissue| embryonic tissue| esophagus| kidney| larynx| liver| lung| lymph node| mammary gland| mouth| pharynx| placenta| salivary gland| spleen| stomach| testis| thymus| trachea| vascular| breast (mammary gland) tumor| chondrosarcoma| esophageal tumor| gastrointestinal tumor| germ cell tumor| head and neck tumor| kidney tumor| non-neoplasi…	Multiple_Complex
TC0200011624.hg.1	CMPK2	cytidine monophosphate (UMP-CMP) kinase 2, mitochondrial	7.45686	7.49327e-08	0	4.46367	11.9205	0.427483	0.219868	2p25.2	129607	NM_001256477	chr2	-	6840553	6866635	NM_001256477 // CMPK2 // cytidine monophosphate (UMP-CMP) kinase 2, mitochondrial // 2p25.2 // 129607 /// NM_001256478 // CMPK2 // cytidine monophosphate (UMP-CMP) kinase 2, mitochondrial // 2p25.2 // 129607 /// NM_207315 // CMPK2 // cytidine monophosphate (UMP-CMP) kinase 2, mitochondrial // 2p25.2 // 129607 /// NR_046236 // CMPK2 // cytidine monophosphate (UMP-CMP) kinase 2, mitochondrial // 2p…	NM_001256477 // RefSeq // Homo sapiens cytidine monophosphate (UMP-CMP) kinase 2, mitochondrial (CMPK2), transcript variant 2, mRNA. // chr2 // 100 // 100 // 0 // --- // 0 /// NM_001256478 // RefSeq // Homo sapiens cytidine monophosphate (UMP-CMP) kinase 2, mitochondrial (CMPK2), transcript variant 3, mRNA. // chr2 // 100 // 100 // 0 // --- // 0 /// NM_207315 // RefSeq // Homo sapiens cytidine mo…	NM_001256477 // Q5EBM0 /// NM_001256478 // Q5EBM0 /// NM_207315 // Q5EBM0 /// NR_046236 // Q5EBM0 /// ENST00000256722 // Q5EBM0 /// ENST00000404168 // Q5EBM0 /// ENST00000458098 // Q5EBM0 /// ENST00000465619 // Q5EBM0 /// ENST00000470479 // Q5EBM0 /// ENST00000478738 // Q5EBM0 /// ENST00000491738 // Q5EBM0 /// BC132821 // Q5EBM0 /// BC141802 // Q5EBM0 /// BC144202 // Q5EBM0 /// OTTHUMT00000323339…	NM_001256477 // Hs.7155 // adrenal gland| bladder| blood| bone marrow| brain| cervix| intestine| kidney| liver| lung| lymph node| mammary gland| ovary| pancreas| placenta| prostate| salivary gland| stomach| testis| uterus| bladder carcinoma| breast (mammary gland) tumor| cervical tumor| colorectal tumor| gastrointestinal tumor| germ cell tumor| glioma| kidney tumor| leukemia| liver tumor| normal|…	Multiple_Complex
TC1700010447.hg.1	CCL5	chemokine (C-C motif) ligand 5	7.36043	1.05045e-09	0	4.0133	11.3737	0.198782	0.121231	17q12	6352	NM_001278736	chr17	-	35871491	35880793	NM_001278736 // CCL5 // chemokine (C-C motif) ligand 5 // 17q12 // 6352 /// NM_002985 // CCL5 // chemokine (C-C motif) ligand 5 // 17q12 // 6352 /// ENST00000603197 // CCL5 // chemokine (C-C motif) ligand 5 // 17q12 // 6352 /// ENST00000605140 // CCL5 // chemokine (C-C motif) ligand 5 // 17q12 // 6352 /// ENST00000605509 // CCL5 // chemokine (C-C motif) ligand 5 // 17q12 // 6352 /// BC008600 // C…	NM_001278736 // RefSeq // Homo sapiens chemokine (C-C motif) ligand 5 (CCL5), transcript variant 2, mRNA. // chr17 // 100 // 100 // 0 // --- // 0 /// NM_002985 // RefSeq // Homo sapiens chemokine (C-C motif) ligand 5 (CCL5), transcript variant 1, mRNA. // chr17 // 100 // 100 // 0 // --- // 0 /// ENST00000603197 // ENSEMBL // chemokine (C-C motif) ligand 5 [gene_biotype:protein_coding transcript_b…	NM_001278736 // P13501 /// NM_001278736 // B2R5J8 /// NM_002985 // P13501 /// NM_002985 // B2R5J8 /// NM_002985 // D0EI67 /// ENST00000603197 // P13501 /// ENST00000603197 // D0EI67 /// ENST00000603197 // B2R5J8 /// ENST00000605140 // P13501 /// ENST00000605140 // D0EI67 /// ENST00000605140 // B2R5J8 /// ENST00000605509 // A0A075B7C5 /// ENST00000605509 // P13501 /// ENST00000605509 // B2R5J8 ///…	NM_001278736 // Hs.514821 // adipose tissue| adrenal gland| blood| bone| brain| connective tissue| intestine| kidney| liver| lung| lymph node| mammary gland| muscle| ovary| pancreas| pharynx| prostate| skin| stomach| testis| thyroid| uterus|adrenal tumor| breast (mammary gland) tumor| chondrosarcoma| colorectal tumor| gastrointestinal tumor| germ cell tumor| glioma| head and neck tumor| leukemia|…	Coding
TC0400008106.hg.1	HERC5	HECT and RLD domain containing E3 ubiquitin protein ligase 5	7.19295	1.28855e-07	0	3.98981	11.1828	0.490341	0.130671	4q22.1	51191	NM_016323	chr4	+	88457117	88506168	NM_016323 // HERC5 // HECT and RLD domain containing E3 ubiquitin protein ligase 5 // 4q22.1 // 51191 /// ENST00000264350 // HERC5 // HECT and RLD domain containing E3 ubiquitin protein ligase 5 // 4q22.1 // 51191 /// ENST00000502913 // HERC5 // HECT and RLD domain containing E3 ubiquitin protein ligase 5 // 4q22.1 // 51191 /// ENST00000508159 // HERC5 // HECT and RLD domain containing E3 ubiquit…	NM_016323 // RefSeq // Homo sapiens HECT and RLD domain containing E3 ubiquitin protein ligase 5 (HERC5), mRNA. // chr4 // 100 // 100 // 0 // --- // 0 /// ENST00000264350 // ENSEMBL // HECT and RLD domain containing E3 ubiquitin protein ligase 5 [gene_biotype:protein_coding transcript_biotype:protein_coding] // chr4 // 100 // 100 // 0 // --- // 0 /// ENST00000502913 // ENSEMBL // HECT and RLD dom…	NM_016323 // Q9UII4 /// NM_016323 // B4DXV3 /// ENST00000264350 // Q9UII4 /// ENST00000264350 // B4DXV3 /// ENST00000502913 // Q9UII4 /// ENST00000502913 // B4DXV3 /// ENST00000508159 // E9PBL0 /// ENST00000508159 // Q9UII4 /// ENST00000508159 // B4DXV3 /// ENST00000508695 // Q9UII4 /// ENST00000508695 // B4DXV3 /// ENST00000510223 // Q9UII4 /// ENST00000510223 // B4DXV3 /// BC140716 // Q9UII4 //…	NM_016323 // Hs.26663 // blood| brain| cervix| connective tissue| embryonic tissue| eye| larynx| liver| mammary gland| muscle| ovary| pancreas| pharynx| pituitary gland| placenta| prostate| skin| stomach| testis| thymus| thyroid| uterus| breast (mammary gland) tumor| cervical tumor| chondrosarcoma| germ cell tumor| head and neck tumor| normal| ovarian tumor| skin tumor| soft tissue/muscle tissue …	Multiple_Complex
TC0700011796.hg.1	SAMD9	sterile alpha motif domain containing 9	7.0696	4.41418e-09	0	6.12369	13.1933	0.237828	0.155326	7q21.2	54809	NM_001193307	chr7	-	93099513	93118023	NM_001193307 // SAMD9 // sterile alpha motif domain containing 9 // 7q21.2 // 54809 /// NM_017654 // SAMD9 // sterile alpha motif domain containing 9 // 7q21.2 // 54809 /// ENST00000379958 // SAMD9 // sterile alpha motif domain containing 9 // 7q21.2 // 54809 /// ENST00000446617 // SAMD9 // sterile alpha motif domain containing 9 // 7q21.2 // 54809 /// ENST00000620985 // SAMD9 // sterile alpha mo…	NM_001193307 // RefSeq // Homo sapiens sterile alpha motif domain containing 9 (SAMD9), transcript variant 2, mRNA. // chr7 // 100 // 100 // 0 // --- // 0 /// NM_017654 // RefSeq // Homo sapiens sterile alpha motif domain containing 9 (SAMD9), transcript variant 1, mRNA. // chr7 // 100 // 100 // 0 // --- // 0 /// ENST00000379958 // ENSEMBL // sterile alpha motif domain containing 9 [gene_biotype:…	NM_001193307 // Q5K651 /// NM_001193307 // B3KWI1 /// NM_001193307 // B3KWI8 /// NM_017654 // Q5K651 /// NM_017654 // B3KWI1 /// NM_017654 // B3KWI8 /// ENST00000379958 // Q5K651 /// ENST00000379958 // B3KWI1 /// ENST00000379958 // B3KWI8 /// ENST00000446617 // C9JKF1 /// ENST00000446617 // Q5K651 /// ENST00000446617 // B3KWI1 /// ENST00000446617 // B3KWI8 /// ENST00000620985 // Q5K651 /// ENST00…	NM_001193307 // Hs.65641 // ascites| bladder| blood| bone marrow| brain| connective tissue| embryonic tissue| esophagus| eye| intestine| kidney| liver| lung| lymph node| mammary gland| mouth| muscle| pharynx| placenta| prostate| salivary gland| skin| testis| thymus| thyroid| trachea| uterus| vascular| bladder carcinoma| breast (mammary gland) tumor| chondrosarcoma| colorectal tumor| esophageal tu…	Coding
TC0600014110.hg.1	PSMB9	proteasome subunit beta 9	7.02712	1.23255e-08	0	6.44313	13.4703	0.283282	0.179178	6p21.3	5698	NM_002800	chr6	+	32854148	32859851	NM_002800 // PSMB9 // proteasome subunit beta 9 // 6p21.3 // 5698 /// ENST00000374859 // PSMB9 // proteasome subunit beta 9 // 6p21.3 // 5698 /// ENST00000464863 // PSMB9 // proteasome subunit beta 9 // 6p21.3 // 5698 /// ENST00000467593 // PSMB9 // proteasome subunit beta 9 // 6p21.3 // 5698 /// BC065513 // PSMB9 // proteasome subunit beta 9 // 6p21.3 // 5698 /// OTTHUMT00000076624 // PSMB9 // p…	NM_002800 // RefSeq // Homo sapiens proteasome subunit beta 9 (PSMB9), mRNA. // chr6 // 100 // 100 // 0 // --- // 0 /// ENST00000374859 // ENSEMBL // proteasome (prosome, macropain) subunit, beta type, 9 [gene_biotype:protein_coding transcript_biotype:protein_coding] // chr6 // 100 // 100 // 0 // --- // 0 /// ENST00000464863 // ENSEMBL // proteasome (prosome, macropain) subunit, beta type, 9 [gen…	NM_002800 // P28065 /// NM_002800 // B4DZW2 /// ENST00000374859 // P28065 /// ENST00000374859 // B4DZW2 /// ENST00000464863 // P28065 /// ENST00000464863 // B4DZW2 /// ENST00000467593 // P28065 /// ENST00000467593 // B4DZW2 /// BC065513 // P28065 /// BC065513 // B4DZW2 /// OTTHUMT00000076624 // P28065 /// OTTHUMT00000076624 // B4DZW2 /// OTTHUMT00000276495 // P28065 /// OTTHUMT00000276495 // B4DZ…	NM_002800 // Hs.654585 // adrenal gland| ascites| blood| bone| bone marrow| brain| connective tissue| eye| intestine| kidney| larynx| liver| lung| lymph| lymph node| mammary gland| mouth| muscle| nerve| pancreas| pharynx| pituitary gland| placenta| salivary gland| skin| spleen| stomach| testis| thymus| thyroid| tonsil| uterus| breast (mammary gland) tumor| chondrosarcoma| colorectal tumor| gastro…	Multiple_Complex
TC2000009023.hg.1	SAMHD1	SAM domain and HD domain 1	6.89616	5.57982e-08	0	7.69493	14.5911	0.379607	0.18704	20pter-q12	25939	NM_015474	chr20	-	36890229	36951843	NM_015474 // SAMHD1 // SAM domain and HD domain 1 // 20pter-q12 // 25939 /// ENST00000262878 // SAMHD1 // SAM domain and HD domain 1 // 20pter-q12 // 25939 /// ENST00000465985 // SAMHD1 // SAM domain and HD domain 1 // 20pter-q12 // 25939 /// BC036450 // SAMHD1 // SAM domain and HD domain 1 // 20pter-q12 // 25939 /// OTTHUMT00000079062 // SAMHD1 // SAM domain and HD domain 1 // 20pter-q12 // 2593…	NM_015474 // RefSeq // Homo sapiens SAM domain and HD domain 1 (SAMHD1), mRNA. // chr20 // 100 // 100 // 0 // --- // 0 /// ENST00000262878 // ENSEMBL // SAM domain and HD domain 1 [gene_biotype:protein_coding transcript_biotype:protein_coding] // chr20 // 100 // 100 // 0 // --- // 0 /// ENST00000465985 // ENSEMBL // SAM domain and HD domain 1 [gene_biotype:protein_coding transcript_biotype:retain…	NM_015474 // Q9Y3Z3 /// NM_015474 // Q59H15 /// NM_015474 // A6NDZ3 /// ENST00000262878 // Q9Y3Z3 /// ENST00000262878 // Q59H15 /// ENST00000262878 // A6NDZ3 /// ENST00000465985 // Q9Y3Z3 /// ENST00000465985 // Q59H15 /// ENST00000465985 // A6NDZ3 /// BC036450 // Q9Y3Z3 /// BC036450 // Q59H15 /// BC036450 // A6NDZ3 /// OTTHUMT00000079062 // Q9Y3Z3 /// OTTHUMT00000079062 // Q59H15 /// OTTHUMT00000…	NM_015474 // Hs.580681 // adrenal gland| bladder| blood| bone| bone marrow| brain| connective tissue| embryonic tissue| esophagus| eye| heart| intestine| kidney| larynx| liver| lung| lymph| lymph node| mammary gland| mouth| ovary| pancreas| parathyroid| pharynx| placenta| prostate| skin| spleen| stomach| testis| thymus| thyroid| tonsil| trachea| uterus| vascular|adrenal tumor| breast (mammary gla…	Multiple_Complex
TC0200016402.hg.1	RSAD2	radical S-adenosyl methionine domain containing 2	6.8882	3.61584e-07	0	4.36758	11.2558	0.506789	0.277817	2p25.2	91543	NM_080657	chr2	+	6877665	6898239	NM_080657 // RSAD2 // radical S-adenosyl methionine domain containing 2 // 2p25.2 // 91543 /// ENST00000382040 // RSAD2 // radical S-adenosyl methionine domain containing 2 // 2p25.2 // 91543 /// ENST00000477834 // RSAD2 // radical S-adenosyl methionine domain containing 2 // 2p25.2 // 91543 /// ENST00000489749 // RSAD2 // radical S-adenosyl methionine domain containing 2 // 2p25.2 // 91543 /// B…	NM_080657 // RefSeq // Homo sapiens radical S-adenosyl methionine domain containing 2 (RSAD2), mRNA. // chr2 // 100 // 100 // 0 // --- // 0 /// ENST00000382040 // ENSEMBL // radical S-adenosyl methionine domain containing 2 [gene_biotype:protein_coding transcript_biotype:protein_coding] // chr2 // 100 // 100 // 0 // --- // 0 /// ENST00000477834 // ENSEMBL // radical S-adenosyl methionine domain c…	NM_080657 // Q8WXG1 /// NM_080657 // B2R6Q5 /// NM_080657 // B4DT76 /// ENST00000382040 // Q8WXG1 /// ENST00000382040 // B2R6Q5 /// ENST00000382040 // B4DT76 /// ENST00000477834 // Q8WXG1 /// ENST00000477834 // B2R6Q5 /// ENST00000477834 // B4DT76 /// ENST00000489749 // Q8WXG1 /// ENST00000489749 // B2R6Q5 /// ENST00000489749 // B4DT76 /// BC017969 // Q8WXG1 /// BC017969 // B2R6Q5 /// BC017969 //…	NM_080657 // Hs.17518 // adrenal gland| bladder| blood| bone marrow| brain| connective tissue| esophagus| eye| heart| intestine| liver| lung| lymph node| mammary gland| mouth| pancreas| pharynx| placenta| prostate| spleen| stomach| testis| thymus| trachea| uterus|adrenal tumor| esophageal tumor| gastrointestinal tumor| germ cell tumor| head and neck tumor| leukemia| lymphoma| non-neoplasia| norma…	Multiple_Complex
TC1100008330.hg.1	IL18BP	interleukin 18 binding protein	6.88024	1.64411e-08	0	4.84767	11.7279	0.289626	0.186393	11q13	10068	NM_001039659	chr11	+	71998541	72005715	NM_001039659 // IL18BP // interleukin 18 binding protein // 11q13 // 10068 /// NM_001039660 // IL18BP // interleukin 18 binding protein // 11q13 // 10068 /// NM_001145055 // IL18BP // interleukin 18 binding protein // 11q13 // 10068 /// NM_001145057 // IL18BP // interleukin 18 binding protein // 11q13 // 10068 /// NM_005699 // IL18BP // interleukin 18 binding protein // 11q13 // 10068 /// NM_1730…	NM_001039659 // RefSeq // Homo sapiens interleukin 18 binding protein (IL18BP), transcript variant E, mRNA. // chr11 // 100 // 100 // 0 // --- // 0 /// NM_001039660 // RefSeq // Homo sapiens interleukin 18 binding protein (IL18BP), transcript variant F, mRNA. // chr11 // 100 // 100 // 0 // --- // 0 /// NM_001145055 // RefSeq // Homo sapiens interleukin 18 binding protein (IL18BP), transcript vari…	NM_001039659 // O95998 /// NM_001039659 // A0A024R5G2 /// NM_001039660 // O95998 /// NM_001039660 // A0A024R5G2 /// NM_001145055 // O95998 /// NM_001145055 // A0A024R5M7 /// NM_001145057 // O95998 /// NM_001145057 // A0A024R5G2 /// NM_005699 // O95998 /// NM_005699 // G3V1C5 /// NM_173042 // O95998 /// NM_173042 // A0A024R5G2 /// NM_173044 // O95998 /// NM_173044 // A0A024R5I1 /// ENST00000260049…	NM_001039659 // Hs.591967 // blood| bone marrow| brain| cervix| embryonic tissue| eye| heart| intestine| kidney| liver| lung| lymph node| mammary gland| mouth| muscle| ovary| pancreas| placenta| prostate| skin| spleen| stomach| testis| thymus| tonsil| uterus| breast (mammary gland) tumor| colorectal tumor| gastrointestinal tumor| germ cell tumor| glioma| head and neck tumor| kidney tumor| leukemi…	Multiple_Complex
TC0200014772.hg.1	IFIH1	interferon induced, with helicase C domain 1	6.80984	2.69954e-08	0	6.60656	13.4164	0.346341	0.130759	2q24	64135	NM_022168	chr2	-	162267079	162318708	NM_022168 // IFIH1 // interferon induced, with helicase C domain 1 // 2q24 // 64135 /// ENST00000263642 // IFIH1 // interferon induced, with helicase C domain 1 // 2q24 // 64135 /// ENST00000421365 // IFIH1 // interferon induced, with helicase C domain 1 // 2q24 // 64135 /// ENST00000464129 // IFIH1 // interferon induced, with helicase C domain 1 // 2q24 // 64135 /// BC111750 // IFIH1 // interfer…	NM_022168 // RefSeq // Homo sapiens interferon induced with helicase C domain 1 (IFIH1), mRNA. // chr2 // 100 // 100 // 0 // --- // 0 /// ENST00000263642 // ENSEMBL // interferon induced with helicase C domain 1 [gene_biotype:protein_coding transcript_biotype:protein_coding] // chr2 // 100 // 100 // 0 // --- // 0 /// ENST00000421365 // ENSEMBL // interferon induced with helicase C domain 1 [gene_…	NM_022168 // Q9BYX4 /// NM_022168 // A8KA76 /// ENST00000263642 // Q9BYX4 /// ENST00000263642 // A8KA76 /// ENST00000421365 // Q9BYX4 /// ENST00000421365 // A8KA76 /// ENST00000464129 // Q9BYX4 /// ENST00000464129 // A8KA76 /// BC111750 // Q9BYX4 /// BC111750 // A8KA76 /// OTTHUMT00000255078 // Q9BYX4 /// OTTHUMT00000255078 // A8KA76 /// OTTHUMT00000332983 // Q9BYX4 /// OTTHUMT00000332983 // A8KA…	NM_022168 // Hs.163173 // adrenal gland| bladder| blood| bone| brain| cervix| connective tissue| eye| heart| intestine| kidney| lung| lymph| lymph node| mammary gland| mouth| muscle| ovary| pancreas| parathyroid| placenta| prostate| skin| spleen| stomach| testis| thymus| thyroid| trachea| uterus| vascular| breast (mammary gland) tumor| cervical tumor| chondrosarcoma| colorectal tumor| gastrointes…	Multiple_Complex
TC2000007479.hg.1	PI3	peptidase inhibitor 3, skin-derived	6.80716	2.48182e-07	2.33e-15	6.16038	12.9675	0.438608	0.308767	20q13.12	5266	NM_002638	chr20	+	45174876	45176544	NM_002638 // PI3 // peptidase inhibitor 3, skin-derived // 20q13.12 // 5266 /// ENST00000243924 // PI3 // peptidase inhibitor 3, skin-derived // 20q13.12 // 5266 /// BC010952 // PI3 // peptidase inhibitor 3, skin-derived // 20q13.12 // 5266 /// OTTHUMT00000079418 // PI3 // peptidase inhibitor 3, skin-derived // 20q13.12 // 5266	NM_002638 // RefSeq // Homo sapiens peptidase inhibitor 3, skin-derived (PI3), mRNA. // chr20 // 100 // 100 // 0 // --- // 0 /// ENST00000243924 // ENSEMBL // peptidase inhibitor 3, skin-derived [gene_biotype:protein_coding transcript_biotype:protein_coding] // chr20 // 100 // 100 // 0 // --- // 0 /// BC010952 // GenBank // Homo sapiens peptidase inhibitor 3, skin-derived, mRNA (cDNA clone MGC:13…	NM_002638 // P19957 /// ENST00000243924 // P19957 /// BC010952 // P19957 /// OTTHUMT00000079418 // P19957	NM_002638 // Hs.112341 // adipose tissue| bladder| blood| brain| cervix| esophagus| intestine| larynx| lung| mouth| muscle| ovary| pharynx| placenta| prostate| skin| stomach| thymus| thyroid| uterus| bladder carcinoma| cervical tumor| colorectal tumor| esophageal tumor| gastrointestinal tumor| glioma| head and neck tumor| leukemia| lung tumor| non-neoplasia| normal| ovarian tumor| prostate cancer…	Multiple_Complex
TC2200008036.hg.1	USP41	ubiquitin specific peptidase 41	6.76872	1.46328e-08	0	6.98812	13.7568	0.319493	0.0915315	22q11.21	373856	OTTHUMT00000075837	chr22	-	20350578	20390758	OTTHUMT00000075837 // USP41 // ubiquitin specific peptidase 41 // 22q11.21 // 373856 /// OTTHUMT00000319621 // USP41 // ubiquitin specific peptidase 41 // 22q11.21 // 373856 /// OTTHUMT00000322200 // USP41 // ubiquitin specific peptidase 41 // 22q11.21 // 373856	OTTHUMT00000075837 // Havana transcript // ubiquitin specific peptidase 41[gene_biotype:protein_coding transcript_biotype:protein_coding] // chr22 // 100 // 100 // 0 // --- // 0 /// OTTHUMT00000319621 // Havana transcript // ubiquitin specific peptidase 41[gene_biotype:protein_coding transcript_biotype:processed_transcript] // chr22 // 100 // 100 // 0 // --- // 0 /// OTTHUMT00000322200 // Havana …	ENST00000292729 // H7BXK0 /// ENST00000454608 // Q3LFD5	---	Multiple_Complex
TC1200008920.hg.1	OAS3	2-5-oligoadenylate synthetase 3	6.70763	1.27837e-07	0	7.16102	13.8687	0.426681	0.204509	12q24.2	4940	NM_006187	chr12	+	112938352	112973249	NM_006187 // OAS3 // 2-5-oligoadenylate synthetase 3 // 12q24.2 // 4940 /// ENST00000228928 // OAS3 // 2-5-oligoadenylate synthetase 3 // 12q24.2 // 4940 /// ENST00000546638 // OAS3 // 2-5-oligoadenylate synthetase 3 // 12q24.2 // 4940 /// ENST00000546800 // OAS3 // 2-5-oligoadenylate synthetase 3 // 12q24.2 // 4940 /// ENST00000546973 // OAS3 // 2-5-oligoadenylate synthetase 3 // 12q24.2 // 4940…	NM_006187 // RefSeq // Homo sapiens 2-5-oligoadenylate synthetase 3, 100kDa (OAS3), mRNA. // chr12 // 100 // 100 // 0 // --- // 0 /// ENST00000228928 // ENSEMBL // 2'-5'-oligoadenylate synthetase 3, 100kDa [gene_biotype:protein_coding transcript_biotype:protein_coding] // chr12 // 100 // 100 // 0 // --- // 0 /// ENST00000546638 // ENSEMBL // 2'-5'-oligoadenylate synthetase 3, 100kDa [gene_biotype…	NM_006187 // Q9Y6K5 /// NM_006187 // A8KA84 /// ENST00000228928 // Q9Y6K5 /// ENST00000228928 // A8KA84 /// ENST00000546638 // Q9Y6K5 /// ENST00000546638 // A8KA84 /// ENST00000546800 // Q9Y6K5 /// ENST00000546800 // A8KA84 /// ENST00000546973 // H0YHL3 /// ENST00000546973 // Q9Y6K5 /// ENST00000546973 // A8KA84 /// ENST00000548514 // F8VS35 /// ENST00000548514 // Q9Y6K5 /// ENST00000548514 // A8…	NM_006187 // Hs.744211 // adipose tissue| ascites| bladder| blood| bone| brain| cervix| esophagus| eye| heart| intestine| kidney| liver| lung| lymph node| mammary gland| mouth| muscle| nerve| ovary| pancreas| pharynx| placenta| prostate| skin| spleen| stomach| testis| thymus| trachea| uterus| vascular| bladder carcinoma| breast (mammary gland) tumor| cervical tumor| chondrosarcoma| colorectal tum…	Multiple_Complex
TC1100010897.hg.1	UBE2L6	ubiquitin-conjugating enzyme E2L 6	6.65597	1.8643e-07	0	9.42145	16.0774	0.494166	0.0739934	11q12	9246	NM_004223	chr11	-	57551655	57568330	NM_004223 // UBE2L6 // ubiquitin-conjugating enzyme E2L 6 // 11q12 // 9246 /// NM_198183 // UBE2L6 // ubiquitin-conjugating enzyme E2L 6 // 11q12 // 9246 /// ENST00000287156 // UBE2L6 // ubiquitin-conjugating enzyme E2L 6 // 11q12 // 9246 /// ENST00000340573 // UBE2L6 // ubiquitin-conjugating enzyme E2L 6 // 11q12 // 9246 /// ENST00000526659 // UBE2L6 // ubiquitin-conjugating enzyme E2L 6 // 11q1…	NM_004223 // RefSeq // Homo sapiens ubiquitin-conjugating enzyme E2L 6 (UBE2L6), transcript variant 1, mRNA. // chr11 // 100 // 100 // 0 // --- // 0 /// NM_198183 // RefSeq // Homo sapiens ubiquitin-conjugating enzyme E2L 6 (UBE2L6), transcript variant 2, mRNA. // chr11 // 100 // 100 // 0 // --- // 0 /// ENST00000287156 // ENSEMBL // ubiquitin-conjugating enzyme E2L 6 [gene_biotype:protein_coding…	NM_004223 // O14933 /// NM_198183 // O14933 /// ENST00000287156 // O14933 /// ENST00000340573 // O14933 /// ENST00000526659 // E9PQT7 /// ENST00000526659 // O14933 /// ENST00000527022 // E9PKW8 /// ENST00000527022 // O14933 /// ENST00000528275 // O14933 /// BC032491 // O14933 /// OTTHUMT00000392655 // O14933 /// OTTHUMT00000392657 // O14933 /// OTTHUMT00000392658 // O14933 /// OTTHUMT00000392659 …	NM_004223 // Hs.425777 // adrenal gland| bladder| blood| bone| bone marrow| brain| cervix| connective tissue| ear| embryonic tissue| eye| heart| intestine| kidney| larynx| liver| lung| lymph| lymph node| mammary gland| mouth| ovary| pancreas| parathyroid| pharynx| pituitary gland| placenta| prostate| salivary gland| skin| spleen| stomach| testis| thymus| tonsil| umbilical cord| uterus| vascular|a…	Multiple_Complex
TC2200006540.hg.1	USP18	ubiquitin specific peptidase 18	6.63431	5.09615e-09	0	6.60573	13.24	0.215213	0.168045	22q11.21	11274	NM_017414	chr22	+	18149899	18177397	NM_017414 // USP18 // ubiquitin specific peptidase 18 // 22q11.21 // 11274 /// ENST00000215794 // USP18 // ubiquitin specific peptidase 18 // 22q11.21 // 11274 /// BC014896 // USP18 // ubiquitin specific peptidase 18 // 22q11.21 // 11274	NM_017414 // RefSeq // Homo sapiens ubiquitin specific peptidase 18 (USP18), mRNA. // chr22 // 100 // 100 // 0 // --- // 0 /// ENST00000215794 // ENSEMBL // ubiquitin specific peptidase 18 [gene_biotype:protein_coding transcript_biotype:protein_coding] // chr22 // 100 // 100 // 0 // --- // 0 /// BC014896 // GenBank // Homo sapiens ubiquitin specific peptidase 18, mRNA (cDNA clone MGC:10206 IMAGE:…	NM_017414 // Q9UMW8 /// NM_017414 // Q3LFD5 /// NM_017414 // B4E0P3 /// ENST00000215794 // Q9UMW8 /// ENST00000215794 // Q3LFD5 /// ENST00000215794 // B4E0P3 /// BC014896 // Q9UMW8 /// BC014896 // Q3LFD5 /// BC014896 // B4E0P3	NM_017414 // Hs.38260 // adrenal gland| ascites| bladder| blood| bone| brain| cervix| connective tissue| embryonic tissue| heart| intestine| kidney| larynx| liver| lung| mammary gland| muscle| ovary| pancreas| parathyroid| pharynx| placenta| prostate| skin| testis| thyroid| uterus| vascular| breast (mammary gland) tumor| cervical tumor| chondrosarcoma| colorectal tumor| gastrointestinal tumor| ge…	Multiple_Complex
TC0100008816.hg.1	IFI44	interferon-induced protein 44	6.56237	1.79345e-07	0	4.0862	10.6486	0.482931	0.0811824	1p31.1	10561	NM_006417	chr1	+	78649792	78664078	NM_006417 // IFI44 // interferon-induced protein 44 // 1p31.1 // 10561 /// ENST00000370747 // IFI44 // interferon-induced protein 44 // 1p31.1 // 10561 /// ENST00000438486 // IFI44 // interferon-induced protein 44 // 1p31.1 // 10561 /// ENST00000446486 // IFI44 // interferon-induced protein 44 // 1p31.1 // 10561 /// ENST00000467790 // IFI44 // interferon-induced protein 44 // 1p31.1 // 10561 /// …	NM_006417 // RefSeq // Homo sapiens interferon-induced protein 44 (IFI44), mRNA. // chr1 // 100 // 100 // 0 // --- // 0 /// ENST00000370747 // ENSEMBL // interferon-induced protein 44 [gene_biotype:protein_coding transcript_biotype:protein_coding] // chr1 // 100 // 100 // 0 // --- // 0 /// ENST00000438486 // ENSEMBL // interferon-induced protein 44 [gene_biotype:protein_coding transcript_biotype:…	NM_006417 // Q8TCB0 /// NM_006417 // B7ZB11 /// NM_006417 // B4DYN8 /// ENST00000370747 // Q8TCB0 /// ENST00000370747 // B7ZB11 /// ENST00000370747 // B4DYN8 /// ENST00000438486 // C9JUM8 /// ENST00000438486 // Q8TCB0 /// ENST00000438486 // B7ZB11 /// ENST00000438486 // B4DYN8 /// ENST00000446486 // H7C1F3 /// ENST00000446486 // Q8TCB0 /// ENST00000446486 // B7ZB11 /// ENST00000446486 // B4DYN8 /…	NM_006417 // Hs.82316 // adipose tissue| adrenal gland| bladder| blood| bone| bone marrow| brain| cervix| esophagus| eye| heart| intestine| kidney| larynx| liver| lung| lymph node| mammary gland| mouth| muscle| ovary| pancreas| pharynx| pituitary gland| placenta| salivary gland| skin| spleen| stomach| testis| thymus| trachea| uterus| bladder carcinoma| cervical tumor| chondrosarcoma| colorectal t…	Multiple_Complex
TC2100007205.hg.1	MX2	MX dynamin-like GTPase 2	6.3002	2.14666e-08	0	3.60855	9.90875	0.112956	0.309662	21q22.3	4600	NM_002463	chr21	+	41361943	41409390	NM_002463 // MX2 // MX dynamin-like GTPase 2 // 21q22.3 // 4600 /// ENST00000330714 // MX2 // MX dynamin-like GTPase 2 // 21q22.3 // 4600 /// ENST00000398632 // MX2 // MX dynamin-like GTPase 2 // 21q22.3 // 4600 /// ENST00000416447 // MX2 // MX dynamin-like GTPase 2 // 21q22.3 // 4600 /// ENST00000418103 // MX2 // MX dynamin-like GTPase 2 // 21q22.3 // 4600 /// ENST00000435611 // MX2 // MX dynami…	NM_002463 // RefSeq // Homo sapiens MX dynamin-like GTPase 2 (MX2), mRNA. // chr21 // 100 // 100 // 0 // --- // 0 /// ENST00000330714 // ENSEMBL // MX dynamin-like GTPase 2 [gene_biotype:protein_coding transcript_biotype:protein_coding] // chr21 // 100 // 100 // 0 // --- // 0 /// ENST00000398632 // ENSEMBL // MX dynamin-like GTPase 2 [gene_biotype:protein_coding transcript_biotype:retained_intron…	NM_002463 // P20592 /// ENST00000330714 // P20592 /// ENST00000398632 // P20592 /// ENST00000416447 // C9J9T4 /// ENST00000416447 // P20592 /// ENST00000418103 // C9JEL4 /// ENST00000418103 // P20592 /// ENST00000435611 // C9JS04 /// ENST00000435611 // P20592 /// ENST00000436410 // C9JZQ9 /// ENST00000436410 // P20592 /// ENST00000474368 // P20592 /// ENST00000481838 // P20592 /// ENST00000482953…	NM_002463 // Hs.926 // adrenal gland| ascites| bladder| blood| bone| brain| connective tissue| embryonic tissue| eye| heart| intestine| larynx| liver| lung| lymph node| mammary gland| mouth| pancreas| pharynx| placenta| prostate| skin| spleen| stomach| testis| thymus| trachea| uterus| vascular| bladder carcinoma| breast (mammary gland) tumor| chondrosarcoma| colorectal tumor| gastrointestinal tum…	Multiple_Complex
TC0900009825.hg.1	DDX58	DEAD (Asp-Glu-Ala-Asp) box polypeptide 58	6.26297	2.28934e-07	0	8.49603	14.759	0.453283	0.177058	9p12	23586	NM_014314	chr9	-	32455302	32526324	NM_014314 // DDX58 // DEAD (Asp-Glu-Ala-Asp) box polypeptide 58 // 9p12 // 23586 /// ENST00000379868 // DDX58 // DEAD (Asp-Glu-Ala-Asp) box polypeptide 58 // 9p12 // 23586 /// ENST00000379883 // DDX58 // DEAD (Asp-Glu-Ala-Asp) box polypeptide 58 // 9p12 // 23586 /// BC132786 // DDX58 // DEAD (Asp-Glu-Ala-Asp) box polypeptide 58 // 9p12 // 23586 /// BC136610 // DDX58 // DEAD (Asp-Glu-Ala-Asp) box …	NM_014314 // RefSeq // Homo sapiens DEAD (Asp-Glu-Ala-Asp) box polypeptide 58 (DDX58), mRNA. // chr9 // 100 // 100 // 0 // --- // 0 /// ENST00000379868 // ENSEMBL // DEAD (Asp-Glu-Ala-Asp) box polypeptide 58 [gene_biotype:protein_coding transcript_biotype:protein_coding] // chr9 // 100 // 100 // 0 // --- // 0 /// ENST00000379883 // ENSEMBL // DEAD (Asp-Glu-Ala-Asp) box polypeptide 58 [gene_biotyp…	NM_014314 // O95786 /// NM_014314 // Q3B797 /// NM_014314 // B3KWW1 /// NM_014314 // B4DWT9 /// NM_014314 // B3KN51 /// ENST00000379868 // A2A376 /// ENST00000379868 // O95786 /// ENST00000379868 // Q3B797 /// ENST00000379868 // B3KWW1 /// ENST00000379868 // B4DWT9 /// ENST00000379868 // B3KN51 /// ENST00000379883 // O95786 /// ENST00000379883 // Q3B797 /// ENST00000379883 // B3KWW1 /// ENST00000…	NM_014314 // Hs.190622 // adrenal gland| ascites| bladder| blood| bone| bone marrow| brain| cervix| connective tissue| embryonic tissue| esophagus| heart| intestine| kidney| liver| lung| lymph node| mammary gland| mouth| muscle| nerve| ovary| pancreas| placenta| prostate| skin| spleen| stomach| testis| thymus| trachea| uterus| vascular| breast (mammary gland) tumor| cervical tumor| chondrosarcoma…	Multiple_Complex
TC0400012366.hg.1	DDX60	DEAD (Asp-Glu-Ala-Asp) box polypeptide 60	6.02637	5.18903e-07	8.88e-16	5.00577	11.0321	0.472431	0.255907	4q32.3	55601	NM_017631	chr4	-	168216291	168318807	NM_017631 // DDX60 // DEAD (Asp-Glu-Ala-Asp) box polypeptide 60 // 4q32.3 // 55601 /// ENST00000393743 // DDX60 // DEAD (Asp-Glu-Ala-Asp) box polypeptide 60 // 4q32.3 // 55601 /// ENST00000505393 // DDX60 // DEAD (Asp-Glu-Ala-Asp) box polypeptide 60 // 4q32.3 // 55601 /// ENST00000507815 // DDX60 // DEAD (Asp-Glu-Ala-Asp) box polypeptide 60 // 4q32.3 // 55601 /// ENST00000511317 // DDX60 // DEAD …	NM_017631 // RefSeq // Homo sapiens DEAD (Asp-Glu-Ala-Asp) box polypeptide 60 (DDX60), mRNA. // chr4 // 100 // 100 // 0 // --- // 0 /// ENST00000393743 // ENSEMBL // DEAD (Asp-Glu-Ala-Asp) box polypeptide 60 [gene_biotype:protein_coding transcript_biotype:protein_coding] // chr4 // 100 // 100 // 0 // --- // 0 /// ENST00000505393 // ENSEMBL // DEAD (Asp-Glu-Ala-Asp) box polypeptide 60 [gene_biotyp…	NM_017631 // Q8IY21 /// NM_017631 // Q9H616 /// NM_017631 // Q53FU7 /// NM_017631 // Q6B0F7 /// NM_017631 // Q9NT91 /// NM_017631 // Q9NXV7 /// NM_017631 // Q6MZF7 /// ENST00000393743 // Q8IY21 /// ENST00000393743 // Q9H616 /// ENST00000393743 // Q53FU7 /// ENST00000393743 // Q6B0F7 /// ENST00000393743 // Q9NT91 /// ENST00000393743 // Q9NXV7 /// ENST00000393743 // Q6MZF7 /// ENST00000505393 // Q8…	NM_017631 // Hs.591710 // adrenal gland| bladder| blood| bone| bone marrow| brain| cervix| connective tissue| embryonic tissue| eye| intestine| kidney| liver| lung| lymph node| mammary gland| mouth| muscle| ovary| pancreas| pharynx| placenta| prostate| skin| stomach| testis| thymus| thyroid| trachea| uterus| breast (mammary gland) tumor| cervical tumor| chondrosarcoma| colorectal tumor| gastroint…	Multiple_Complex
TC0100014852.hg.1	GBP1	guanylate binding protein 1, interferon-inducible	5.88278	2.29e-05	8.88e-16	5.47609	11.3589	0.983753	0.127589	1p22.2	2633	NM_002053	chr1	-	89052304	89065360	NM_002053 // GBP1 // guanylate binding protein 1, interferon-inducible // 1p22.2 // 2633 /// ENST00000370473 // GBP1 // guanylate binding protein 1, interferon-inducible // 1p22.2 // 2633 /// ENST00000459831 // GBP1 // guanylate binding protein 1, interferon-inducible // 1p22.2 // 2633 /// ENST00000468959 // GBP1 // guanylate binding protein 1, interferon-inducible // 1p22.2 // 2633 /// ENST00000…	NM_002053 // RefSeq // Homo sapiens guanylate binding protein 1, interferon-inducible (GBP1), mRNA. // chr1 // 100 // 100 // 0 // --- // 0 /// ENST00000370473 // ENSEMBL // guanylate binding protein 1, interferon-inducible [gene_biotype:protein_coding transcript_biotype:protein_coding] // chr1 // 100 // 100 // 0 // --- // 0 /// ENST00000459831 // ENSEMBL // guanylate binding protein 1, interferon…	NM_002053 // P32455 /// NM_002053 // Q59H47 /// NM_002053 // B4E1L5 /// NM_002053 // Q5D1D5 /// NM_002053 // B4DNS2 /// ENST00000370473 // P32455 /// ENST00000370473 // Q59H47 /// ENST00000370473 // B4E1L5 /// ENST00000370473 // Q5D1D5 /// ENST00000370473 // B4DNS2 /// ENST00000459831 // P32455 /// ENST00000459831 // Q59H47 /// ENST00000459831 // B4E1L5 /// ENST00000459831 // Q5D1D5 /// ENST00000…	NM_002053 // Hs.62661 // adipose tissue| adrenal gland| bladder| blood| bone| bone marrow| brain| connective tissue| embryonic tissue| esophagus| eye| heart| intestine| kidney| larynx| liver| lung| lymph node| mammary gland| muscle| nerve| ovary| pancreas| pharynx| placenta| prostate| skin| spleen| stomach| testis| thymus| thyroid| trachea| umbilical cord| uterus| vascular|adrenal tumor| breast (…	Multiple_Complex
TC0600011508.hg.1	TAP1	transporter 1, ATP-binding cassette, sub-family B (MDR/TAP)	5.65602	8.35971e-08	0	6.04541	11.7014	0.360258	0.0901385	6p21.3	---	NM_001292022	chr6	-	32845209	32853978	NM_001292022 // TAP1 // transporter 1, ATP-binding cassette, sub-family B (MDR/TAP) // 6p21.3 // 6890 /// ENST00000354258 // TAP1 // transporter 1, ATP-binding cassette, sub-family B (MDR/TAP) // 6p21.3 // 6890 /// ENST00000486332 // TAP1 // transporter 1, ATP-binding cassette, sub-family B (MDR/TAP) // 6p21.3 // 6890 /// ENST00000487296 // TAP1 // transporter 1, ATP-binding cassette, sub-family …	NM_001292022 // RefSeq // Homo sapiens transporter 1, ATP-binding cassette, sub-family B (MDR/TAP) (TAP1), transcript variant 2, mRNA. // chr6 // 100 // 100 // 0 // --- // 0 /// ENST00000354258 // ENSEMBL // transporter 1, ATP-binding cassette, sub-family B (MDR/TAP) [gene_biotype:protein_coding transcript_biotype:protein_coding] // chr6 // 100 // 100 // 0 // --- // 0 /// ENST00000486332 // ENSEM…	NM_001292022 // Q03518 /// NM_001292022 // Q6QWC0 /// NM_001292022 // Q16148 /// NM_001292022 // B2R9F3 /// NM_001292022 // O94774 /// NM_001292022 // Q6QWC1 /// NM_001292022 // B7Z7P4 /// ENST00000354258 // Q03518 /// ENST00000354258 // Q6QWC0 /// ENST00000354258 // Q16148 /// ENST00000354258 // B2R9F3 /// ENST00000354258 // O94774 /// ENST00000354258 // Q6QWC1 /// ENST00000354258 // B7Z7P4 /// …	NM_001292022 // Hs.352018 // adipose tissue| adrenal gland| ascites| bladder| blood| bone| bone marrow| brain| cervix| connective tissue| ear| embryonic tissue| esophagus| eye| heart| intestine| kidney| larynx| liver| lung| lymph| lymph node| mammary gland| mouth| muscle| ovary| pancreas| pharynx| placenta| prostate| salivary gland| skin| spleen| stomach| testis| thymus| thyroid| tonsil| trachea|…	Multiple_Complex
TC0600009597.hg.1	TNFAIP3	tumor necrosis factor, alpha-induced protein 3	5.5794	3.36855e-06	0	5.32648	10.9059	0.615812	0.290166	6q23	7128	NM_001270507	chr6	+	137867188	137883314	NM_001270507 // TNFAIP3 // tumor necrosis factor, alpha-induced protein 3 // 6q23 // 7128 /// NM_001270508 // TNFAIP3 // tumor necrosis factor, alpha-induced protein 3 // 6q23 // 7128 /// NM_006290 // TNFAIP3 // tumor necrosis factor, alpha-induced protein 3 // 6q23 // 7128 /// ENST00000237289 // TNFAIP3 // tumor necrosis factor, alpha-induced protein 3 // 6q23 // 7128 /// ENST00000420009 // TNFA…	NM_001270507 // RefSeq // Homo sapiens tumor necrosis factor, alpha-induced protein 3 (TNFAIP3), transcript variant 2, mRNA. // chr6 // 100 // 100 // 0 // --- // 0 /// NM_001270508 // RefSeq // Homo sapiens tumor necrosis factor, alpha-induced protein 3 (TNFAIP3), transcript variant 1, mRNA. // chr6 // 100 // 100 // 0 // --- // 0 /// NM_006290 // RefSeq // Homo sapiens tumor necrosis factor, alph…	NM_001270507 // P21580 /// NM_001270507 // D3TTY5 /// NM_001270507 // D3TTZ6 /// NM_001270507 // D3TTY7 /// NM_001270507 // D3TTY8 /// NM_001270507 // D3TTZ2 /// NM_001270507 // D3TTZ4 /// NM_001270507 // D3TTY4 /// NM_001270507 // D3TTZ5 /// NM_001270507 // D3TTZ0 /// NM_001270507 // Q5PY18 /// NM_001270507 // D3TTY6 /// NM_001270507 // D3TTZ1 /// NM_001270507 // D3TTY9 /// NM_001270507 // D3TTZ…	NM_001270507 // Hs.211600 // adrenal gland| blood| bone marrow| brain| cervix| connective tissue| embryonic tissue| eye| heart| intestine| kidney| larynx| liver| lung| lymph| lymph node| mammary gland| mouth| muscle| ovary| pancreas| parathyroid| pharynx| placenta| prostate| skin| spleen| stomach| testis| thymus| trachea| uterus| vascular|adrenal tumor| breast (mammary gland) tumor| cervical tumo…	Multiple_Complex
TC0300012191.hg.1	PARP9	poly(ADP-ribose) polymerase family member 9	5.56668	4.88547e-09	0	9.19682	14.7635	0.113104	0.197352	3q21	83666	NM_001146102	chr3	-	122527911	122564676	NM_001146102 // PARP9 // poly(ADP-ribose) polymerase family member 9 // 3q21 // 83666 /// NM_001146103 // PARP9 // poly(ADP-ribose) polymerase family member 9 // 3q21 // 83666 /// NM_001146104 // PARP9 // poly(ADP-ribose) polymerase family member 9 // 3q21 // 83666 /// NM_001146105 // PARP9 // poly(ADP-ribose) polymerase family member 9 // 3q21 // 83666 /// NM_001146106 // PARP9 // poly(ADP-ribos…	NM_001146102 // RefSeq // Homo sapiens poly (ADP-ribose) polymerase family, member 9 (PARP9), transcript variant 2, mRNA. // chr3 // 100 // 100 // 0 // --- // 0 /// NM_001146103 // RefSeq // Homo sapiens poly (ADP-ribose) polymerase family, member 9 (PARP9), transcript variant 3, mRNA. // chr3 // 100 // 100 // 0 // --- // 0 /// NM_001146104 // RefSeq // Homo sapiens poly (ADP-ribose) polymerase f…	NM_001146102 // Q8IXQ6 /// NM_001146102 // Q658Y0 /// NM_001146102 // Q63HJ7 /// NM_001146102 // Q59ER9 /// NM_001146102 // B7Z5L6 /// NM_001146103 // Q8IXQ6 /// NM_001146103 // Q658Y0 /// NM_001146103 // Q63HJ7 /// NM_001146103 // Q59ER9 /// NM_001146103 // B7Z5L6 /// NM_001146104 // Q8IXQ6 /// NM_001146104 // Q658Y0 /// NM_001146104 // Q63HJ7 /// NM_001146104 // Q59ER9 /// NM_001146104 // B7Z5L…	NM_001146102 // Hs.518200 // adipose tissue| ascites| bladder| blood| brain| cervix| connective tissue| embryonic tissue| esophagus| eye| heart| intestine| kidney| larynx| liver| lung| lymph node| mammary gland| mouth| muscle| ovary| pancreas| pharynx| placenta| prostate| skin| spleen| stomach| testis| thymus| thyroid| trachea| umbilical cord| uterus| vascular| bladder carcinoma| breast (mammary …	Multiple_Complex
TC1100013152.hg.1	SAA2	serum amyloid A2	5.49482	1.8466e-06	5.88e-15	4.69792	10.1927	0.310639	0.520156	11p15.1-p14	6289	NM_001127380	chr11	-	18231349	18248674	NM_001127380 // SAA2 // serum amyloid A2 // 11p15.1-p14 // 6289 /// NM_001199744 // SAA2-SAA4 // SAA2-SAA4 readthrough // 11p15.1 // 100528017 /// NM_006512 // SAA4 // serum amyloid A4, constitutive // 11p15.1-p14 // 6291 /// NM_030754 // SAA2 // serum amyloid A2 // 11p15.1-p14 // 6289 /// ENST00000256733 // SAA2 // serum amyloid A2 // 11p15.1-p14 // 6289 /// ENST00000278222 // SAA4 // serum amyl…	NM_001127380 // RefSeq // Homo sapiens serum amyloid A2 (SAA2), transcript variant 2, mRNA. // chr11 // 100 // 100 // 0 // --- // 0 /// NM_001199744 // RefSeq // Homo sapiens SAA2-SAA4 readthrough (SAA2-SAA4), mRNA. // chr11 // 100 // 100 // 0 // --- // 0 /// NM_006512 // RefSeq // Homo sapiens serum amyloid A4, constitutive (SAA4), mRNA. // chr11 // 100 // 100 // 0 // --- // 0 /// NM_030754 // R…	NM_001127380 // P0DJI8 /// NM_001127380 // P0DJI9 /// NM_001199744 // P0DJI8 /// NM_001199744 // P0DJI9 /// NM_001199744 // A0A096LPE2 /// NM_006512 // P35542 /// NM_006512 // B2R5G8 /// NM_030754 // P0DJI8 /// NM_030754 // P0DJI9 /// ENST00000256733 // P0DJI9 /// ENST00000256733 // P0DJI8 /// ENST00000278222 // P35542 /// ENST00000278222 // B2R5G8 /// ENST00000414546 // P0DJI9 /// ENST0000041454…	NM_001127380 // Hs.731376 // adipose tissue| bladder| brain| kidney| larynx| liver| lung| mammary gland| muscle| pancreas| pharynx| prostate| skin| thymus| uterus| bladder carcinoma| glioma| head and neck tumor| liver tumor| normal| pancreatic tumor| uterine tumor| fetus| adult /// NM_001199744 // Hs.731376 // adipose tissue| bladder| brain| kidney| larynx| liver| lung| mammary gland| muscle| pan…	Multiple_Complex
TC0400009543.hg.1	TLR3	toll-like receptor 3	5.48763	6.89865e-08	3.33e-16	7.09192	12.5796	0.338473	0.0847183	4q35	7098	NM_003265	chr4	+	186069152	186088069	NM_003265 // TLR3 // toll-like receptor 3 // 4q35 // 7098 /// ENST00000296795 // TLR3 // toll-like receptor 3 // 4q35 // 7098 /// ENST00000504367 // TLR3 // toll-like receptor 3 // 4q35 // 7098 /// ENST00000508051 // TLR3 // toll-like receptor 3 // 4q35 // 7098 /// ENST00000512264 // TLR3 // toll-like receptor 3 // 4q35 // 7098 /// ENST00000513189 // TLR3 // toll-like receptor 3 // 4q35 // 7098 /…	NM_003265 // RefSeq // Homo sapiens toll-like receptor 3 (TLR3), mRNA. // chr4 // 100 // 100 // 0 // --- // 0 /// ENST00000296795 // ENSEMBL // toll-like receptor 3 [gene_biotype:protein_coding transcript_biotype:protein_coding] // chr4 // 100 // 100 // 0 // --- // 0 /// ENST00000504367 // ENSEMBL // toll-like receptor 3 [gene_biotype:protein_coding transcript_biotype:protein_coding] // chr4 // 1…	NM_003265 // O15455 /// NM_003265 // Q1KMK2 /// NM_003265 // Q6PCD4 /// ENST00000296795 // O15455 /// ENST00000296795 // Q1KMK2 /// ENST00000296795 // Q6PCD4 /// ENST00000504367 // O15455 /// ENST00000504367 // Q1KMK2 /// ENST00000504367 // Q6PCD4 /// ENST00000508051 // O15455 /// ENST00000508051 // Q1KMK2 /// ENST00000508051 // Q6PCD4 /// ENST00000512264 // O15455 /// ENST00000512264 // Q1KMK2 /…	NM_003265 // Hs.657724 // adipose tissue| adrenal gland| bladder| bone| brain| connective tissue| eye| intestine| kidney| liver| lung| mammary gland| mouth| muscle| pancreas| placenta| skin| spleen| stomach| testis| thymus| trachea| uterus|adrenal tumor| gastrointestinal tumor| germ cell tumor| glioma| head and neck tumor| non-neoplasia| normal| fetus| juvenile| adult /// ENST00000296795 // Hs.65…	Multiple_Complex
TC0700012797.hg.1	PARP12	poly(ADP-ribose) polymerase family member 12	5.45747	2.39785e-08	0	8.89339	14.3509	0.260575	0.129063	7q34	64761	NM_022750	chr7	-	140023744	140063721	NM_022750 // PARP12 // poly(ADP-ribose) polymerase family member 12 // 7q34 // 64761 /// NR_130117 // PARP12 // poly(ADP-ribose) polymerase family member 12 // 7q34 // 64761 /// ENST00000263549 // PARP12 // poly(ADP-ribose) polymerase family member 12 // 7q34 // 64761 /// ENST00000466597 // PARP12 // poly(ADP-ribose) polymerase family member 12 // 7q34 // 64761 /// ENST00000467638 // PARP12 // po…	NM_022750 // RefSeq // Homo sapiens poly (ADP-ribose) polymerase family, member 12 (PARP12), transcript variant 1, mRNA. // chr7 // 100 // 100 // 0 // --- // 0 /// NR_130117 // RefSeq // Homo sapiens poly (ADP-ribose) polymerase family, member 12 (PARP12), transcript variant 2, non-coding RNA. // chr7 // 100 // 100 // 0 // --- // 0 /// ENST00000263549 // ENSEMBL // poly (ADP-ribose) polymerase fa…	NM_022750 // Q9H0J9 /// NM_022750 // Q7Z2T1 /// NM_022750 // A4D1T0 /// NR_130117 // Q9H0J9 /// NR_130117 // Q7Z2T1 /// ENST00000263549 // Q9H0J9 /// ENST00000263549 // A4D1T0 /// ENST00000263549 // Q7Z2T1 /// ENST00000466597 // Q9H0J9 /// ENST00000466597 // Q7Z2T1 /// ENST00000467638 // Q9H0J9 /// ENST00000467638 // Q7Z2T1 /// ENST00000470515 // Q9H0J9 /// ENST00000470515 // Q7Z2T1 /// ENST00000…	NM_022750 // Hs.12646 // bladder| blood| bone| brain| cervix| connective tissue| embryonic tissue| eye| heart| intestine| kidney| liver| lung| lymph node| mammary gland| mouth| ovary| pharynx| pituitary gland| placenta| prostate| salivary gland| skin| stomach| testis| thymus| thyroid| tonsil| uterus| bladder carcinoma| breast (mammary gland) tumor| cervical tumor| chondrosarcoma| colorectal tumor…	Multiple_Complex
TC0300011081.hg.1	UBA7	ubiquitin-like modifier activating enzyme 7	5.45284	1.45012e-07	0	4.31604	9.76888	0.103376	0.378923	3p21	7318	NM_003335	chr3	-	49805205	49813958	NM_003335 // UBA7 // ubiquitin-like modifier activating enzyme 7 // 3p21 // 7318 /// NR_049825 // MIR5193 // microRNA 5193 // --- // 100847079 /// ENST00000333486 // UBA7 // ubiquitin-like modifier activating enzyme 7 // 3p21 // 7318 /// ENST00000460516 // UBA7 // ubiquitin-like modifier activating enzyme 7 // 3p21 // 7318 /// ENST00000460703 // UBA7 // ubiquitin-like modifier activating enzyme 7…	NM_003335 // RefSeq // Homo sapiens ubiquitin-like modifier activating enzyme 7 (UBA7), mRNA. // chr3 // 100 // 100 // 0 // --- // 0 /// NR_049825 // RefSeq // Homo sapiens microRNA 5193 (MIR5193), microRNA. // chr3 // 100 // 100 // 0 // --- // 0 /// ENST00000333486 // ENSEMBL // ubiquitin-like modifier activating enzyme 7 [gene_biotype:protein_coding transcript_biotype:protein_coding] // chr3 //…	NM_003335 // P41226 /// ENST00000333486 // P41226 /// ENST00000460516 // P41226 /// ENST00000460703 // P41226 /// ENST00000473992 // P41226 /// ENST00000478688 // P41226 /// ENST00000478875 // P41226 /// ENST00000483751 // P41226 /// ENST00000488536 // P41226 /// ENST00000489826 // P41226 /// ENST00000494212 // P41226 /// ENST00000497908 // P41226 /// BC006378 // P41226 /// OTTHUMT00000350503 // …	NM_003335 // Hs.16695 // adipose tissue| blood| bone| bone marrow| brain| connective tissue| esophagus| eye| heart| intestine| kidney| larynx| liver| lung| lymph| lymph node| mammary gland| muscle| nerve| ovary| pancreas| pituitary gland| placenta| prostate| skin| spleen| stomach| testis| thyroid| uterus| breast (mammary gland) tumor| chondrosarcoma| colorectal tumor| esophageal tumor| gastrointe…	Multiple_Complex
TC0200015976.hg.1	SP110	SP110 nuclear body protein	5.45084	1.01298e-06	0	8.04849	13.4993	0.496351	0.221537	2q37.1	3431	NM_001185015	chr2	-	230167293	230225729	NM_001185015 // SP110 // SP110 nuclear body protein // 2q37.1 // 3431 /// NM_004509 // SP110 // SP110 nuclear body protein // 2q37.1 // 3431 /// NM_004510 // SP110 // SP110 nuclear body protein // 2q37.1 // 3431 /// NM_080424 // SP110 // SP110 nuclear body protein // 2q37.1 // 3431 /// ENST00000258381 // SP110 // SP110 nuclear body protein // 2q37.1 // 3431 /// ENST00000258382 // SP110 // SP110 n…	NM_001185015 // RefSeq // Homo sapiens SP110 nuclear body protein (SP110), transcript variant d, mRNA. // chr2 // 100 // 100 // 0 // --- // 0 /// NM_004509 // RefSeq // Homo sapiens SP110 nuclear body protein (SP110), transcript variant a, mRNA. // chr2 // 100 // 100 // 0 // --- // 0 /// NM_004510 // RefSeq // Homo sapiens SP110 nuclear body protein (SP110), transcript variant b, mRNA. // chr2 //…	NM_001185015 // Q9HB58 /// NM_001185015 // Q6PJR6 /// NM_004509 // Q9HB58 /// NM_004509 // Q6PJR6 /// NM_004510 // Q9HB58 /// NM_004510 // Q6PJR6 /// NM_080424 // Q9HB58 /// NM_080424 // Q6PJR6 /// ENST00000258381 // Q9HB58 /// ENST00000258381 // Q6PJR6 /// ENST00000258382 // Q9HB58 /// ENST00000258382 // Q6PJR6 /// ENST00000358662 // Q9HB58 /// ENST00000358662 // Q6PJR6 /// ENST00000392048 // G5…	NM_001185015 // Hs.145150 // bladder| blood| bone| bone marrow| brain| connective tissue| embryonic tissue| esophagus| eye| heart| intestine| kidney| liver| lung| lymph| lymph node| mammary gland| muscle| ovary| pancreas| pharynx| placenta| prostate| skin| spleen| stomach| testis| thymus| tonsil| uterus| vascular| breast (mammary gland) tumor| chondrosarcoma| colorectal tumor| esophageal tumor| g…	Multiple_Complex
TC0300010714.hg.1	TRANK1	tetratricopeptide repeat and ankyrin repeat containing 1	5.40541	2.19793e-06	1.11e-16	6.06058	11.466	0.539762	0.292684	3p22.2	9881	NM_014831	chr3	-	36826817	36945057	NM_014831 // TRANK1 // tetratricopeptide repeat and ankyrin repeat containing 1 // 3p22.2 // 9881 /// ENST00000429976 // TRANK1 // tetratricopeptide repeat and ankyrin repeat containing 1 // 3p22.2 // 9881 /// ENST00000463764 // TRANK1 // tetratricopeptide repeat and ankyrin repeat containing 1 // 3p22.2 // 9881 /// ENST00000463984 // TRANK1 // tetratricopeptide repeat and ankyrin repeat containi…	NM_014831 // RefSeq // Homo sapiens tetratricopeptide repeat and ankyrin repeat containing 1 (TRANK1), mRNA. // chr3 // 100 // 100 // 0 // --- // 0 /// ENST00000429976 // ENSEMBL // tetratricopeptide repeat and ankyrin repeat containing 1 [gene_biotype:protein_coding transcript_biotype:protein_coding] // chr3 // 100 // 100 // 0 // --- // 0 /// ENST00000463764 // ENSEMBL // tetratricopeptide repea…	NM_014831 // O15050 /// ENST00000429976 // O15050 /// ENST00000463764 // A0A096LPF5 /// ENST00000463764 // O15050 /// ENST00000463984 // O15050 /// OTTHUMT00000341978 // O15050 /// OTTHUMT00000369655 // O15050 /// OTTHUMT00000369656 // O15050	NM_014831 // Hs.170999 // adipose tissue| blood| bone| brain| connective tissue| embryonic tissue| eye| heart| intestine| liver| lung| lymph| lymph node| mammary gland| muscle| nerve| ovary| pharynx| placenta| prostate| skin| stomach| thymus| thyroid| tonsil| uterus| bladder carcinoma| breast (mammary gland) tumor| chondrosarcoma| colorectal tumor| gastrointestinal tumor| germ cell tumor| leukemi…	Multiple_Complex
TC0600014258.hg.1	HLA-B	major histocompatibility complex, class I, B	5.33028	2.99485e-06	0	9.9548	15.2851	0.620351	0.146226	6p21.3	3106	ENST00000412585	chr6	-	31353872	31357212	ENST00000412585 // HLA-B // major histocompatibility complex, class I, B // 6p21.3 // 3106 /// ENST00000434333 // HLA-B // major histocompatibility complex, class I, B // 6p21.3 // 3106 /// ENST00000463574 // HLA-B // major histocompatibility complex, class I, B // 6p21.3 // 3106 /// ENST00000474381 // HLA-B // major histocompatibility complex, class I, B // 6p21.3 // 3106 /// ENST00000481849 // …	ENST00000412585 // ENSEMBL // major histocompatibility complex, class I, B [gene_biotype:protein_coding transcript_biotype:protein_coding] // chr6 // 100 // 100 // 0 // --- // 0 /// ENST00000434333 // ENSEMBL // major histocompatibility complex, class I, B [gene_biotype:protein_coding transcript_biotype:protein_coding] // chr6 // 100 // 100 // 0 // --- // 0 /// ENST00000463574 // ENSEMBL // major…	ENST00000412585 // P01889 /// ENST00000412585 // P30480 /// ENST00000412585 // P30486 /// ENST00000412585 // Q29836 /// ENST00000412585 // Q31612 /// ENST00000412585 // Q31610 /// ENST00000412585 // E5FQ95 /// ENST00000412585 // P30460 /// ENST00000412585 // P30461 /// ENST00000412585 // P30464 /// ENST00000412585 // P30466 /// ENST00000412585 // P03989 /// ENST00000412585 // P30685 /// ENST00000…	ENST00000412585 // Hs.77961 // adipose tissue| adrenal gland| ascites| bladder| blood| bone| bone marrow| brain| cervix| connective tissue| ear| embryonic tissue| esophagus| eye| heart| intestine| kidney| larynx| liver| lung| lymph| lymph node| mammary gland| mouth| muscle| nerve| ovary| pancreas| parathyroid| pharynx| pituitary gland| placenta| prostate| salivary gland| skin| spleen| stomach| te…	Multiple_Complex
TC0400006951.hg.1	CD38	CD38 molecule	5.28642	8.06609e-07	2.22e-16	7.52007	12.8065	0.489608	0.133123	4p15	952	NM_001775	chr4	+	15778275	15853230	NM_001775 // CD38 // CD38 molecule // 4p15 // 952 /// ENST00000226279 // CD38 // CD38 molecule // 4p15 // 952 /// ENST00000502843 // CD38 // CD38 molecule // 4p15 // 952 /// ENST00000506191 // CD38 // CD38 molecule // 4p15 // 952 /// ENST00000510674 // CD38 // CD38 molecule // 4p15 // 952 /// ENST00000511430 // CD38 // CD38 molecule // 4p15 // 952 /// BC007964 // CD38 // CD38 molecule // 4p15 // …	NM_001775 // RefSeq // Homo sapiens CD38 molecule (CD38), transcript variant 1, mRNA. // chr4 // 100 // 100 // 0 // --- // 0 /// ENST00000226279 // ENSEMBL // CD38 molecule [gene_biotype:protein_coding transcript_biotype:protein_coding] // chr4 // 100 // 100 // 0 // --- // 0 /// ENST00000502843 // ENSEMBL // CD38 molecule [gene_biotype:protein_coding transcript_biotype:nonsense_mediated_decay] //…	NM_001775 // P28907 /// NM_001775 // B4DMR7 /// NM_001775 // B4E006 /// NM_001775 // B2R880 /// ENST00000226279 // P28907 /// ENST00000226279 // B4DMR7 /// ENST00000226279 // B4E006 /// ENST00000226279 // B2R880 /// ENST00000502843 // P28907 /// ENST00000502843 // B4DMR7 /// ENST00000502843 // B4E006 /// ENST00000502843 // B2R880 /// ENST00000506191 // P28907 /// ENST00000506191 // B4DMR7 /// ENS…	NM_001775 // Hs.479214 // blood| bone marrow| brain| heart| liver| lymph| lymph node| muscle| pancreas| pharynx| prostate| spleen| testis| thymus| thyroid| tonsil| trachea| germ cell tumor| head and neck tumor| leukemia| liver tumor| lymphoma| normal| pancreatic tumor| primitive neuroectodermal tumor of the CNS| fetus| neonate| infant| juvenile| adult /// ENST00000226279 // Hs.479214 // blood| bo…	Multiple_Complex
TC1100009685.hg.1	IRF7	interferon regulatory factor 7	5.24505	1.08674e-07	1.78e-15	4.35614	9.6012	0.255845	0.253152	11p15.5	3665	NM_001572	chr11	-	612553	615999	NM_001572 // IRF7 // interferon regulatory factor 7 // 11p15.5 // 3665 /// NM_004031 // IRF7 // interferon regulatory factor 7 // 11p15.5 // 3665 /// ENST00000330243 // IRF7 // interferon regulatory factor 7 // 11p15.5 // 3665 /// ENST00000348655 // IRF7 // interferon regulatory factor 7 // 11p15.5 // 3665 /// ENST00000397566 // IRF7 // interferon regulatory factor 7 // 11p15.5 // 3665 /// ENST00…	NM_001572 // RefSeq // Homo sapiens interferon regulatory factor 7 (IRF7), transcript variant a, mRNA. // chr11 // 100 // 100 // 0 // --- // 0 /// NM_004031 // RefSeq // Homo sapiens interferon regulatory factor 7 (IRF7), transcript variant d, mRNA. // chr11 // 100 // 100 // 0 // --- // 0 /// ENST00000330243 // ENSEMBL // interferon regulatory factor 7 [gene_biotype:protein_coding transcript_biot…	NM_001572 // Q92985 /// NM_001572 // B4E1B1 /// NM_001572 // O00486 /// NM_001572 // O00485 /// NM_004031 // Q92985 /// NM_004031 // B4E1B1 /// NM_004031 // O00486 /// NM_004031 // O00485 /// ENST00000330243 // Q92985 /// ENST00000330243 // B4E1B1 /// ENST00000330243 // O00486 /// ENST00000330243 // O00485 /// ENST00000348655 // Q92985 /// ENST00000348655 // A0A024RCA2 /// ENST00000348655 // B4E1…	NM_001572 // Hs.166120 // bladder| blood| bone| bone marrow| brain| cervix| connective tissue| embryonic tissue| eye| heart| intestine| kidney| larynx| liver| lung| lymph| lymph node| mammary gland| nerve| ovary| pancreas| placenta| prostate| salivary gland| skin| spleen| stomach| testis| thymus| thyroid| tonsil| uterus| breast (mammary gland) tumor| cervical tumor| chondrosarcoma| colorectal tum…	Multiple_Complex
TC0400007836.hg.1	CXCL8	chemokine (C-X-C motif) ligand 8	5.23531	2.67924e-08	0	4.98846	10.2238	0.0789099	0.273045	4q13-q21	3576	NM_000584	chr4	+	73740506	73743716	NM_000584 // CXCL8 // chemokine (C-X-C motif) ligand 8 // 4q13-q21 // 3576 /// ENST00000307407 // CXCL8 // chemokine (C-X-C motif) ligand 8 // 4q13-q21 // 3576 /// ENST00000401931 // CXCL8 // chemokine (C-X-C motif) ligand 8 // 4q13-q21 // 3576 /// ENST00000483500 // CXCL8 // chemokine (C-X-C motif) ligand 8 // 4q13-q21 // 3576 /// BC013615 // CXCL8 // chemokine (C-X-C motif) ligand 8 // 4q13-q21…	NM_000584 // RefSeq // Homo sapiens chemokine (C-X-C motif) ligand 8 (CXCL8), mRNA. // chr4 // 100 // 100 // 0 // --- // 0 /// ENST00000307407 // ENSEMBL // chemokine (C-X-C motif) ligand 8 [gene_biotype:protein_coding transcript_biotype:protein_coding] // chr4 // 100 // 100 // 0 // --- // 0 /// ENST00000401931 // ENSEMBL // chemokine (C-X-C motif) ligand 8 [gene_biotype:protein_coding transcript…	NM_000584 // P10145 /// NM_000584 // A0A024RDA5 /// ENST00000307407 // P10145 /// ENST00000307407 // A0A024RDA5 /// ENST00000401931 // C9J4T6 /// ENST00000401931 // P10145 /// ENST00000483500 // P10145 /// BC013615 // P10145 /// OTTHUMT00000322211 // P10145 /// OTTHUMT00000322212 // P10145 /// OTTHUMT00000322213 // P10145	NM_000584 // Hs.624 // bladder| blood| bone| bone marrow| brain| connective tissue| embryonic tissue| eye| heart| intestine| kidney| liver| lung| mammary gland| mouth| muscle| ovary| pancreas| placenta| prostate| skin| stomach| thymus| thyroid| trachea| umbilical cord| uterus| vascular| bladder carcinoma| breast (mammary gland) tumor| chondrosarcoma| colorectal tumor| glioma| head and neck tumor|…	Multiple_Complex
TC1700007127.hg.1	LGALS9C	lectin, galactoside-binding, soluble, 9C	5.20381	4.86508e-06	6.22e-14	5.44946	10.6533	0.602463	0.305199	17p11.2	654346	NM_001040078	chr17	+	18476737	18494945	NM_001040078 // LGALS9C // lectin, galactoside-binding, soluble, 9C // 17p11.2 // 654346 /// BC073889 // LGALS9C // lectin, galactoside-binding, soluble, 9C // 17p11.2 // 654346 /// BC105943 // LGALS9B // lectin, galactoside-binding, soluble, 9B // 17p11.2 // 284194 /// OTTHUMT00000131456 // LGALS9C // lectin, galactoside-binding, soluble, 9C // 17p11.2 // 654346 /// OTTHUMT00000446474 // LGALS9C…	NM_001040078 // RefSeq // Homo sapiens lectin, galactoside-binding, soluble, 9C (LGALS9C), mRNA. // chr17 // 100 // 100 // 0 // --- // 0 /// BC073889 // GenBank // Homo sapiens lectin, galactoside-binding, soluble, 9C, mRNA (cDNA clone MGC:90361 IMAGE:5222492), complete cds. // chr17 // 100 // 100 // 0 // --- // 0 /// BC105943 // GenBank // Homo sapiens lectin, galactoside-binding, soluble, 9B, m…	NM_001040078 // Q3B8N2 /// NM_001040078 // Q6DKI2 /// BC073889 // Q6DKI2 /// BC073889 // Q3B8N2 /// BC105943 // Q3B8N2 /// BC105943 // Q6DKI2 /// BC105943 // B4DKP4 /// OTTHUMT00000131456 // Q3B8N2 /// OTTHUMT00000131456 // Q6DKI2 /// OTTHUMT00000446474 // Q3B8N2 /// OTTHUMT00000446474 // Q6DKI2 /// OTTHUMT00000446475 // Q3B8N2 /// OTTHUMT00000446475 // Q6DKI2 /// OTTHUMT00000446476 // Q3B8N2 ///…	NM_001040078 // Hs.462402 // blood| esophagus| eye| intestine| lung| mammary gland| skin| stomach| breast (mammary gland) tumor| colorectal tumor| germ cell tumor| leukemia| lung tumor| non-neoplasia| normal| fetus| juvenile| adult /// BC073889 // Hs.462402 // blood| esophagus| eye| intestine| lung| mammary gland| skin| stomach| breast (mammary gland) tumor| colorectal tumor| germ cell tumor| leu…	Multiple_Complex
TC0600007480.hg.1	HLA-F	major histocompatibility complex, class I, F	5.19806	3.59456e-08	0	8.98586	14.1839	0.26328	0.136256	6p21.3	3134	NM_001098478	chr6	+	29722775	29738528	NM_001098478 // HLA-F // major histocompatibility complex, class I, F // 6p21.3 // 3134 /// NM_001098479 // HLA-F // major histocompatibility complex, class I, F // 6p21.3 // 3134 /// NM_018950 // HLA-F // major histocompatibility complex, class I, F // 6p21.3 // 3134 /// ENST00000259951 // HLA-F // major histocompatibility complex, class I, F // 6p21.3 // 3134 /// ENST00000334668 // HLA-F // maj…	NM_001098478 // RefSeq // Homo sapiens major histocompatibility complex, class I, F (HLA-F), transcript variant 3, mRNA. // chr6 // 100 // 100 // 0 // --- // 0 /// NM_001098479 // RefSeq // Homo sapiens major histocompatibility complex, class I, F (HLA-F), transcript variant 1, mRNA. // chr6 // 100 // 100 // 0 // --- // 0 /// NM_018950 // RefSeq // Homo sapiens major histocompatibility complex, c…	NM_001098478 // P30511 /// NM_001098478 // D0EV57 /// NM_001098478 // B4DT81 /// NM_001098478 // Q861F0 /// NM_001098478 // B4DQ99 /// NM_001098478 // Q6ZUW0 /// NM_001098478 // B7Z760 /// NM_001098478 // Q861E9 /// NM_001098478 // B3KUD8 /// NM_001098478 // B4E156 /// NM_001098478 // B4DYG3 /// NM_001098479 // P30511 /// NM_001098479 // D0EV57 /// NM_001098479 // B4DT81 /// NM_001098479 // Q861F…	NM_001098478 // Hs.519972 // adipose tissue| adrenal gland| ascites| bladder| blood| bone| bone marrow| brain| cervix| connective tissue| esophagus| eye| heart| intestine| kidney| liver| lung| lymph| lymph node| mammary gland| mouth| muscle| ovary| pancreas| pituitary gland| prostate| skin| spleen| stomach| testis| thymus| thyroid| tonsil| trachea| uterus| vascular|adrenal tumor| bladder carcinom…	Multiple_Complex
TC0400012990.hg.1	DDX60L	DEAD (Asp-Glu-Ala-Asp) box polypeptide 60-like	5.17941	3.24387e-06	0	6.14134	11.3208	0.521978	0.348964	4q32.3	91351	NM_001012967	chr4	-	168356735	168480514	NM_001012967 // DDX60L // DEAD (Asp-Glu-Ala-Asp) box polypeptide 60-like // 4q32.3 // 91351 /// NM_001291510 // DDX60L // DEAD (Asp-Glu-Ala-Asp) box polypeptide 60-like // 4q32.3 // 91351 /// ENST00000260184 // DDX60L // DEAD (Asp-Glu-Ala-Asp) box polypeptide 60-like // 4q32.3 // 91351 /// ENST00000503190 // DDX60L // DEAD (Asp-Glu-Ala-Asp) box polypeptide 60-like // 4q32.3 // 91351 /// ENST00000…	NM_001012967 // RefSeq // Homo sapiens DEAD (Asp-Glu-Ala-Asp) box polypeptide 60-like (DDX60L), transcript variant 1, mRNA. // chr4 // 100 // 100 // 0 // --- // 0 /// NM_001291510 // RefSeq // Homo sapiens DEAD (Asp-Glu-Ala-Asp) box polypeptide 60-like (DDX60L), transcript variant 2, mRNA. // chr4 // 100 // 100 // 0 // --- // 0 /// ENST00000260184 // ENSEMBL // DEAD (Asp-Glu-Ala-Asp) box polypept…	NM_001012967 // Q5H9U9 /// NM_001291510 // Q5H9U9 /// ENST00000260184 // Q5H9U9 /// ENST00000503190 // Q5H9U9 /// ENST00000504793 // Q5H9U9 /// ENST00000505696 // D6RBA2 /// ENST00000505696 // Q5H9U9 /// ENST00000505863 // H0Y8H0 /// ENST00000505863 // Q5H9U9 /// ENST00000505890 // Q5H9U9 /// ENST00000510590 // Q5H9U9 /// ENST00000511577 // Q5H9U9 /// ENST00000512371 // D6RIU1 /// ENST00000512371…	NM_001012967 // Hs.535011 // adipose tissue| blood| bone| bone marrow| brain| connective tissue| embryonic tissue| eye| intestine| kidney| liver| lung| lymph node| mammary gland| muscle| pancreas| placenta| prostate| stomach| testis| thymus| thyroid| trachea| uterus| breast (mammary gland) tumor| chondrosarcoma| colorectal tumor| gastrointestinal tumor| germ cell tumor| glioma| head and neck tumo…	Multiple_Complex
TC1100013087.hg.1	BIRC3	baculoviral IAP repeat containing 3	5.133	7.20241e-09	0	5.65559	10.7886	0.181337	0.131119	11q22	330	NM_001165	chr11	+	102317450	102339403	NM_001165 // BIRC3 // baculoviral IAP repeat containing 3 // 11q22 // 330 /// NM_182962 // BIRC3 // baculoviral IAP repeat containing 3 // 11q22 // 330 /// ENST00000263464 // BIRC3 // baculoviral IAP repeat containing 3 // 11q22 // 330 /// ENST00000526421 // BIRC3 // baculoviral IAP repeat containing 3 // 11q22 // 330 /// ENST00000527309 // BIRC3 // baculoviral IAP repeat containing 3 // 11q22 //…	NM_001165 // RefSeq // Homo sapiens baculoviral IAP repeat containing 3 (BIRC3), transcript variant 1, mRNA. // chr11 // 100 // 100 // 0 // --- // 0 /// NM_182962 // RefSeq // Homo sapiens baculoviral IAP repeat containing 3 (BIRC3), transcript variant 2, mRNA. // chr11 // 100 // 100 // 0 // --- // 0 /// ENST00000263464 // ENSEMBL // baculoviral IAP repeat containing 3 [gene_biotype:protein_codin…	NM_001165 // Q13489 /// NM_182962 // Q13489 /// ENST00000263464 // Q13489 /// ENST00000526421 // Q13489 /// ENST00000527309 // H0YCJ5 /// ENST00000527309 // Q13489 /// ENST00000527336 // Q13489 /// ENST00000528940 // Q13489 /// ENST00000532808 // Q13489 /// ENST00000615299 // Q13489 /// BC037420 // Q13489 /// OTTHUMT00000394158 // Q13489 /// OTTHUMT00000394159 // Q13489 /// OTTHUMT00000394160 // …	NM_001165 // Hs.127799 // bladder| blood| bone| brain| connective tissue| esophagus| eye| intestine| kidney| liver| lung| lymph| lymph node| mammary gland| mouth| muscle| nerve| ovary| pancreas| prostate| skin| thymus| thyroid| trachea| uterus| vascular| breast (mammary gland) tumor| chondrosarcoma| colorectal tumor| esophageal tumor| germ cell tumor| glioma| head and neck tumor| kidney tumor| le…	Multiple_Complex
TC1700007557.hg.1	CCL2	chemokine (C-C motif) ligand 2	5.08282	8.93476e-07	1.11e-16	4.72744	9.81025	0.394222	0.301444	17q11.2-q12	6347	NM_002982	chr17	+	34255218	34257203	NM_002982 // CCL2 // chemokine (C-C motif) ligand 2 // 17q11.2-q12 // 6347 /// ENST00000225831 // CCL2 // chemokine (C-C motif) ligand 2 // 17q11.2-q12 // 6347 /// ENST00000580907 // CCL2 // chemokine (C-C motif) ligand 2 // 17q11.2-q12 // 6347 /// ENST00000582017 // CCL2 // chemokine (C-C motif) ligand 2 // 17q11.2-q12 // 6347 /// ENST00000624362 // CCL2 // chemokine (C-C motif) ligand 2 // 17q1…	NM_002982 // RefSeq // Homo sapiens chemokine (C-C motif) ligand 2 (CCL2), mRNA. // chr17 // 100 // 100 // 0 // --- // 0 /// ENST00000225831 // ENSEMBL // chemokine (C-C motif) ligand 2 [gene_biotype:protein_coding transcript_biotype:protein_coding] // chr17 // 100 // 100 // 0 // --- // 0 /// ENST00000580907 // ENSEMBL // chemokine (C-C motif) ligand 2 [gene_biotype:protein_coding transcript_biot…	NM_002982 // P13500 /// ENST00000225831 // P13500 /// ENST00000580907 // J3KRT7 /// ENST00000580907 // P13500 /// ENST00000582017 // P13500 /// ENST00000624362 // P13500 /// BC009716 // P13500 /// OTTHUMT00000256384 // P13500 /// OTTHUMT00000447595 // P13500 /// OTTHUMT00000447596 // P13500 /// OTTHUMT00000447597 // P13500	NM_002982 // Hs.303649 // adipose tissue| adrenal gland| bladder| blood| bone| bone marrow| brain| connective tissue| embryonic tissue| eye| heart| intestine| kidney| larynx| liver| lung| lymph node| mammary gland| muscle| pancreas| parathyroid| pharynx| placenta| prostate| skin| stomach| testis| uterus| vascular|adrenal tumor| breast (mammary gland) tumor| chondrosarcoma| colorectal tumor| gastr…	Multiple_Complex
TC0100010244.hg.1	IFI16	interferon, gamma-inducible protein 16	4.92474	1.9251e-07	0	9.16613	14.0909	0.35283	0.117202	1q22	3428	NM_001206567	chr1	+	158999968	159055155	NM_001206567 // IFI16 // interferon, gamma-inducible protein 16 // 1q22 // 3428 /// NM_005531 // IFI16 // interferon, gamma-inducible protein 16 // 1q22 // 3428 /// ENST00000295809 // IFI16 // interferon, gamma-inducible protein 16 // 1q22 // 3428 /// ENST00000340979 // IFI16 // interferon, gamma-inducible protein 16 // 1q22 // 3428 /// ENST00000359709 // IFI16 // interferon, gamma-inducible prot…	NM_001206567 // RefSeq // Homo sapiens interferon, gamma-inducible protein 16 (IFI16), transcript variant 1, mRNA. // chr1 // 100 // 100 // 0 // --- // 0 /// NM_005531 // RefSeq // Homo sapiens interferon, gamma-inducible protein 16 (IFI16), transcript variant 2, mRNA. // chr1 // 100 // 100 // 0 // --- // 0 /// ENST00000295809 // ENSEMBL // interferon, gamma-inducible protein 16 [gene_biotype:pro…	NM_001206567 // Q16666 /// NM_005531 // Q16666 /// ENST00000295809 // Q16666 /// ENST00000340979 // A0A0A0MRB1 /// ENST00000340979 // Q16666 /// ENST00000359709 // Q16666 /// ENST00000368131 // Q16666 /// ENST00000368132 // Q16666 /// ENST00000426592 // H3BM18 /// ENST00000426592 // Q16666 /// ENST00000447473 // X6RHM1 /// ENST00000447473 // Q16666 /// ENST00000448393 // Q16666 /// ENST0000047447…	NM_001206567 // Hs.380250 // adipose tissue| adrenal gland| ascites| bladder| blood| bone| bone marrow| brain| cervix| connective tissue| ear| embryonic tissue| esophagus| eye| heart| intestine| kidney| larynx| liver| lung| lymph| lymph node| mammary gland| mouth| muscle| ovary| pancreas| pharynx| placenta| prostate| salivary gland| skin| spleen| stomach| testis| thymus| thyroid| trachea| uterus|…	Multiple_Complex
TC0600014257.hg.1	HLA-C	major histocompatibility complex, class I, C	4.88551	1.8913e-09	0	9.67199	14.5575	0.142066	0.0941228	6p21.3	3107	NM_001243042	chr6	-	31268749	31272136	NM_001243042 // HLA-C // major histocompatibility complex, class I, C // 6p21.3 // 3107 /// ENST00000376228 // HLA-C // major histocompatibility complex, class I, C // 6p21.3 // 3107 /// ENST00000376237 // HLA-C // major histocompatibility complex, class I, C // 6p21.3 // 3107 /// ENST00000383329 // HLA-C // major histocompatibility complex, class I, C // 6p21.3 // 3107 /// ENST00000415537 // HLA…	NM_001243042 // RefSeq // Homo sapiens major histocompatibility complex, class I, C (HLA-C), transcript variant 2, mRNA. // chr6 // 100 // 100 // 0 // --- // 0 /// ENST00000376228 // ENSEMBL // major histocompatibility complex, class I, C [gene_biotype:protein_coding transcript_biotype:protein_coding] // chr6 // 100 // 100 // 0 // --- // 0 /// ENST00000376237 // ENSEMBL // major histocompatibilit…	NM_001243042 // P30499 /// NM_001243042 // P30501 /// NM_001243042 // P04222 /// NM_001243042 // P30504 /// NM_001243042 // Q9TNN7 /// NM_001243042 // Q29963 /// NM_001243042 // P10321 /// NM_001243042 // P30505 /// NM_001243042 // P30508 /// NM_001243042 // P30510 /// NM_001243042 // Q07000 /// NM_001243042 // Q29960 /// NM_001243042 // Q95604 /// NM_001243042 // Q29865 /// NM_001243042 // Q95HN…	NM_001243042 // Hs.656020 // adipose tissue| blood| brain| embryonic tissue| eye| larynx| lung| mammary gland| mouth| ovary| pharynx| placenta| testis| uterus| breast (mammary gland) tumor| head and neck tumor| leukemia| lymphoma| normal| ovarian tumor| uterine tumor|embryoid body| fetus| adult /// NM_001243042 // Hs.743218 // adipose tissue| adrenal gland| ascites| bladder| blood| bone| bone mar…	Multiple_Complex
TC1100006995.hg.1	SAA1	serum amyloid A1	4.84384	2.74627e-06	1.11e-16	4.78601	9.62985	0.14083	0.553164	11p15.1	6288	NM_000331	chr11	+	18266174	18269977	NM_000331 // SAA1 // serum amyloid A1 // 11p15.1 // 6288 /// NM_001178006 // SAA1 // serum amyloid A1 // 11p15.1 // 6288 /// NM_199161 // SAA1 // serum amyloid A1 // 11p15.1 // 6288 /// ENST00000356524 // SAA1 // serum amyloid A1 // 11p15.1 // 6288 /// ENST00000405158 // SAA1 // serum amyloid A1 // 11p15.1 // 6288 /// ENST00000532858 // SAA1 // serum amyloid A1 // 11p15.1 // 6288 /// BC007022 // …	NM_000331 // RefSeq // Homo sapiens serum amyloid A1 (SAA1), transcript variant 1, mRNA. // chr11 // 100 // 100 // 0 // --- // 0 /// NM_001178006 // RefSeq // Homo sapiens serum amyloid A1 (SAA1), transcript variant 3, mRNA. // chr11 // 100 // 100 // 0 // --- // 0 /// NM_199161 // RefSeq // Homo sapiens serum amyloid A1 (SAA1), transcript variant 2, mRNA. // chr11 // 100 // 100 // 0 // --- // 0 /…	NM_000331 // P0DJI8 /// NM_000331 // Q15423 /// NM_001178006 // P0DJI8 /// NM_001178006 // Q15423 /// NM_199161 // P0DJI8 /// NM_199161 // Q15423 /// ENST00000356524 // P0DJI8 /// ENST00000356524 // Q15423 /// ENST00000405158 // P0DJI8 /// ENST00000405158 // Q15423 /// ENST00000532858 // E9PQD6 /// ENST00000532858 // P0DJI8 /// ENST00000532858 // Q15423 /// BC007022 // P0DJI8 /// BC007022 // Q154…	NM_000331 // Hs.632144 // adipose tissue| eye| intestine| kidney| liver| lung| mammary gland| muscle| pancreas| pharynx| prostate| stomach| uterus| colorectal tumor| liver tumor| lung tumor| normal| pancreatic tumor| fetus| adult /// NM_001178006 // Hs.632144 // adipose tissue| eye| intestine| kidney| liver| lung| mammary gland| muscle| pancreas| pharynx| prostate| stomach| uterus| colorectal tum…	Multiple_Complex
TC1700007931.hg.1	IFI35	interferon-induced protein 35	4.82803	2.16813e-07	1.11e-16	7.57032	12.3983	0.287206	0.235973	17q21	3430	NM_005533	chr17	+	43006725	43014459	NM_005533 // IFI35 // interferon-induced protein 35 // 17q21 // 3430 /// ENST00000246911 // IFI35 // interferon-induced protein 35 // 17q21 // 3430 /// ENST00000396722 // IFI35 // interferon-induced protein 35 // 17q21 // 3430 /// ENST00000415816 // IFI35 // interferon-induced protein 35 // 17q21 // 3430 /// ENST00000438323 // IFI35 // interferon-induced protein 35 // 17q21 // 3430 /// ENST000005…	NM_005533 // RefSeq // Homo sapiens interferon-induced protein 35 (IFI35), mRNA. // chr17 // 100 // 100 // 0 // --- // 0 /// ENST00000246911 // ENSEMBL // interferon-induced protein 35 [gene_biotype:protein_coding transcript_biotype:retained_intron] // chr17 // 100 // 100 // 0 // --- // 0 /// ENST00000396722 // ENSEMBL // interferon-induced protein 35 [gene_biotype:protein_coding transcript_bioty…	NM_005533 // P80217 /// ENST00000246911 // P80217 /// ENST00000396722 // P80217 /// ENST00000415816 // P80217 /// ENST00000438323 // P80217 /// ENST00000534876 // P80217 /// ENST00000536969 // P80217 /// ENST00000538473 // P80217 /// ENST00000546325 // P80217 /// BC001356 // P80217 /// OTTHUMT00000395851 // P80217 /// OTTHUMT00000395852 // P80217 /// OTTHUMT00000395853 // P80217 /// OTTHUMT000003…	NM_005533 // Hs.632258 // ascites| bladder| blood| bone| bone marrow| brain| cervix| connective tissue| embryonic tissue| esophagus| eye| heart| intestine| kidney| liver| lung| lymph node| mammary gland| mouth| nerve| pancreas| parathyroid| pharynx| placenta| prostate| salivary gland| skin| spleen| stomach| testis| uterus| vascular| bladder carcinoma| breast (mammary gland) tumor| cervical tumor|…	Multiple_Complex
TC0300008558.hg.1	DTX3L	deltex 3 like, E3 ubiquitin ligase	4.82423	1.5988e-06	0	8.70562	13.5298	0.495879	0.154103	3q21.1	151636	NM_138287	chr3	+	122564238	122575203	NM_138287 // DTX3L // deltex 3 like, E3 ubiquitin ligase // 3q21.1 // 151636 /// ENST00000296161 // DTX3L // deltex 3 like, E3 ubiquitin ligase // 3q21.1 // 151636 /// ENST00000383661 // DTX3L // deltex 3 like, E3 ubiquitin ligase // 3q21.1 // 151636 /// BC042191 // DTX3L // deltex 3 like, E3 ubiquitin ligase // 3q21.1 // 151636 /// BC060509 // DTX3L // deltex 3 like, E3 ubiquitin ligase // 3q21.…	NM_138287 // RefSeq // Homo sapiens deltex 3 like, E3 ubiquitin ligase (DTX3L), mRNA. // chr3 // 100 // 100 // 0 // --- // 0 /// ENST00000296161 // ENSEMBL // deltex 3 like, E3 ubiquitin ligase [gene_biotype:protein_coding transcript_biotype:protein_coding] // chr3 // 100 // 100 // 0 // --- // 0 /// ENST00000383661 // ENSEMBL // deltex 3 like, E3 ubiquitin ligase [gene_biotype:protein_coding tran…	NM_138287 // Q8TDB6 /// ENST00000296161 // Q8TDB6 /// ENST00000383661 // Q8TDB6 /// BC042191 // Q8TDB6 /// BC060509 // Q8TDB6 /// OTTHUMT00000355966 // Q8TDB6 /// OTTHUMT00000355967 // Q8TDB6	NM_138287 // Hs.518201 // adrenal gland| bladder| blood| bone| bone marrow| brain| cervix| connective tissue| embryonic tissue| esophagus| eye| heart| intestine| kidney| larynx| liver| lung| lymph| lymph node| mammary gland| mouth| muscle| ovary| pancreas| parathyroid| placenta| prostate| skin| stomach| testis| thymus| thyroid| trachea| uterus| vascular|adrenal tumor| bladder carcinoma| breast (m…	Multiple_Complex
TC0600014275.hg.1	TAP2	transporter 2, ATP-binding cassette, sub-family B (MDR/TAP)	4.80357	3.09884e-07	0	5.93544	10.739	0.384461	0.0801466	6p21.3	---	NM_018833	chr6	-	32821833	32838823	NM_018833 // TAP2 // transporter 2, ATP-binding cassette, sub-family B (MDR/TAP) // 6p21.3 // 6891 /// ENST00000374897 // TAP2 // transporter 2, ATP-binding cassette, sub-family B (MDR/TAP) // 6p21.3 // 6891 /// ENST00000374899 // TAP2 // transporter 2, ATP-binding cassette, sub-family B (MDR/TAP) // 6p21.3 // 6891 /// ENST00000464100 // TAP2 // transporter 2, ATP-binding cassette, sub-family B (…	NM_018833 // RefSeq // Homo sapiens transporter 2, ATP-binding cassette, sub-family B (MDR/TAP) (TAP2), transcript variant 2, mRNA. // chr6 // 100 // 100 // 0 // --- // 0 /// ENST00000374897 // ENSEMBL // transporter 2, ATP-binding cassette, sub-family B (MDR/TAP) [gene_biotype:protein_coding transcript_biotype:protein_coding] // chr6 // 100 // 100 // 0 // --- // 0 /// ENST00000374899 // ENSEMBL …	NM_018833 // Q9Y3F1 /// NM_018833 // Q03519 /// NM_018833 // Q5JNW1 /// NM_018833 // Q9UP03 /// NM_018833 // Q59H06 /// NM_018833 // Q9UMW6 /// NM_018833 // B6VNV2 /// ENST00000374897 // Q03519 /// ENST00000374897 // Q5JNW1 /// ENST00000374897 // Q9Y3F1 /// ENST00000374897 // Q9UP03 /// ENST00000374897 // Q59H06 /// ENST00000374897 // Q9UMW6 /// ENST00000374897 // B6VNV2 /// ENST00000374899 // Q0…	NM_018833 // Hs.502 // adipose tissue| ascites| bladder| blood| bone| bone marrow| brain| cervix| connective tissue| eye| heart| intestine| kidney| larynx| liver| lung| lymph| lymph node| mammary gland| mouth| muscle| ovary| pancreas| pharynx| placenta| prostate| skin| stomach| testis| thymus| thyroid| tonsil| trachea| uterus| vascular| bladder carcinoma| breast (mammary gland) tumor| cervical tu…	Multiple_Complex
TC0600007495.hg.1	HLA-A	major histocompatibility complex, class I, A	4.78413	5.72913e-07	1.11e-16	8.55725	13.3414	0.420992	0.103864	6p21.3	3105	NM_001242758	chr6	+	29941260	29945884	NM_001242758 // HLA-A // major histocompatibility complex, class I, A // 6p21.3 // 3105 /// NM_002116 // HLA-A // major histocompatibility complex, class I, A // 6p21.3 // 3105 /// ENST00000376802 // HLA-A // major histocompatibility complex, class I, A // 6p21.3 // 3105 /// ENST00000376806 // HLA-A // major histocompatibility complex, class I, A // 6p21.3 // 3105 /// ENST00000376809 // HLA-A // …	NM_001242758 // RefSeq // Homo sapiens major histocompatibility complex, class I, A (HLA-A), transcript variant 2 (A*01:01:01:01 allele), mRNA. // chr6 // 100 // 100 // 0 // --- // 0 /// NM_002116 // RefSeq // Homo sapiens major histocompatibility complex, class I, A (HLA-A), transcript variant 1 (A*03:01:0:01 allele), mRNA. // chr6 // 100 // 100 // 0 // --- // 0 /// ENST00000376802 // ENSEMBL //…	NM_001242758 // P30443 /// NM_001242758 // P01892 /// NM_001242758 // P04439 /// NM_001242758 // P13746 /// NM_001242758 // P05534 /// NM_001242758 // P18462 /// NM_001242758 // P30450 /// NM_001242758 // P30512 /// NM_001242758 // P16188 /// NM_001242758 // P16189 /// NM_001242758 // P10314 /// NM_001242758 // P16190 /// NM_001242758 // P30453 /// NM_001242758 // P30455 /// NM_001242758 // P3045…	NM_001242758 // Hs.181244 // adipose tissue| adrenal gland| ascites| bladder| blood| bone| bone marrow| brain| cervix| connective tissue| embryonic tissue| esophagus| eye| heart| intestine| kidney| larynx| liver| lung| lymph| lymph node| mammary gland| mouth| muscle| nerve| ovary| pancreas| parathyroid| pharynx| pituitary gland| placenta| prostate| salivary gland| skin| spleen| stomach| testis| t…	Multiple_Complex
TC0400007853.hg.1	EREG	epiregulin	4.65939	1.40445e-06	4.44e-16	6.06886	10.7282	0.331602	0.361562	4q13.3	2069	NM_001432	chr4	+	74365143	74388760	NM_001432 // EREG // epiregulin // 4q13.3 // 2069 /// ENST00000244869 // EREG // epiregulin // 4q13.3 // 2069 /// ENST00000503689 // EREG // epiregulin // 4q13.3 // 2069 /// ENST00000507603 // EREG // epiregulin // 4q13.3 // 2069 /// BC136404 // EREG // epiregulin // 4q13.3 // 2069 /// BC136405 // EREG // epiregulin // 4q13.3 // 2069 /// OTTHUMT00000252276 // EREG // epiregulin // 4q13.3 // 2069 …	NM_001432 // RefSeq // Homo sapiens epiregulin (EREG), mRNA. // chr4 // 100 // 100 // 0 // --- // 0 /// ENST00000244869 // ENSEMBL // epiregulin [gene_biotype:protein_coding transcript_biotype:protein_coding] // chr4 // 100 // 100 // 0 // --- // 0 /// ENST00000503689 // ENSEMBL // epiregulin [gene_biotype:protein_coding transcript_biotype:processed_transcript] // chr4 // 100 // 100 // 0 // --- //…	NM_001432 // O14944 /// ENST00000244869 // O14944 /// ENST00000503689 // O14944 /// ENST00000507603 // O14944 /// BC136404 // O14944 /// BC136405 // O14944 /// OTTHUMT00000252276 // O14944 /// OTTHUMT00000362718 // O14944 /// OTTHUMT00000362719 // O14944	NM_001432 // Hs.115263 // ascites| blood| brain| intestine| kidney| liver| lung| lymph node| mouth| muscle| skin| testis| uterus| colorectal tumor| gastrointestinal tumor| glioma| head and neck tumor| liver tumor| lung tumor| normal| uterine tumor| fetus| adult /// ENST00000244869 // Hs.115263 // ascites| blood| brain| intestine| kidney| liver| lung| lymph node| mouth| muscle| skin| testis| uteru…	Multiple_Complex
TC0600014106.hg.1	CFB	complement factor B	4.60725	2.72008e-08	0	11.4895	16.0967	0.186327	0.167769	6p21.3	629	NM_001710	chr6	+	31945709	31952084	NM_001710 // CFB // complement factor B // 6p21.3 // 629 /// ENST00000425368 // CFB // complement factor B // 6p21.3 // 629 /// ENST00000452035 // CFB // complement factor B // 6p21.3 // 629 /// ENST00000460718 // CFB // complement factor B // 6p21.3 // 629 /// ENST00000461483 // CFB // complement factor B // 6p21.3 // 629 /// ENST00000465750 // CFB // complement factor B // 6p21.3 // 629 /// ENS…	NM_001710 // RefSeq // Homo sapiens complement factor B (CFB), mRNA. // chr6 // 100 // 100 // 0 // --- // 0 /// ENST00000425368 // ENSEMBL // complement factor B [gene_biotype:protein_coding transcript_biotype:protein_coding] // chr6 // 100 // 100 // 0 // --- // 0 /// ENST00000452035 // ENSEMBL // complement factor B [gene_biotype:protein_coding transcript_biotype:retained_intron] // chr6 // 100 …	NM_001710 // P00751 /// ENST00000425368 // P00751 /// ENST00000452035 // P00751 /// ENST00000460718 // F8WBL9 /// ENST00000460718 // P00751 /// ENST00000461483 // P00751 /// ENST00000465750 // P00751 /// ENST00000467150 // P00751 /// ENST00000467360 // P00751 /// ENST00000472581 // P00751 /// ENST00000482312 // P00751 /// ENST00000482886 // P00751 /// ENST00000483004 // H7C5H1 /// ENST00000483004…	NM_001710 // Hs.69771 // adipose tissue| adrenal gland| bladder| blood| bone| bone marrow| brain| cervix| connective tissue| esophagus| eye| heart| intestine| kidney| liver| lung| mammary gland| mouth| muscle| ovary| pancreas| parathyroid| pharynx| placenta| prostate| salivary gland| spleen| stomach| testis| thymus| thyroid| trachea| uterus| breast (mammary gland) tumor| cervical tumor| chondrosa…	Multiple_Complex
TC0100015752.hg.1	CTSS	cathepsin S	4.56768	3.93731e-08	0	8.60437	13.1721	0.252786	0.0776189	1q21	1520	NM_001199739	chr1	-	150730196	150765957	NM_001199739 // CTSS // cathepsin S // 1q21 // 1520 /// NM_004079 // CTSS // cathepsin S // 1q21 // 1520 /// ENST00000368985 // CTSS // cathepsin S // 1q21 // 1520 /// ENST00000448301 // CTSS // cathepsin S // 1q21 // 1520 /// ENST00000472977 // CTSS // cathepsin S // 1q21 // 1520 /// ENST00000480760 // CTSS // cathepsin S // 1q21 // 1520 /// ENST00000483930 // CTSS // cathepsin S // 1q21 // 1520…	NM_001199739 // RefSeq // Homo sapiens cathepsin S (CTSS), transcript variant 2, mRNA. // chr1 // 100 // 100 // 0 // --- // 0 /// NM_004079 // RefSeq // Homo sapiens cathepsin S (CTSS), transcript variant 1, mRNA. // chr1 // 100 // 100 // 0 // --- // 0 /// ENST00000368985 // ENSEMBL // cathepsin S [gene_biotype:protein_coding transcript_biotype:protein_coding] // chr1 // 100 // 100 // 0 // --- //…	NM_001199739 // P25774 /// NM_004079 // P25774 /// ENST00000368985 // P25774 /// ENST00000448301 // P25774 /// ENST00000472977 // U3KPS4 /// ENST00000472977 // P25774 /// ENST00000480760 // P25774 /// ENST00000483930 // U3KQE7 /// ENST00000483930 // P25774 /// ENST00000607427 // P25774 /// BC002642 // P25774 /// OTTHUMT00000084737 // P25774 /// OTTHUMT00000084738 // P25774 /// OTTHUMT00000084739 …	NM_001199739 // Hs.181301 // adipose tissue| adrenal gland| ascites| bladder| blood| bone marrow| brain| cervix| connective tissue| ear| esophagus| eye| heart| intestine| kidney| liver| lung| lymph| lymph node| mammary gland| mouth| muscle| ovary| pancreas| pharynx| placenta| prostate| salivary gland| skin| spleen| stomach| testis| thymus| tonsil| trachea| uterus| vascular|adrenal tumor| bladder …	Multiple_Complex
TC0300008561.hg.1	PARP14	poly(ADP-ribose) polymerase family member 14	4.55247	6.05209e-10	0	9.00858	13.561	0.090749	0.0948905	3q21.1	54625	NM_017554	chr3	+	122680618	122730840	NM_017554 // PARP14 // poly(ADP-ribose) polymerase family member 14 // 3q21.1 // 54625 /// ENST00000460683 // PARP14 // poly(ADP-ribose) polymerase family member 14 // 3q21.1 // 54625 /// ENST00000474629 // PARP14 // poly(ADP-ribose) polymerase family member 14 // 3q21.1 // 54625 /// ENST00000474669 // PARP14 // poly(ADP-ribose) polymerase family member 14 // 3q21.1 // 54625 /// ENST00000475640 /…	NM_017554 // RefSeq // Homo sapiens poly (ADP-ribose) polymerase family, member 14 (PARP14), mRNA. // chr3 // 100 // 100 // 0 // --- // 0 /// ENST00000460683 // ENSEMBL // poly (ADP-ribose) polymerase family, member 14 [gene_biotype:protein_coding transcript_biotype:nonsense_mediated_decay] // chr3 // 100 // 100 // 0 // --- // 0 /// ENST00000474629 // ENSEMBL // poly (ADP-ribose) polymerase famil…	NM_017554 // Q460N5 /// NM_017554 // Q8N546 /// ENST00000460683 // H7C5R8 /// ENST00000460683 // Q460N5 /// ENST00000460683 // Q8N546 /// ENST00000474629 // Q460N5 /// ENST00000474629 // Q8N546 /// ENST00000474669 // Q460N5 /// ENST00000474669 // Q8N546 /// ENST00000475640 // Q460N5 /// ENST00000475640 // Q8N546 /// ENST00000483611 // Q460N5 /// ENST00000483611 // Q8N546 /// ENST00000494811 // H7…	NM_017554 // Hs.518203 // adipose tissue| adrenal gland| bladder| blood| bone| bone marrow| brain| cervix| connective tissue| embryonic tissue| esophagus| eye| heart| intestine| kidney| larynx| liver| lung| lymph node| mammary gland| mouth| muscle| nerve| ovary| pancreas| parathyroid| pharynx| pituitary gland| placenta| prostate| skin| spleen| testis| thymus| thyroid| trachea| uterus| vascular| b…	Multiple_Complex
TC1000008727.hg.1	NFKB2	nuclear factor of kappa light polypeptide gene enhancer in B-cells 2 (p49/p100)	4.54497	1.96576e-08	2.22e-16	7.61685	12.1618	0.213064	0.0974137	10q24	---	NM_001077494	chr10	+	102394110	102402529	NM_001077494 // NFKB2 // nuclear factor of kappa light polypeptide gene enhancer in B-cells 2 (p49/p100) // 10q24 // 4791 /// NM_001261403 // NFKB2 // nuclear factor of kappa light polypeptide gene enhancer in B-cells 2 (p49/p100) // 10q24 // 4791 /// NM_001288724 // NFKB2 // nuclear factor of kappa light polypeptide gene enhancer in B-cells 2 (p49/p100) // 10q24 // 4791 /// NM_002502 // NFKB2 //…	NM_001077494 // RefSeq // Homo sapiens nuclear factor of kappa light polypeptide gene enhancer in B-cells 2 (p49/p100) (NFKB2), transcript variant 1, mRNA. // chr10 // 100 // 100 // 0 // --- // 0 /// NM_001261403 // RefSeq // Homo sapiens nuclear factor of kappa light polypeptide gene enhancer in B-cells 2 (p49/p100) (NFKB2), transcript variant 4, mRNA. // chr10 // 100 // 100 // 0 // --- // 0 ///…	NM_001077494 // Q00653 /// NM_001261403 // Q00653 /// NM_001288724 // Q00653 /// NM_002502 // Q00653 /// ENST00000189444 // Q00653 /// ENST00000336486 // Q00653 /// ENST00000369966 // Q00653 /// ENST00000428099 // Q00653 /// ENST00000467116 // Q00653 /// ENST00000471698 // M0R119 /// ENST00000471698 // Q00653 /// ENST00000473400 // Q00653 /// ENST00000593908 // Q00653 /// ENST00000601386 // M0QZX…	NM_001077494 // Hs.73090 // ascites| bladder| blood| bone| bone marrow| brain| cervix| connective tissue| embryonic tissue| eye| heart| intestine| kidney| larynx| liver| lung| lymph| lymph node| mammary gland| mouth| ovary| pancreas| placenta| prostate| salivary gland| skin| spleen| stomach| testis| thymus| thyroid| tonsil| trachea| uterus| breast (mammary gland) tumor| cervical tumor| chondrosar…	Multiple_Complex
TC0300012728.hg.1	PLSCR1	phospholipid scramblase 1	4.53438	1.20028e-06	0	8.9048	13.4392	0.454233	0.0997548	3q23	5359	NM_021105	chr3	-	146515180	146544864	NM_021105 // PLSCR1 // phospholipid scramblase 1 // 3q23 // 5359 /// ENST00000342435 // PLSCR1 // phospholipid scramblase 1 // 3q23 // 5359 /// ENST00000448787 // PLSCR1 // phospholipid scramblase 1 // 3q23 // 5359 /// ENST00000462666 // PLSCR1 // phospholipid scramblase 1 // 3q23 // 5359 /// ENST00000463777 // PLSCR1 // phospholipid scramblase 1 // 3q23 // 5359 /// ENST00000468985 // PLSCR1 // p…	NM_021105 // RefSeq // Homo sapiens phospholipid scramblase 1 (PLSCR1), mRNA. // chr3 // 100 // 100 // 0 // --- // 0 /// ENST00000342435 // ENSEMBL // phospholipid scramblase 1 [gene_biotype:protein_coding transcript_biotype:protein_coding] // chr3 // 100 // 100 // 0 // --- // 0 /// ENST00000448787 // ENSEMBL // phospholipid scramblase 1 [gene_biotype:protein_coding transcript_biotype:protein_cod…	NM_021105 // O15162 /// NM_021105 // Q8WVK1 /// ENST00000342435 // O15162 /// ENST00000342435 // Q8WVK1 /// ENST00000448787 // O15162 /// ENST00000448787 // Q8WVK1 /// ENST00000462666 // C9J9P4 /// ENST00000462666 // O15162 /// ENST00000462666 // Q8WVK1 /// ENST00000463777 // F2Z3F2 /// ENST00000463777 // O15162 /// ENST00000463777 // Q8WVK1 /// ENST00000468985 // F2Z3F2 /// ENST00000468985 // O1…	NM_021105 // Hs.130759 // adipose tissue| ascites| bladder| blood| bone| bone marrow| brain| cervix| connective tissue| embryonic tissue| esophagus| eye| heart| intestine| kidney| larynx| liver| lung| lymph node| mammary gland| mouth| muscle| ovary| pancreas| pharynx| pituitary gland| placenta| prostate| salivary gland| skin| stomach| testis| thymus| thyroid| trachea| umbilical cord| uterus| vasc…	Multiple_Complex
TC0200015242.hg.1	STAT1	signal transducer and activator of transcription 1	4.49952	4.42134e-08	0	11.9143	16.4138	0.250101	0.0893802	2q32.2	6772	NM_007315	chr2	-	190964358	191020960	NM_007315 // STAT1 // signal transducer and activator of transcription 1 // 2q32.2 // 6772 /// NM_139266 // STAT1 // signal transducer and activator of transcription 1 // 2q32.2 // 6772 /// ENST00000361099 // STAT1 // signal transducer and activator of transcription 1 // 2q32.2 // 6772 /// ENST00000392322 // STAT1 // signal transducer and activator of transcription 1 // 2q32.2 // 6772 /// ENST000…	NM_007315 // RefSeq // Homo sapiens signal transducer and activator of transcription 1, 91kDa (STAT1), transcript variant alpha, mRNA. // chr2 // 100 // 100 // 0 // --- // 0 /// NM_139266 // RefSeq // Homo sapiens signal transducer and activator of transcription 1, 91kDa (STAT1), transcript variant beta, mRNA. // chr2 // 100 // 100 // 0 // --- // 0 /// ENST00000361099 // ENSEMBL // signal transdu…	NM_007315 // P42224 /// NM_007315 // D2KFR9 /// NM_007315 // A5D905 /// NM_139266 // P42224 /// NM_139266 // D2KFR9 /// NM_139266 // A5D905 /// ENST00000361099 // P42224 /// ENST00000361099 // D2KFR9 /// ENST00000361099 // A5D905 /// ENST00000392322 // P42224 /// ENST00000392322 // D2KFR9 /// ENST00000392322 // A5D905 /// ENST00000392323 // J3KPM9 /// ENST00000392323 // P42224 /// ENST00000392323…	NM_007315 // Hs.743244 // adipose tissue| adrenal gland| ascites| bladder| blood| bone| bone marrow| brain| cervix| connective tissue| embryonic tissue| esophagus| eye| heart| intestine| kidney| larynx| liver| lung| lymph| lymph node| mammary gland| mouth| muscle| nerve| ovary| pancreas| pituitary gland| placenta| prostate| salivary gland| skin| spleen| stomach| testis| thymus| thyroid| trachea| …	Multiple_Complex
TC2200007242.hg.1	APOL1	apolipoprotein L1	4.3902	5.4838e-07	6.22e-15	8.67337	13.0636	0.277919	0.280662	22q13.1	8542	NM_001136540	chr22	+	36253010	36267531	NM_001136540 // APOL1 // apolipoprotein L1 // 22q13.1 // 8542 /// NM_001136541 // APOL1 // apolipoprotein L1 // 22q13.1 // 8542 /// NM_003661 // APOL1 // apolipoprotein L1 // 22q13.1 // 8542 /// NM_145343 // APOL1 // apolipoprotein L1 // 22q13.1 // 8542 /// ENST00000319136 // APOL1 // apolipoprotein L1 // 22q13.1 // 8542 /// ENST00000397278 // APOL1 // apolipoprotein L1 // 22q13.1 // 8542 /// ENS…	NM_001136540 // RefSeq // Homo sapiens apolipoprotein L, 1 (APOL1), transcript variant 3, mRNA. // chr22 // 100 // 100 // 0 // --- // 0 /// NM_001136541 // RefSeq // Homo sapiens apolipoprotein L, 1 (APOL1), transcript variant 4, mRNA. // chr22 // 100 // 100 // 0 // --- // 0 /// NM_003661 // RefSeq // Homo sapiens apolipoprotein L, 1 (APOL1), transcript variant 1, mRNA. // chr22 // 100 // 100 // …	NM_001136540 // O14791 /// NM_001136540 // Q2KHQ6 /// NM_001136540 // B1AH95 /// NM_001136540 // A5PL32 /// NM_001136540 // B4DNT5 /// NM_001136540 // B2R9E5 /// NM_001136540 // Q29RW7 /// NM_001136540 // B4E1N5 /// NM_001136540 // Q1WWL5 /// NM_001136541 // O14791 /// NM_001136541 // Q2KHQ6 /// NM_001136541 // B1AH95 /// NM_001136541 // A5PL32 /// NM_001136541 // B4DNT5 /// NM_001136541 // B2R9E…	NM_001136540 // Hs.114309 // adipose tissue| adrenal gland| ascites| bladder| blood| bone| brain| cervix| connective tissue| eye| heart| intestine| kidney| larynx| liver| lung| lymph node| mammary gland| mouth| muscle| ovary| pancreas| pharynx| placenta| prostate| skin| spleen| stomach| testis| thymus| trachea| uterus| vascular| bladder carcinoma| breast (mammary gland) tumor| cervical tumor| cho…	Multiple_Complex
TC1700010050.hg.1	LGALS9B	lectin, galactoside-binding, soluble, 9B	4.28736	8.05524e-07	2.28e-13	5.34419	9.63155	0.363201	0.193236	17p11.2	284194	NM_001042685	chr17	-	20449395	20467539	NM_001042685 // LGALS9B // lectin, galactoside-binding, soluble, 9B // 17p11.2 // 284194 /// ENST00000324290 // LGALS9B // lectin, galactoside-binding, soluble, 9B // 17p11.2 // 284194 /// ENST00000423676 // LGALS9B // lectin, galactoside-binding, soluble, 9B // 17p11.2 // 284194 /// ENST00000578481 // LGALS9B // lectin, galactoside-binding, soluble, 9B // 17p11.2 // 284194 /// ENST00000578724 //…	NM_001042685 // RefSeq // Homo sapiens lectin, galactoside-binding, soluble, 9B (LGALS9B), mRNA. // chr17 // 100 // 100 // 0 // --- // 0 /// ENST00000324290 // ENSEMBL // lectin, galactoside-binding, soluble, 9B [gene_biotype:protein_coding transcript_biotype:protein_coding] // chr17 // 100 // 100 // 0 // --- // 0 /// ENST00000423676 // ENSEMBL // lectin, galactoside-binding, soluble, 9B [gene_bi…	NM_001042685 // Q3B8N2 /// NM_001042685 // B4DKP4 /// ENST00000324290 // Q3B8N2 /// ENST00000324290 // B4DKP4 /// ENST00000423676 // Q3B8N2 /// ENST00000423676 // B4DKP4 /// ENST00000578481 // J3QSC5 /// ENST00000578481 // Q3B8N2 /// ENST00000578481 // B4DKP4 /// ENST00000578724 // Q3B8N2 /// ENST00000578724 // B4DKP4 /// ENST00000581490 // Q3B8N2 /// ENST00000581490 // B4DKP4 /// ENST00000584703…	NM_001042685 // Hs.610820 // blood| esophagus| intestine| lung| stomach| uterus| colorectal tumor| leukemia| lung tumor| normal| adult /// ENST00000324290 // Hs.610820 // blood| esophagus| intestine| lung| stomach| uterus| colorectal tumor| leukemia| lung tumor| normal| adult /// ENST00000423676 // Hs.610820 // blood| esophagus| intestine| lung| stomach| uterus| colorectal tumor| leukemia| lung t…	Multiple_Complex
TC0700009083.hg.1	AHCYL2	adenosylhomocysteinase-like 2	4.27605	4.18361e-09	0	10.393	14.669	0.154033	0.0725751	7q32.1	23382	NM_001130720	chr7	+	129225014	129430211	NM_001130720 // AHCYL2 // adenosylhomocysteinase-like 2 // 7q32.1 // 23382 /// NM_001130722 // AHCYL2 // adenosylhomocysteinase-like 2 // 7q32.1 // 23382 /// NM_001130723 // AHCYL2 // adenosylhomocysteinase-like 2 // 7q32.1 // 23382 /// NM_015328 // AHCYL2 // adenosylhomocysteinase-like 2 // 7q32.1 // 23382 /// ENST00000325006 // AHCYL2 // adenosylhomocysteinase-like 2 // 7q32.1 // 23382 /// ENST…	NM_001130720 // RefSeq // Homo sapiens adenosylhomocysteinase-like 2 (AHCYL2), transcript variant 2, mRNA. // chr7 // 100 // 100 // 0 // --- // 0 /// NM_001130722 // RefSeq // Homo sapiens adenosylhomocysteinase-like 2 (AHCYL2), transcript variant 3, mRNA. // chr7 // 100 // 100 // 0 // --- // 0 /// NM_001130723 // RefSeq // Homo sapiens adenosylhomocysteinase-like 2 (AHCYL2), transcript variant 4…	NM_001130720 // Q96HN2 /// NM_001130720 // Q6ZMI1 /// NM_001130722 // Q96HN2 /// NM_001130722 // Q6ZMI1 /// NM_001130723 // Q96HN2 /// NM_001130723 // Q6ZMI1 /// NM_015328 // Q96HN2 /// NM_015328 // Q6ZMI1 /// ENST00000325006 // Q96HN2 /// ENST00000325006 // Q6ZMI1 /// ENST00000446544 // Q96HN2 /// ENST00000446544 // Q6ZMI1 /// ENST00000460109 // C9JZV7 /// ENST00000460109 // Q96HN2 /// ENST00000…	NM_001130720 // Hs.600789 // adipose tissue| bladder| bone| brain| connective tissue| embryonic tissue| eye| heart| intestine| kidney| liver| lung| lymph| lymph node| mammary gland| mouth| muscle| ovary| pancreas| parathyroid| pharynx| pituitary gland| placenta| skin| spleen| stomach| testis| thymus| thyroid| trachea| uterus| breast (mammary gland) tumor| chondrosarcoma| colorectal tumor| gastroi…	Multiple_Complex
TC0600011507.hg.1	PSMB8	proteasome subunit beta 8	4.26931	3.44294e-07	0	9.28318	13.5525	0.31297	0.168215	6p21.3	5696	NM_148919	chr6	-	32840717	32844935	NM_148919 // PSMB8 // proteasome subunit beta 8 // 6p21.3 // 5696 /// ENST00000374881 // PSMB8 // proteasome subunit beta 8 // 6p21.3 // 5696 /// ENST00000374882 // PSMB8 // proteasome subunit beta 8 // 6p21.3 // 5696 /// ENST00000395339 // PSMB8 // proteasome subunit beta 8 // 6p21.3 // 5696 /// ENST00000484003 // PSMB8 // proteasome subunit beta 8 // 6p21.3 // 5696 /// ENST00000490613 // PSMB8 …	NM_148919 // RefSeq // Homo sapiens proteasome subunit beta 8 (PSMB8), transcript variant 2, mRNA. // chr6 // 100 // 100 // 0 // --- // 0 /// ENST00000374881 // ENSEMBL // proteasome (prosome, macropain) subunit, beta type, 8 [gene_biotype:protein_coding transcript_biotype:protein_coding] // chr6 // 100 // 100 // 0 // --- // 0 /// ENST00000374882 // ENSEMBL // proteasome (prosome, macropain) subu…	NM_148919 // P28062 /// NM_148919 // Q6FHU0 /// NM_148919 // X5CMJ9 /// ENST00000374881 // P28062 /// ENST00000374881 // Q6FHU0 /// ENST00000374882 // P28062 /// ENST00000374882 // X5CMJ9 /// ENST00000374882 // Q6FHU0 /// ENST00000395339 // Q5JNW7 /// ENST00000395339 // P28062 /// ENST00000395339 // Q6FHU0 /// ENST00000484003 // P28062 /// ENST00000484003 // Q6FHU0 /// ENST00000490613 // P28062 /…	NM_148919 // Hs.180062 // adrenal gland| ascites| bladder| blood| bone| bone marrow| brain| cervix| connective tissue| embryonic tissue| esophagus| eye| heart| intestine| kidney| larynx| liver| lung| lymph| lymph node| mammary gland| mouth| nerve| ovary| pancreas| parathyroid| pharynx| placenta| prostate| salivary gland| skin| spleen| stomach| testis| thymus| thyroid| tonsil| umbilical cord| uter…	Multiple_Complex
TC0400008105.hg.1	HERC6	HECT and RLD domain containing E3 ubiquitin protein ligase family member 6	4.26089	4.24978e-08	0	5.1877	9.44859	0.137272	0.208733	4q22.1	55008	NM_001165136	chr4	+	88378739	88443111	NM_001165136 // HERC6 // HECT and RLD domain containing E3 ubiquitin protein ligase family member 6 // 4q22.1 // 55008 /// NM_017912 // HERC6 // HECT and RLD domain containing E3 ubiquitin protein ligase family member 6 // 4q22.1 // 55008 /// ENST00000264346 // HERC6 // HECT and RLD domain containing E3 ubiquitin protein ligase family member 6 // 4q22.1 // 55008 /// ENST00000273960 // HERC6 // HE…	NM_001165136 // RefSeq // Homo sapiens HECT and RLD domain containing E3 ubiquitin protein ligase family member 6 (HERC6), transcript variant 2, mRNA. // chr4 // 100 // 100 // 0 // --- // 0 /// NM_017912 // RefSeq // Homo sapiens HECT and RLD domain containing E3 ubiquitin protein ligase family member 6 (HERC6), transcript variant 1, mRNA. // chr4 // 100 // 100 // 0 // --- // 0 /// ENST0000026434…	NM_001165136 // Q8IVU3 /// NM_001165136 // B3KUG6 /// NM_017912 // Q8IVU3 /// NM_017912 // B3KUG6 /// ENST00000264346 // Q8IVU3 /// ENST00000264346 // B3KUG6 /// ENST00000273960 // A0A0B4J1R3 /// ENST00000273960 // Q8IVU3 /// ENST00000273960 // B3KUG6 /// ENST00000380265 // Q8IVU3 /// ENST00000380265 // B3KUG6 /// ENST00000502870 // H0Y9U0 /// ENST00000502870 // Q8IVU3 /// ENST00000502870 // B3KU…	NM_001165136 // Hs.529317 // adipose tissue| bone| brain| cervix| connective tissue| embryonic tissue| eye| intestine| kidney| liver| lung| mammary gland| ovary| pancreas| pharynx| placenta| prostate| skin| spleen| stomach| testis| thymus| trachea| uterus| cervical tumor| chondrosarcoma| colorectal tumor| gastrointestinal tumor| germ cell tumor| head and neck tumor| kidney tumor| leukemia| non-ne…	Multiple_Complex
TC0700010692.hg.1	NT5C3A	5-nucleotidase, cytosolic IIIA	4.23452	4.26019e-08	0	10.6554	14.8899	0.225151	0.104853	7p14.3	51251	NM_001002009	chr7	-	33014113	33062797	NM_001002009 // NT5C3A // 5-nucleotidase, cytosolic IIIA // 7p14.3 // 51251 /// NM_001002010 // NT5C3A // 5-nucleotidase, cytosolic IIIA // 7p14.3 // 51251 /// NM_001166118 // NT5C3A // 5-nucleotidase, cytosolic IIIA // 7p14.3 // 51251 /// NM_016489 // NT5C3A // 5-nucleotidase, cytosolic IIIA // 7p14.3 // 51251 /// ENST00000242210 // NT5C3A // 5-nucleotidase, cytosolic IIIA // 7p14.3 // 51251 ///…	NM_001002009 // RefSeq // Homo sapiens 5-nucleotidase, cytosolic IIIA (NT5C3A), transcript variant 2, mRNA. // chr7 // 100 // 100 // 0 // --- // 0 /// NM_001002010 // RefSeq // Homo sapiens 5-nucleotidase, cytosolic IIIA (NT5C3A), transcript variant 1, mRNA. // chr7 // 100 // 100 // 0 // --- // 0 /// NM_001166118 // RefSeq // Homo sapiens 5-nucleotidase, cytosolic IIIA (NT5C3A), transcript varian…	NM_001002009 // Q9H0P0 /// NM_001002009 // A0A024RA81 /// NM_001002010 // Q9H0P0 /// NM_001166118 // Q9H0P0 /// NM_001166118 // A0A090N7U2 /// NM_016489 // Q9H0P0 /// NM_016489 // A0A024RA81 /// ENST00000242210 // Q9H0P0 /// ENST00000381626 // Q9H0P0 /// ENST00000381626 // A0A090N7U2 /// ENST00000396152 // Q9H0P0 /// ENST00000396152 // A0A024RA81 /// ENST00000405342 // Q9H0P0 /// ENST00000405342 …	NM_001002009 // Hs.487933 // bladder| blood| bone| brain| cervix| connective tissue| embryonic tissue| eye| heart| intestine| kidney| liver| lung| lymph node| mammary gland| mouth| muscle| ovary| pancreas| pharynx| placenta| prostate| salivary gland| skin| spleen| stomach| testis| thymus| thyroid| tonsil| trachea| uterus| vascular| bladder carcinoma| cervical tumor| chondrosarcoma| colorectal tum…	Multiple_Complex
TC1700011922.hg.1	LGALS3BP	lectin, galactoside-binding, soluble, 3 binding protein	4.21875	6.17905e-09	0	11.5027	15.7215	0.128976	0.124558	17q25	3959	NM_005567	chr17	-	78971238	78980109	NM_005567 // LGALS3BP // lectin, galactoside-binding, soluble, 3 binding protein // 17q25 // 3959 /// ENST00000262776 // LGALS3BP // lectin, galactoside-binding, soluble, 3 binding protein // 17q25 // 3959 /// ENST00000585407 // LGALS3BP // lectin, galactoside-binding, soluble, 3 binding protein // 17q25 // 3959 /// ENST00000586300 // LGALS3BP // lectin, galactoside-binding, soluble, 3 binding pr…	NM_005567 // RefSeq // Homo sapiens lectin, galactoside-binding, soluble, 3 binding protein (LGALS3BP), mRNA. // chr17 // 100 // 100 // 0 // --- // 0 /// ENST00000262776 // ENSEMBL // lectin, galactoside-binding, soluble, 3 binding protein [gene_biotype:protein_coding transcript_biotype:protein_coding] // chr17 // 100 // 100 // 0 // --- // 0 /// ENST00000585407 // ENSEMBL // lectin, galactoside-b…	NM_005567 // Q08380 /// NM_005567 // B3KP88 /// NM_005567 // B4DWA8 /// NM_005567 // B4DVE1 /// NM_005567 // B4DDG4 /// NM_005567 // B4DI70 /// ENST00000262776 // Q08380 /// ENST00000262776 // B3KP88 /// ENST00000262776 // B4DWA8 /// ENST00000262776 // B4DVE1 /// ENST00000262776 // B4DDG4 /// ENST00000262776 // B4DI70 /// ENST00000585407 // K7EKQ5 /// ENST00000585407 // Q08380 /// ENST00000585407…	NM_005567 // Hs.514535 // adipose tissue| adrenal gland| ascites| bladder| blood| bone| bone marrow| brain| cervix| connective tissue| embryonic tissue| esophagus| eye| heart| intestine| kidney| larynx| liver| lung| lymph| lymph node| mammary gland| mouth| muscle| nerve| ovary| pancreas| parathyroid| pharynx| pituitary gland| placenta| prostate| salivary gland| skin| spleen| stomach| testis| thym…	Multiple_Complex
TC0100012434.hg.1	HES4	hes family bHLH transcription factor 4	4.14752	2.21512e-05	2.22e-16	4.94118	9.0887	0.644003	0.261502	1p36.33	57801	NM_001142467	chr1	-	998962	1000172	NM_001142467 // HES4 // hes family bHLH transcription factor 4 // 1p36.33 // 57801 /// NM_021170 // HES4 // hes family bHLH transcription factor 4 // 1p36.33 // 57801 /// ENST00000304952 // HES4 // hes family bHLH transcription factor 4 // 1p36.33 // 57801 /// ENST00000428771 // HES4 // hes family bHLH transcription factor 4 // 1p36.33 // 57801 /// ENST00000481869 // HES4 // hes family bHLH trans…	NM_001142467 // RefSeq // Homo sapiens hes family bHLH transcription factor 4 (HES4), transcript variant 1, mRNA. // chr1 // 100 // 100 // 0 // --- // 0 /// NM_021170 // RefSeq // Homo sapiens hes family bHLH transcription factor 4 (HES4), transcript variant 2, mRNA. // chr1 // 100 // 100 // 0 // --- // 0 /// ENST00000304952 // ENSEMBL // hes family bHLH transcription factor 4 [gene_biotype:prote…	NM_001142467 // Q9HCC6 /// NM_001142467 // E9PB28 /// NM_021170 // Q9HCC6 /// ENST00000304952 // Q9HCC6 /// ENST00000428771 // E9PB28 /// ENST00000428771 // Q9HCC6 /// ENST00000481869 // Q9HCC6 /// ENST00000484667 // D6REB3 /// ENST00000484667 // Q9HCC6 /// BC012351 // Q9HCC6 /// OTTHUMT00000097944 // Q9HCC6 /// OTTHUMT00000097945 // Q9HCC6 /// OTTHUMT00000097946 // Q9HCC6 /// OTTHUMT00000366973 …	NM_001142467 // Hs.154029 // ascites| bone| brain| embryonic tissue| eye| intestine| kidney| lung| mammary gland| muscle| nerve| ovary| pancreas| placenta| stomach| testis| thymus| uterus| bladder carcinoma| breast (mammary gland) tumor| chondrosarcoma| gastrointestinal tumor| germ cell tumor| glioma| kidney tumor| leukemia| lung tumor| normal| pancreatic tumor| retinoblastoma| soft tissue/muscle…	Multiple_Complex
TC1000008401.hg.1	IFIT5	interferon-induced protein with tetratricopeptide repeats 5	4.06418	7.64676e-07	0	6.73238	10.7966	0.38118	0.0646274	10q23.31	24138	NM_012420	chr10	+	89414568	89421002	NM_012420 // IFIT5 // interferon-induced protein with tetratricopeptide repeats 5 // 10q23.31 // 24138 /// ENST00000371795 // IFIT5 // interferon-induced protein with tetratricopeptide repeats 5 // 10q23.31 // 24138 /// BC025786 // IFIT5 // interferon-induced protein with tetratricopeptide repeats 5 // 10q23.31 // 24138 /// OTTHUMT00000049303 // IFIT5 // interferon-induced protein with tetratrico…	NM_012420 // RefSeq // Homo sapiens interferon-induced protein with tetratricopeptide repeats 5 (IFIT5), mRNA. // chr10 // 100 // 100 // 0 // --- // 0 /// ENST00000371795 // ENSEMBL // interferon-induced protein with tetratricopeptide repeats 5 [gene_biotype:protein_coding transcript_biotype:protein_coding] // chr10 // 100 // 100 // 0 // --- // 0 /// BC025786 // GenBank // Homo sapiens interferon…	NM_012420 // Q13325 /// ENST00000371795 // Q13325 /// BC025786 // Q13325 /// OTTHUMT00000049303 // Q13325	NM_012420 // Hs.252839 // ascites| bladder| brain| cervix| connective tissue| embryonic tissue| eye| heart| intestine| kidney| larynx| liver| lung| lymph node| mammary gland| ovary| pancreas| placenta| prostate| skin| spleen| stomach| testis| thymus| trachea| uterus| vascular| bladder carcinoma| breast (mammary gland) tumor| cervical tumor| colorectal tumor| gastrointestinal tumor| germ cell tumo…	Coding
TC1600007997.hg.1	CCL22	chemokine (C-C motif) ligand 22	4.05941	1.57109e-05	2.31e-14	3.61648	7.6759	0.198835	0.610263	16q13	6367	NM_002990	chr16	+	57358772	57366190	NM_002990 // CCL22 // chemokine (C-C motif) ligand 22 // 16q13 // 6367 /// ENST00000219235 // CCL22 // chemokine (C-C motif) ligand 22 // 16q13 // 6367 /// BC027952 // CCL22 // chemokine (C-C motif) ligand 22 // 16q13 // 6367 /// OTTHUMT00000257328 // CCL22 // chemokine (C-C motif) ligand 22 // 16q13 // 6367	NM_002990 // RefSeq // Homo sapiens chemokine (C-C motif) ligand 22 (CCL22), mRNA. // chr16 // 100 // 100 // 0 // --- // 0 /// ENST00000219235 // ENSEMBL // chemokine (C-C motif) ligand 22 [gene_biotype:protein_coding transcript_biotype:protein_coding] // chr16 // 100 // 100 // 0 // --- // 0 /// BC027952 // GenBank // Homo sapiens chemokine (C-C motif) ligand 22, mRNA (cDNA clone MGC:34554 IMAGE:…	NM_002990 // O00626 /// ENST00000219235 // O00626 /// BC027952 // O00626 /// OTTHUMT00000257328 // O00626	NM_002990 // Hs.534347 // blood| bone| eye| kidney| lung| mouth| pharynx| skin| thymus| head and neck tumor| kidney tumor| normal| adult /// ENST00000219235 // Hs.534347 // blood| bone| eye| kidney| lung| mouth| pharynx| skin| thymus| head and neck tumor| kidney tumor| normal| adult /// BC027952 // Hs.534347 // blood| bone| eye| kidney| lung| mouth| pharynx| skin| thymus| head and neck tumor| kid…	Multiple_Complex
TC0400007840.hg.1	CXCL1	chemokine (C-X-C motif) ligand 1 (melanoma growth stimulating activity, alpha)	4.05249	1.35925e-07	3.8e-14	6.38248	10.435	0.158156	0.241285	4q21	2919	NM_001511	chr4	+	73869392	73871302	NM_001511 // CXCL1 // chemokine (C-X-C motif) ligand 1 (melanoma growth stimulating activity, alpha) // 4q21 // 2919 /// NR_046035 // CXCL1 // chemokine (C-X-C motif) ligand 1 (melanoma growth stimulating activity, alpha) // 4q21 // 2919 /// ENST00000395761 // CXCL1 // chemokine (C-X-C motif) ligand 1 (melanoma growth stimulating activity, alpha) // 4q21 // 2919 /// ENST00000509101 // CXCL1 // ch…	NM_001511 // RefSeq // Homo sapiens chemokine (C-X-C motif) ligand 1 (melanoma growth stimulating activity, alpha) (CXCL1), transcript variant 1, mRNA. // chr4 // 100 // 100 // 0 // --- // 0 /// NR_046035 // RefSeq // Homo sapiens chemokine (C-X-C motif) ligand 1 (melanoma growth stimulating activity, alpha) (CXCL1), transcript variant 2, non-coding RNA. // chr4 // 100 // 100 // 0 // --- // 0 ///…	NM_001511 // P09341 /// NR_046035 // P09341 /// ENST00000395761 // P09341 /// ENST00000509101 // P09341 /// BC011976 // P09341 /// OTTHUMT00000362734 // P09341 /// OTTHUMT00000362735 // P09341	NM_001511 // Hs.789 // ascites| bladder| blood| brain| cervix| connective tissue| esophagus| eye| heart| intestine| kidney| liver| lung| lymph node| mammary gland| mouth| ovary| pancreas| placenta| prostate| skin| stomach| thyroid| trachea| uterus| vascular| chondrosarcoma| colorectal tumor| esophageal tumor| gastrointestinal tumor| head and neck tumor| leukemia| liver tumor| lung tumor| normal| …	Multiple_Complex
TC0900008847.hg.1	LCN2	lipocalin 2	4.03491	2.37485e-06	6.66e-16	8.30332	12.3382	0.302377	0.351953	9q34	3934	NM_005564	chr9	+	128149071	128153455	NM_005564 // LCN2 // lipocalin 2 // 9q34 // 3934 /// ENST00000277480 // LCN2 // lipocalin 2 // 9q34 // 3934 /// ENST00000372998 // LCN2 // lipocalin 2 // 9q34 // 3934 /// ENST00000373017 // LCN2 // lipocalin 2 // 9q34 // 3934 /// ENST00000470902 // LCN2 // lipocalin 2 // 9q34 // 3934 /// ENST00000487719 // LCN2 // lipocalin 2 // 9q34 // 3934 /// ENST00000488391 // LCN2 // lipocalin 2 // 9q34 // 3…	NM_005564 // RefSeq // Homo sapiens lipocalin 2 (LCN2), mRNA. // chr9 // 100 // 100 // 0 // --- // 0 /// ENST00000277480 // ENSEMBL // lipocalin 2 [gene_biotype:protein_coding transcript_biotype:protein_coding] // chr9 // 100 // 100 // 0 // --- // 0 /// ENST00000372998 // ENSEMBL // lipocalin 2 [gene_biotype:protein_coding transcript_biotype:protein_coding] // chr9 // 100 // 100 // 0 // --- // 0 …	NM_005564 // P80188 /// NM_005564 // B2ZDQ1 /// ENST00000277480 // P80188 /// ENST00000277480 // B2ZDQ1 /// ENST00000372998 // X6R8F3 /// ENST00000372998 // P80188 /// ENST00000372998 // B2ZDQ1 /// ENST00000373017 // P80188 /// ENST00000373017 // B2ZDQ1 /// ENST00000470902 // P80188 /// ENST00000470902 // B2ZDQ1 /// ENST00000487719 // P80188 /// ENST00000487719 // B2ZDQ1 /// ENST00000488391 // P8…	NM_005564 // Hs.204238 // ascites| blood| bone| bone marrow| cervix| connective tissue| embryonic tissue| esophagus| eye| intestine| kidney| larynx| liver| lung| lymph node| mammary gland| mouth| muscle| ovary| pancreas| pharynx| prostate| stomach| thyroid| trachea| uterus| breast (mammary gland) tumor| cervical tumor| colorectal tumor| esophageal tumor| gastrointestinal tumor| head and neck tumo…	Multiple_Complex
TC0300013146.hg.1	TNFSF10	tumor necrosis factor (ligand) superfamily, member 10	4.00161	1.53729e-06	1.44e-15	10.3922	14.3938	0.393358	0.169256	3q26	8743	NM_001190942	chr3	-	172505508	172523507	NM_001190942 // TNFSF10 // tumor necrosis factor (ligand) superfamily, member 10 // 3q26 // 8743 /// NM_001190943 // TNFSF10 // tumor necrosis factor (ligand) superfamily, member 10 // 3q26 // 8743 /// NM_003810 // TNFSF10 // tumor necrosis factor (ligand) superfamily, member 10 // 3q26 // 8743 /// NR_033994 // TNFSF10 // tumor necrosis factor (ligand) superfamily, member 10 // 3q26 // 8743 /// E…	NM_001190942 // RefSeq // Homo sapiens tumor necrosis factor (ligand) superfamily, member 10 (TNFSF10), transcript variant 2, mRNA. // chr3 // 100 // 100 // 0 // --- // 0 /// NM_001190943 // RefSeq // Homo sapiens tumor necrosis factor (ligand) superfamily, member 10 (TNFSF10), transcript variant 3, mRNA. // chr3 // 100 // 100 // 0 // --- // 0 /// NM_003810 // RefSeq // Homo sapiens tumor necrosi…	NM_001190942 // P50591 /// NM_001190942 // Q6IBA9 /// NM_001190942 // Q6JSD9 /// NM_001190943 // P50591 /// NM_001190943 // Q6IBA9 /// NM_001190943 // Q6JSD9 /// NM_003810 // P50591 /// NM_003810 // Q6IBA9 /// NM_003810 // Q6JSD9 /// NR_033994 // P50591 /// NR_033994 // Q6IBA9 /// NR_033994 // Q6JSD9 /// ENST00000241261 // P50591 /// ENST00000241261 // Q6IBA9 /// ENST00000241261 // Q6JSD9 /// ENS…	NM_001190942 // Hs.478275 // adrenal gland| bladder| blood| bone marrow| brain| cervix| connective tissue| ear| esophagus| eye| heart| intestine| kidney| larynx| liver| lung| lymph| lymph node| mammary gland| mouth| muscle| ovary| pancreas| parathyroid| pharynx| placenta| prostate| skin| spleen| stomach| testis| thymus| thyroid| trachea| umbilical cord| uterus| vascular|adrenal tumor| breast (mam…	Multiple_Complex
TC1600007964.hg.1	MT1B	metallothionein 1B	3.99557	3.87912e-07	0	10.7008	14.6963	0.26533	0.211406	16q13	4490	NM_005947	chr16	+	56648248	56653204	NM_005947 // MT1B // metallothionein 1B // 16q13 // 4490 /// ENST00000334346 // MT1B // metallothionein 1B // 16q13 // 4490 /// ENST00000562399 // MT1B // metallothionein 1B // 16q13 // 4490 /// BC069421 // MT1B // metallothionein 1B // 16q13 // 4490 /// BC137478 // MT1B // metallothionein 1B // 16q13 // 4490 /// BC137479 // MT1B // metallothionein 1B // 16q13 // 4490 /// OTTHUMT00000257057 // MT…	NM_005947 // RefSeq // Homo sapiens metallothionein 1B (MT1B), mRNA. // chr16 // 100 // 100 // 0 // --- // 0 /// ENST00000334346 // ENSEMBL // metallothionein 1B [gene_biotype:protein_coding transcript_biotype:protein_coding] // chr16 // 100 // 100 // 0 // --- // 0 /// ENST00000562399 // ENSEMBL // metallothionein 1B [gene_biotype:protein_coding transcript_biotype:protein_coding] // chr16 // 100 …	NM_005947 // P07438 /// ENST00000334346 // P07438 /// ENST00000562399 // H3BR34 /// ENST00000562399 // P07438 /// BC069421 // P07438 /// BC137478 // P07438 /// BC137479 // P07438 /// OTTHUMT00000257057 // P07438 /// OTTHUMT00000434313 // P07438 /// uc002ejs.3 // P07438	NM_005947 // Hs.656629 // blood| connective tissue| normal| soft tissue/muscle tissue tumor| fetus| adult /// ENST00000334346 // Hs.656629 // blood| connective tissue| normal| soft tissue/muscle tissue tumor| fetus| adult /// ENST00000562399 // Hs.656629 // blood| connective tissue| normal| soft tissue/muscle tissue tumor| fetus| adult /// BC069421 // Hs.656629 // blood| connective tissue| normal…	Multiple_Complex
TC1000008891.hg.1	DUSP5	dual specificity phosphatase 5	3.99289	4.5447e-09	0	10.1374	14.1303	0.142846	0.074714	10q25	1847	NM_004419	chr10	+	110497838	110511544	NM_004419 // DUSP5 // dual specificity phosphatase 5 // 10q25 // 1847 /// ENST00000369583 // DUSP5 // dual specificity phosphatase 5 // 10q25 // 1847 /// ENST00000468749 // DUSP5 // dual specificity phosphatase 5 // 10q25 // 1847 /// BC062545 // DUSP5 // dual specificity phosphatase 5 // 10q25 // 1847 /// OTTHUMT00000050333 // DUSP5 // dual specificity phosphatase 5 // 10q25 // 1847 /// OTTHUMT00…	NM_004419 // RefSeq // Homo sapiens dual specificity phosphatase 5 (DUSP5), mRNA. // chr10 // 100 // 100 // 0 // --- // 0 /// ENST00000369583 // ENSEMBL // dual specificity phosphatase 5 [gene_biotype:protein_coding transcript_biotype:protein_coding] // chr10 // 100 // 100 // 0 // --- // 0 /// ENST00000468749 // ENSEMBL // dual specificity phosphatase 5 [gene_biotype:protein_coding transcript_bio…	NM_004419 // Q16690 /// NM_004419 // Q59EI8 /// ENST00000369583 // Q16690 /// ENST00000369583 // Q59EI8 /// ENST00000468749 // Q16690 /// ENST00000468749 // Q59EI8 /// BC062545 // Q16690 /// BC062545 // Q59EI8 /// OTTHUMT00000050333 // Q16690 /// OTTHUMT00000050333 // Q59EI8 /// OTTHUMT00000050335 // Q16690 /// OTTHUMT00000050335 // Q59EI8	NM_004419 // Hs.2128 // adrenal gland| bladder| blood| bone| bone marrow| brain| cervix| connective tissue| ear| embryonic tissue| eye| heart| intestine| kidney| liver| lung| lymph| mammary gland| muscle| nerve| ovary| pancreas| placenta| prostate| skin| spleen| stomach| testis| thyroid| trachea| uterus|adrenal tumor| breast (mammary gland) tumor| chondrosarcoma| colorectal tumor| gastrointestina…	Multiple_Complex
TC1600007957.hg.1	MT2A	metallothionein 2A	3.95846	2.0365e-07	0	13.6406	17.5991	0.260578	0.152121	16q13	4502	NM_005953	chr16	+	56608199	56609497	NM_005953 // MT2A // metallothionein 2A // 16q13 // 4502 /// ENST00000245185 // MT2A // metallothionein 2A // 16q13 // 4502 /// ENST00000561491 // MT2A // metallothionein 2A // 16q13 // 4502 /// ENST00000562017 // MT2A // metallothionein 2A // 16q13 // 4502 /// ENST00000563985 // MT2A // metallothionein 2A // 16q13 // 4502 /// ENST00000567300 // MT2A // metallothionein 2A // 16q13 // 4502 /// BC0…	NM_005953 // RefSeq // Homo sapiens metallothionein 2A (MT2A), mRNA. // chr16 // 100 // 100 // 0 // --- // 0 /// ENST00000245185 // ENSEMBL // metallothionein 2A [gene_biotype:protein_coding transcript_biotype:protein_coding] // chr16 // 100 // 100 // 0 // --- // 0 /// ENST00000561491 // ENSEMBL // metallothionein 2A [gene_biotype:protein_coding transcript_biotype:protein_coding] // chr16 // 100 …	NM_005953 // P02795 /// ENST00000245185 // P02795 /// ENST00000561491 // H3BSP9 /// ENST00000561491 // P02795 /// ENST00000562017 // P02795 /// ENST00000563985 // P02795 /// ENST00000567300 // P02795 /// BC007034 // P02795 /// BC070289 // P02795 /// OTTHUMT00000257061 // P02795 /// OTTHUMT00000434298 // P02795 /// OTTHUMT00000434300 // P02795 /// OTTHUMT00000434301 // P02795 /// OTTHUMT0000043430…	NM_005953 // Hs.534330 // adipose tissue| adrenal gland| ascites| blood| bone| bone marrow| brain| cervix| connective tissue| embryonic tissue| esophagus| eye| heart| intestine| kidney| liver| lung| lymph node| mammary gland| mouth| muscle| nerve| ovary| pancreas| pharynx| placenta| prostate| salivary gland| skin| spleen| stomach| testis| thyroid| umbilical cord| uterus| vascular|adrenal tumor| b…	Multiple_Complex
TC1100007453.hg.1	MDK	midkine (neurite growth-promoting factor 2)	3.95166	1.59261e-05	7.22e-15	7.55733	11.509	0.557275	0.285549	11p11.2	4192	NM_001012333	chr11	+	46380756	46383837	NM_001012333 // MDK // midkine (neurite growth-promoting factor 2) // 11p11.2 // 4192 /// NM_001012334 // MDK // midkine (neurite growth-promoting factor 2) // 11p11.2 // 4192 /// NM_001270550 // MDK // midkine (neurite growth-promoting factor 2) // 11p11.2 // 4192 /// NM_001270551 // MDK // midkine (neurite growth-promoting factor 2) // 11p11.2 // 4192 /// NM_001270552 // MDK // midkine (neurite…	NM_001012333 // RefSeq // Homo sapiens midkine (neurite growth-promoting factor 2) (MDK), transcript variant 2, mRNA. // chr11 // 100 // 100 // 0 // --- // 0 /// NM_001012334 // RefSeq // Homo sapiens midkine (neurite growth-promoting factor 2) (MDK), transcript variant 1, mRNA. // chr11 // 100 // 100 // 0 // --- // 0 /// NM_001270550 // RefSeq // Homo sapiens midkine (neurite growth-promoting fa…	NM_001012333 // P21741 /// NM_001012333 // Q2LEK2 /// NM_001012333 // Q2LEK3 /// NM_001012334 // P21741 /// NM_001012334 // Q2LEK2 /// NM_001012334 // Q2LEK3 /// NM_001270550 // P21741 /// NM_001270550 // Q2LEK2 /// NM_001270550 // Q2LEK3 /// NM_001270551 // P21741 /// NM_001270551 // Q2LEK2 /// NM_001270551 // Q2LEK3 /// NM_001270552 // P21741 /// NM_001270552 // Q2LEK2 /// NM_001270552 // Q2LEK…	NM_001012333 // Hs.82045 // adrenal gland| ascites| blood| bone| brain| cervix| connective tissue| ear| embryonic tissue| eye| heart| intestine| kidney| larynx| liver| lung| lymph node| mammary gland| mouth| muscle| ovary| pancreas| parathyroid| pharynx| pituitary gland| placenta| prostate| salivary gland| skin| spleen| stomach| testis| thyroid| umbilical cord| uterus|adrenal tumor| bladder carci…	Multiple_Complex
TC1200012708.hg.1	OAS1	2-5-oligoadenylate synthetase 1	3.94007	1.23789e-07	0	13.527	17.467	0.234825	0.145245	12q24.2	4938	NM_001032409	chr12	+	112906777	112932142	NM_001032409 // OAS1 // 2-5-oligoadenylate synthetase 1 // 12q24.2 // 4938 /// NM_002534 // OAS1 // 2-5-oligoadenylate synthetase 1 // 12q24.2 // 4938 /// NM_016816 // OAS1 // 2-5-oligoadenylate synthetase 1 // 12q24.2 // 4938 /// ENST00000202917 // OAS1 // 2-5-oligoadenylate synthetase 1 // 12q24.2 // 4938 /// ENST00000445409 // OAS1 // 2-5-oligoadenylate synthetase 1 // 12q24.2 // 4938 /// ENST…	NM_001032409 // RefSeq // Homo sapiens 2-5-oligoadenylate synthetase 1, 40/46kDa (OAS1), transcript variant 3, mRNA. // chr12 // 100 // 100 // 0 // --- // 0 /// NM_002534 // RefSeq // Homo sapiens 2-5-oligoadenylate synthetase 1, 40/46kDa (OAS1), transcript variant 2, mRNA. // chr12 // 100 // 100 // 0 // --- // 0 /// NM_016816 // RefSeq // Homo sapiens 2-5-oligoadenylate synthetase 1, 40/46kDa (O…	NM_001032409 // P00973 /// NM_001032409 // C6EMZ7 /// NM_001032409 // B4DTS8 /// NM_001032409 // Q3ZM02 /// NM_001032409 // B4DWE7 /// NM_001032409 // A7YIG8 /// NM_002534 // P00973 /// NM_002534 // C6EMZ7 /// NM_002534 // B4DTS8 /// NM_002534 // Q3ZM02 /// NM_002534 // B4DWE7 /// NM_002534 // A7YIG8 /// NM_016816 // P00973 /// NM_016816 // C6EMZ7 /// NM_016816 // B4DTS8 /// NM_016816 // Q3ZM02 /…	NM_001032409 // Hs.524760 // adipose tissue| adrenal gland| ascites| bladder| blood| bone| bone marrow| brain| cervix| connective tissue| esophagus| eye| heart| intestine| kidney| larynx| liver| lung| lymph| lymph node| mammary gland| mouth| muscle| ovary| pancreas| pharynx| placenta| prostate| skin| spleen| stomach| testis| thymus| thyroid| tonsil| trachea| uterus| bladder carcinoma| breast (mam…	Multiple_Complex
TC1400010584.hg.1	IRF9	interferon regulatory factor 9	3.91138	9.51748e-06	0	8.47915	12.3905	0.536362	0.188158	14q11.2	10379	NM_006084	chr14	+	24161053	24166566	NM_006084 // IRF9 // interferon regulatory factor 9 // 14q11.2 // 10379 /// ENST00000324076 // IRF9 // interferon regulatory factor 9 // 14q11.2 // 10379 /// ENST00000396864 // IRF9 // interferon regulatory factor 9 // 14q11.2 // 10379 /// ENST00000557894 // IRF9 // interferon regulatory factor 9 // 14q11.2 // 10379 /// ENST00000559229 // IRF9 // interferon regulatory factor 9 // 14q11.2 // 10379…	NM_006084 // RefSeq // Homo sapiens interferon regulatory factor 9 (IRF9), mRNA. // chr14 // 100 // 100 // 0 // --- // 0 /// ENST00000324076 // ENSEMBL // interferon regulatory factor 9 [gene_biotype:protein_coding transcript_biotype:protein_coding] // chr14 // 100 // 100 // 0 // --- // 0 /// ENST00000396864 // ENSEMBL // interferon regulatory factor 9 [gene_biotype:protein_coding transcript_biot…	NM_006084 // Q00978 /// NM_006084 // B4DI86 /// ENST00000324076 // H7BXP4 /// ENST00000324076 // Q00978 /// ENST00000324076 // B4DI86 /// ENST00000396864 // Q00978 /// ENST00000396864 // B4DI86 /// ENST00000557894 // H0YMB0 /// ENST00000557894 // Q00978 /// ENST00000557894 // B4DI86 /// ENST00000559229 // Q00978 /// ENST00000559229 // B4DI86 /// ENST00000559284 // H0YMB6 /// ENST00000559284 // Q0…	NM_006084 // Hs.1706 // adrenal gland| ascites| bladder| blood| bone| brain| cervix| connective tissue| ear| embryonic tissue| eye| heart| intestine| kidney| liver| lung| lymph node| mammary gland| mouth| muscle| nerve| ovary| pancreas| parathyroid| pharynx| placenta| prostate| salivary gland| skin| spleen| stomach| testis| thymus| thyroid| trachea| uterus| vascular| breast (mammary gland) tumor|…	Multiple_Complex
TC1500007097.hg.1	B2M	beta-2-microglobulin	3.89555	8.44528e-09	0	13.2969	17.1924	0.0913877	0.148568	15q21.1	567	NM_004048	chr15	+	44711477	44718877	NM_004048 // B2M // beta-2-microglobulin // 15q21.1 // 567 /// ENST00000349264 // B2M // beta-2-microglobulin // 15q21.1 // 567 /// ENST00000544417 // B2M // beta-2-microglobulin // 15q21.1 // 567 /// ENST00000557901 // B2M // beta-2-microglobulin // 15q21.1 // 567 /// ENST00000558401 // B2M // beta-2-microglobulin // 15q21.1 // 567 /// ENST00000559220 // B2M // beta-2-microglobulin // 15q21.1 //…	NM_004048 // RefSeq // Homo sapiens beta-2-microglobulin (B2M), mRNA. // chr15 // 100 // 100 // 0 // --- // 0 /// ENST00000349264 // ENSEMBL // beta-2-microglobulin [gene_biotype:protein_coding transcript_biotype:nonsense_mediated_decay] // chr15 // 100 // 100 // 0 // --- // 0 /// ENST00000544417 // ENSEMBL // beta-2-microglobulin [gene_biotype:protein_coding transcript_biotype:protein_coding] //…	NM_004048 // P61769 /// NM_004048 // Q16446 /// NM_004048 // B4E0X1 /// NM_004048 // A6XND9 /// NM_004048 // A6XMH5 /// NM_004048 // A6XMH4 /// ENST00000349264 // J3KNU0 /// ENST00000349264 // P61769 /// ENST00000349264 // Q16446 /// ENST00000349264 // B4E0X1 /// ENST00000349264 // A6XND9 /// ENST00000349264 // A6XMH5 /// ENST00000349264 // A6XMH4 /// ENST00000544417 // F5H6I0 /// ENST00000544417…	NM_004048 // Hs.534255 // adipose tissue| adrenal gland| ascites| bladder| blood| bone| bone marrow| brain| cervix| connective tissue| ear| embryonic tissue| esophagus| eye| heart| intestine| kidney| larynx| liver| lung| lymph| lymph node| mammary gland| mouth| muscle| nerve| ovary| pancreas| parathyroid| pharynx| pituitary gland| placenta| prostate| salivary gland| skin| spleen| stomach| testis|…	Multiple_Complex
TC1500007833.hg.1	PML	promyelocytic leukemia	3.87617	2.89127e-06	2.86e-13	6.94062	10.8168	0.430003	0.166016	15q22	5371	NM_002675	chr15	+	73994673	74047814	NM_002675 // PML // promyelocytic leukemia // 15q22 // 5371 /// NM_033238 // PML // promyelocytic leukemia // 15q22 // 5371 /// NM_033239 // PML // promyelocytic leukemia // 15q22 // 5371 /// NM_033240 // PML // promyelocytic leukemia // 15q22 // 5371 /// NM_033244 // PML // promyelocytic leukemia // 15q22 // 5371 /// NM_033246 // PML // promyelocytic leukemia // 15q22 // 5371 /// NM_033247 // PM…	NM_002675 // RefSeq // Homo sapiens promyelocytic leukemia (PML), transcript variant 6, mRNA. // chr15 // 100 // 100 // 0 // --- // 0 /// NM_033238 // RefSeq // Homo sapiens promyelocytic leukemia (PML), transcript variant 1, mRNA. // chr15 // 100 // 100 // 0 // --- // 0 /// NM_033239 // RefSeq // Homo sapiens promyelocytic leukemia (PML), transcript variant 9, mRNA. // chr15 // 100 // 100 // 0 /…	NM_002675 // P29590 /// NM_002675 // P10276 /// NM_002675 // B4DV67 /// NM_002675 // Q9BZY1 /// NM_002675 // B4DTK9 /// NM_002675 // Q59GQ8 /// NM_002675 // Q59H09 /// NM_002675 // Q71RA7 /// NM_002675 // A4VCI9 /// NM_033238 // P29590 /// NM_033238 // P10276 /// NM_033238 // B4DV67 /// NM_033238 // Q9BZY1 /// NM_033238 // B4DTK9 /// NM_033238 // Q59GQ8 /// NM_033238 // Q59H09 /// NM_033238 // Q7…	NM_002675 // Hs.526464 // adrenal gland| bladder| blood| bone| brain| cervix| connective tissue| embryonic tissue| eye| heart| intestine| kidney| liver| lung| lymph| lymph node| mammary gland| mouth| nerve| ovary| pancreas| parathyroid| placenta| prostate| salivary gland| skin| spleen| stomach| testis| thymus| thyroid| trachea| uterus| vascular|adrenal tumor| bladder carcinoma| breast (mammary gl…	Multiple_Complex
TC1100009880.hg.1	TRIM21	tripartite motif containing 21	3.84425	6.33982e-06	7.77e-16	5.7409	9.58516	0.490567	0.177392	11p15.5	6737	NM_003141	chr11	-	4384897	4393696	NM_003141 // TRIM21 // tripartite motif containing 21 // 11p15.5 // 6737 /// ENST00000254436 // TRIM21 // tripartite motif containing 21 // 11p15.5 // 6737 /// ENST00000533692 // TRIM21 // tripartite motif containing 21 // 11p15.5 // 6737 /// BC010861 // TRIM21 // tripartite motif containing 21 // 11p15.5 // 6737 /// OTTHUMT00000385840 // TRIM21 // tripartite motif containing 21 // 11p15.5 // 673…	NM_003141 // RefSeq // Homo sapiens tripartite motif containing 21 (TRIM21), mRNA. // chr11 // 100 // 100 // 0 // --- // 0 /// ENST00000254436 // ENSEMBL // tripartite motif containing 21 [gene_biotype:protein_coding transcript_biotype:protein_coding] // chr11 // 100 // 100 // 0 // --- // 0 /// ENST00000533692 // ENSEMBL // tripartite motif containing 21 [gene_biotype:protein_coding transcript_bi…	NM_003141 // P19474 /// ENST00000254436 // P19474 /// ENST00000533692 // H0YDP8 /// ENST00000533692 // P19474 /// BC010861 // P19474 /// OTTHUMT00000385840 // P19474 /// OTTHUMT00000385842 // P19474	NM_003141 // Hs.532357 // adrenal gland| blood| bone| bone marrow| brain| connective tissue| eye| heart| intestine| kidney| larynx| liver| lung| lymph node| mammary gland| mouth| ovary| pancreas| pharynx| placenta| skin| stomach| testis| thymus| uterus| breast (mammary gland) tumor| chondrosarcoma| colorectal tumor| gastrointestinal tumor| germ cell tumor| glioma| head and neck tumor| kidney tumo…	Coding
TC1100007899.hg.1	RARRES3	retinoic acid receptor responder (tazarotene induced) 3	3.83581	1.07319e-05	3.51e-14	5.44104	9.27685	0.54391	0.167659	11q23	5920	NM_004585	chr11	+	63536801	63546462	NM_004585 // RARRES3 // retinoic acid receptor responder (tazarotene induced) 3 // 11q23 // 5920 /// ENST00000255688 // RARRES3 // retinoic acid receptor responder (tazarotene induced) 3 // 11q23 // 5920 /// ENST00000354445 // RARRES3 // retinoic acid receptor responder (tazarotene induced) 3 // 11q23 // 5920 /// ENST00000439013 // RARRES3 // retinoic acid receptor responder (tazarotene induced) …	NM_004585 // RefSeq // Homo sapiens retinoic acid receptor responder (tazarotene induced) 3 (RARRES3), mRNA. // chr11 // 100 // 100 // 0 // --- // 0 /// ENST00000255688 // ENSEMBL // retinoic acid receptor responder (tazarotene induced) 3 [gene_biotype:protein_coding transcript_biotype:protein_coding] // chr11 // 100 // 100 // 0 // --- // 0 /// ENST00000354445 // ENSEMBL // retinoic acid receptor…	NM_004585 // Q9UL19 /// ENST00000255688 // Q9UL19 /// ENST00000354445 // A6NG31 /// ENST00000354445 // Q9UL19 /// ENST00000439013 // Q9UL19 /// ENST00000537871 // Q9UL19 /// ENST00000544107 // Q9UL19 /// BC009678 // Q9UL19 /// OTTHUMT00000396627 // Q9UL19 /// OTTHUMT00000396628 // Q9UL19 /// OTTHUMT00000396629 // Q9UL19 /// OTTHUMT00000396630 // Q9UL19	NM_004585 // Hs.17466 // adrenal gland| ascites| bladder| blood| bone marrow| brain| cervix| connective tissue| eye| intestine| kidney| liver| lung| lymph node| mammary gland| mouth| muscle| ovary| pancreas| pharynx| placenta| prostate| salivary gland| skin| spleen| stomach| testis| trachea| uterus| vascular| breast (mammary gland) tumor| cervical tumor| gastrointestinal tumor| germ cell tumor| g…	Multiple_Complex
TC2200006883.hg.1	SUSD2	sushi domain containing 2	3.76834	5.13756e-07	0	7.21018	10.9785	0.264953	0.205616	22q11-q12	56241	NM_019601	chr22	+	24181259	24189110	NM_019601 // SUSD2 // sushi domain containing 2 // 22q11-q12 // 56241 /// ENST00000358321 // SUSD2 // sushi domain containing 2 // 22q11-q12 // 56241 /// ENST00000463101 // SUSD2 // sushi domain containing 2 // 22q11-q12 // 56241 /// BC033107 // SUSD2 // sushi domain containing 2 // 22q11-q12 // 56241 /// OTTHUMT00000320088 // SUSD2 // sushi domain containing 2 // 22q11-q12 // 56241 /// OTTHUMT00…	NM_019601 // RefSeq // Homo sapiens sushi domain containing 2 (SUSD2), mRNA. // chr22 // 100 // 100 // 0 // --- // 0 /// ENST00000358321 // ENSEMBL // sushi domain containing 2 [gene_biotype:protein_coding transcript_biotype:protein_coding] // chr22 // 100 // 100 // 0 // --- // 0 /// ENST00000463101 // ENSEMBL // sushi domain containing 2 [gene_biotype:protein_coding transcript_biotype:retained_i…	NM_019601 // Q9UGT4 /// ENST00000358321 // Q9UGT4 /// ENST00000463101 // Q9UGT4 /// BC033107 // Q9UGT4 /// OTTHUMT00000320088 // Q9UGT4 /// OTTHUMT00000320089 // Q9UGT4	NM_019601 // Hs.131819 // brain| connective tissue| embryonic tissue| eye| intestine| kidney| lung| mammary gland| mouth| muscle| nerve| ovary| pancreas| placenta| prostate| skin| spleen| testis| thymus| trachea| uterus| breast (mammary gland) tumor| chondrosarcoma| colorectal tumor| germ cell tumor| glioma| non-neoplasia| normal| ovarian tumor| pancreatic tumor| prostate cancer| uterine tumor|em…	Multiple_Complex
TC0200012652.hg.1	PNPT1	polyribonucleotide nucleotidyltransferase 1	3.73483	1.87454e-07	2.22e-16	10.2081	13.9429	0.266595	0.0880551	2p15	87178	NM_033109	chr2	-	55634063	55693910	NM_033109 // PNPT1 // polyribonucleotide nucleotidyltransferase 1 // 2p15 // 87178 /// ENST00000260604 // PNPT1 // polyribonucleotide nucleotidyltransferase 1 // 2p15 // 87178 /// ENST00000415374 // PNPT1 // polyribonucleotide nucleotidyltransferase 1 // 2p15 // 87178 /// ENST00000415489 // PNPT1 // polyribonucleotide nucleotidyltransferase 1 // 2p15 // 87178 /// ENST00000429805 // PNPT1 // polyr…	NM_033109 // RefSeq // Homo sapiens polyribonucleotide nucleotidyltransferase 1 (PNPT1), mRNA. // chr2 // 100 // 100 // 0 // --- // 0 /// ENST00000260604 // ENSEMBL // polyribonucleotide nucleotidyltransferase 1 [gene_biotype:protein_coding transcript_biotype:nonsense_mediated_decay] // chr2 // 100 // 100 // 0 // --- // 0 /// ENST00000415374 // ENSEMBL // polyribonucleotide nucleotidyltransferase…	NM_033109 // Q8TCS8 /// ENST00000260604 // H7BXF6 /// ENST00000260604 // Q8TCS8 /// ENST00000415374 // Q8TCS8 /// ENST00000415489 // H7C3C5 /// ENST00000415489 // Q8TCS8 /// ENST00000429805 // F8WBI3 /// ENST00000429805 // Q8TCS8 /// ENST00000447944 // Q8TCS8 /// ENST00000481066 // Q8TCS8 /// ENST00000625249 // F8WBI3 /// ENST00000625249 // Q8TCS8 /// BC053660 // Q8TCS8 /// OTTHUMT00000251481 // …	NM_033109 // Hs.388733 // adipose tissue| adrenal gland| ascites| bladder| blood| bone| bone marrow| brain| cervix| connective tissue| embryonic tissue| eye| heart| intestine| kidney| liver| lung| lymph| lymph node| mammary gland| mouth| muscle| nerve| ovary| pancreas| pituitary gland| placenta| prostate| salivary gland| skin| spleen| stomach| testis| thyroid| trachea| uterus| vascular|adrenal tu…	Multiple_Complex
[truncated: 1,874 more rows]

## Sheet: Table S6
Table S6. Pathway Overrepresentation Analysis Results for Down-regulated DEGs in the Virus-infected with Direct BMdEos Exposure vs. Virus-infected Group Comparison (VD vs V).
Webgestalt: Wang, J., Vasaikar, S., Shi, Z., Greer, M., & Zhang, B. 2017. WebGestalt 2017: a more comprehensive, powerful, flexible and interactive gene set enrichment analysis toolkit. Nucleic Acids Res. 45: p. W130-W137.
Redundancy Reduction: Bodenhofer U., Kothmeier A., Hochreiter S. APCluster: an R package for affinity propagation clustering, Bioinformatics, Volume 27, Issue 17, 1 September 2011, Pages 2463–2464, https://doi.org/10.1093/bioinformatics/btr406.
Pathway description	General process	redundancy reduction (1 = exemplar, 2 = redundant)	Database	link	geneSet	FDR	Gene names
Biosynthesis of amino acids	Amino Acid Metabolism	1	pathway_KEGG	http://www.kegg.jp/kegg-bin/show_pathway?hsa01230+22934+26227+29968+440+5091+5230+5831+587+6888+84706	hsa01230	0.00667937	PHGDH;PYCR1;BCAT2;PSAT1;ASNS;RPIA;GPT2;PGK1;TALDO1;PC
[truncated: 81 more rows]

## Sheet: Table S7
Table S7. DEG list for identified protein-coding transcripts in the Virus-infected with Direct BMdEos Exposure vs. Virus-infected Group Comparison (VD vs V).
Total # DEGs = 634; 91 Up-regulated, 534 Down-regulated.
[truncated: 626 more rows]

## Sheet: Table S8
Table S8. Pathway Overrepresentation Analysis Results for Up-regulated DEGs in the Virus-infected with Indirect BMdEos Exposure vs. Virus-infected Group Comparison (VID vs V).
[truncated: 41 more rows]

[truncated: 2 more sheets: Table S9, Table S10]
